# Supplementary material for: The cholesterol biosynthesis enzyme FAXDC2 couples Wnt/β-catenin to RTK/MAPK signaling
Source: J Clin Invest. 2024 Jan 23;134(6):e171222. doi: 10.1172/JCI171222 (PMC10940096; doi:10.1172/JCI171222)
Supplement: Supplemental table 1 [file jci-134-171222-s086.xlsx]

## Sheet: README
		Supplemental Table S1
		Results of differential expression analysis comparing the response of HPAF-II WT tumours and HPAF-II FAXDC2 KO tumours following 56 h of treatment with ETC-159.

## Sheet: DiffExp Results
				Interaction term	FAXDC2 vs WT (0 h)		56 h vs 0 h (WT)		56 h vs 0 h (FAXDC2 KO)		condition:timepoint
Ensembl Gene Identifier	HGNC Symbol	Description	Biotype	adjusted-pvalue	log2(FC)	adjusted p-value	log2(FC)	adjusted p-value	log2(FC)	adjusted p-value	log2(FC) - interaction term	adjusted p-value
ENSG00000000003	TSPAN6	tetraspanin 6 [Source:HGNC Symbol;Acc:HGNC:11858]	protein_coding	0.210145	-0.155562	0.231837	-0.455867	3.35254e-05	-0.182568	0.146138	0.273299	0.207487
ENSG00000000419	DPM1	dolichyl-phosphate mannosyltransferase polypeptide 1, catalytic subunit [Source:HGNC Symbol;Acc:HGNC:3005]	protein_coding	0.70969	-0.125295	0.174842	-0.160728	0.0508239	-0.0874391	0.362254	0.0732887	0.709263
ENSG00000000457	SCYL3	SCY1-like 3 (S. cerevisiae) [Source:HGNC Symbol;Acc:HGNC:19285]	protein_coding	0.427428	0.232229	0.0315688	-0.0481454	0.667838	0.118358	0.300029	0.166503	0.425097
ENSG00000000460	C1orf112	chromosome 1 open reading frame 112 [Source:HGNC Symbol;Acc:HGNC:25565]	protein_coding	0.388916	0.429856	0.00691405	-1.4597	7.45986e-22	-1.74284	2.83046e-29	-0.283132	0.389965
ENSG00000000971	CFH	complement factor H [Source:HGNC Symbol;Acc:HGNC:4883]	protein_coding	0.664956	-1.74567	7.23446e-39	1.486	6.43189e-31	1.34598	9.57203e-24	-0.140017	0.661331
ENSG00000001036	FUCA2	fucosidase, alpha-L- 2, plasma [Source:HGNC Symbol;Acc:HGNC:4008]	protein_coding	0.00167256	-0.0026096	0.979812	-0.899969	2.8207e-38	-0.521575	7.60797e-13	0.378394	0.00164928
ENSG00000001084	GCLC	glutamate-cysteine ligase, catalytic subunit [Source:HGNC Symbol;Acc:HGNC:4311]	protein_coding	1.92593e-05	-0.449751	5.02915e-05	-0.86289	7.07572e-17	-0.133287	0.287477	0.729603	2.00243e-05
ENSG00000001167	NFYA	nuclear transcription factor Y, alpha [Source:HGNC Symbol;Acc:HGNC:7804]	protein_coding	0.837921	0.138529	0.20693	-0.0336571	0.757836	-0.0858455	0.453759	-0.0521885	0.838137
ENSG00000001460	STPG1	sperm-tail PG-rich repeat containing 1 [Source:HGNC Symbol;Acc:HGNC:28070]	protein_coding	0.0145994	0.0396189	0.848691	0.558416	0.000126142	-0.0731907	0.707537	-0.631606	0.0147116
ENSG00000001461	NIPAL3	NIPA-like domain containing 3 [Source:HGNC Symbol;Acc:HGNC:25233]	protein_coding	0.0771565	0.145368	0.116095	0.651354	4.25282e-17	0.390661	2.47809e-06	-0.260694	0.0770636
ENSG00000001497	LAS1L	LAS1-like (S. cerevisiae) [Source:HGNC Symbol;Acc:HGNC:25726]	protein_coding	0.435785	-0.0641804	0.648526	-0.795656	8.53424e-14	-0.612376	4.98344e-08	0.18328	0.436189
ENSG00000001561	ENPP4	ectonucleotide pyrophosphatase/phosphodiesterase 4 (putative) [Source:HGNC Symbol;Acc:HGNC:3359]	protein_coding	0.82893	-0.21705	0.393966	1.28232	1.27034e-10	1.16404	3.39876e-08	-0.118278	0.828732
ENSG00000001617	SEMA3F	sema domain, immunoglobulin domain (Ig), short basic domain, secreted, (semaphorin) 3F [Source:HGNC Symbol;Acc:HGNC:10728]	protein_coding	0.136975	-0.530952	0.178323	-0.0890443	0.818859	-1.12731	0.00784232	-1.03827	0.133929
ENSG00000001629	ANKIB1	ankyrin repeat and IBR domain containing 1 [Source:HGNC Symbol;Acc:HGNC:22215]	protein_coding	0.792764	-0.213665	0.0724651	0.205488	0.0582744	0.134461	0.27496	-0.0710264	0.792836
ENSG00000001630	CYP51A1	cytochrome P450, family 51, subfamily A, polypeptide 1 [Source:HGNC Symbol;Acc:HGNC:2649]	protein_coding	0.948027	-1.08633	1.02092e-08	0.256688	0.186528	0.220199	0.308211	-0.0364896	0.947876
ENSG00000001631	KRIT1	KRIT1, ankyrin repeat containing [Source:HGNC Symbol;Acc:HGNC:1573]	protein_coding	0.321568	-0.266351	0.0524402	-0.116784	0.37993	0.13061	0.37218	0.247393	0.322525
ENSG00000002016	RAD52	RAD52 homolog (S. cerevisiae) [Source:HGNC Symbol;Acc:HGNC:9824]	protein_coding	0.742266	-0.267176	0.221724	-0.494272	0.0100434	-0.33655	0.126053	0.157722	0.742421
ENSG00000002079	MYH16	myosin, heavy chain 16 pseudogene [Source:HGNC Symbol;Acc:HGNC:31038]	unitary_pseudogene	0.490187	0.0857292	0.723477	0.314375	0.0945693	0.0366193	0.882354	-0.277756	0.48805
ENSG00000002330	BAD	BCL2-associated agonist of cell death [Source:HGNC Symbol;Acc:HGNC:936]	protein_coding	0.0654171	0.696726	1.13339e-09	0.352851	0.00173315	-0.0220121	0.882155	-0.374864	0.0650874
ENSG00000002549	LAP3	leucine aminopeptidase 3 [Source:HGNC Symbol;Acc:HGNC:18449]	protein_coding	0.717709	0.142996	0.475769	0.227191	0.181612	0.370865	0.0342435	0.143674	0.716711
ENSG00000002586	CD99	CD99 molecule [Source:HGNC Symbol;Acc:HGNC:7082]	protein_coding	0.707604	0.178125	0.179902	-0.506296	8.54186e-06	-0.611908	2.08123e-07	-0.105612	0.707703
ENSG00000002587	HS3ST1	heparan sulfate (glucosamine) 3-O-sulfotransferase 1 [Source:HGNC Symbol;Acc:HGNC:5194]	protein_coding	0.0703714	-0.568848	0.00321042	0.857795	9.74731e-07	1.44663	6.13292e-16	0.588831	0.0704961
ENSG00000002726	AOC1	amine oxidase, copper containing 1 [Source:HGNC Symbol;Acc:HGNC:80]	protein_coding	0.0818287	0.183627	0.126019	0.396075	0.000139263	0.732834	3.2149e-12	0.336759	0.0793615
ENSG00000002822	MAD1L1	MAD1 mitotic arrest deficient-like 1 (yeast) [Source:HGNC Symbol;Acc:HGNC:6762]	protein_coding	0.0297297	0.401214	0.000744681	0.292348	0.0101258	-0.136021	0.299411	-0.428369	0.0302644
ENSG00000002834	LASP1	LIM and SH3 protein 1 [Source:HGNC Symbol;Acc:HGNC:6513]	protein_coding	0.00196554	0.0422899	0.70193	0.775841	9.27833e-22	0.344813	7.59922e-05	-0.431027	0.00203985
ENSG00000002919	SNX11	sorting nexin 11 [Source:HGNC Symbol;Acc:HGNC:14975]	protein_coding	0.765471	-0.0602461	0.701088	0.334578	0.00513775	0.24429	0.0659032	-0.0902879	0.765239
ENSG00000002933	TMEM176A	transmembrane protein 176A [Source:HGNC Symbol;Acc:HGNC:24930]	protein_coding	0.603417	1.2218	4.60287e-24	1.03821	5.9297e-19	0.89375	4.46892e-14	-0.144458	0.599664
ENSG00000003056	M6PR	mannose-6-phosphate receptor (cation dependent) [Source:HGNC Symbol;Acc:HGNC:6752]	protein_coding	0.249309	-0.129874	0.14927	-0.220089	0.00528364	-0.041102	0.680589	0.178987	0.248196
ENSG00000003147	ICA1	islet cell autoantigen 1, 69kDa [Source:HGNC Symbol;Acc:HGNC:5343]	protein_coding	0.39591	-0.167392	0.374132	0.929355	6.40055e-10	0.653923	4.47565e-05	-0.275432	0.396041
ENSG00000003249	DBNDD1	dysbindin (dystrobrevin binding protein 1) domain containing 1 [Source:HGNC Symbol;Acc:HGNC:28455]	protein_coding	0.321568	0.482213	6.83951e-05	0.135997	0.274873	-0.0970356	0.487861	-0.233033	0.322548
ENSG00000003393	ALS2	amyotrophic lateral sclerosis 2 (juvenile) [Source:HGNC Symbol;Acc:HGNC:443]	protein_coding	0.950393	-0.0715985	0.516587	0.236798	0.00735791	0.22033	0.0211138	-0.0164675	0.950175
ENSG00000003400	CASP10	caspase 10, apoptosis-related cysteine peptidase [Source:HGNC Symbol;Acc:HGNC:1500]	protein_coding	0.321955	0.292168	0.00311855	0.12665	0.196178	0.312096	0.0011741	0.185447	0.321949
ENSG00000003402	CFLAR	CASP8 and FADD-like apoptosis regulator [Source:HGNC Symbol;Acc:HGNC:1876]	protein_coding	0.00449264	-0.238152	0.0127864	1.02309	1.18065e-34	0.606002	6.0863e-12	-0.417088	0.00457952
ENSG00000003436	TFPI	tissue factor pathway inhibitor (lipoprotein-associated coagulation inhibitor) [Source:HGNC Symbol;Acc:HGNC:11760]	protein_coding	0.000131014	-0.484837	0.000304294	2.27006	1.72581e-80	1.49153	4.97274e-33	-0.778531	0.000129598
ENSG00000003509	NDUFAF7	NADH dehydrogenase (ubiquinone) complex I, assembly factor 7 [Source:HGNC Symbol;Acc:HGNC:28816]	protein_coding	0.594316	-0.101364	0.398475	-0.191659	0.0611983	-0.069003	0.581639	0.122656	0.594454
ENSG00000003756	RBM5	RNA binding motif protein 5 [Source:HGNC Symbol;Acc:HGNC:9902]	protein_coding	0.00606921	0.204822	0.0104626	0.610094	5.36043e-18	0.269977	0.000428924	-0.340117	0.0061731
ENSG00000003989	SLC7A2	solute carrier family 7 (cationic amino acid transporter, y+ system), member 2 [Source:HGNC Symbol;Acc:HGNC:11060]	protein_coding	1.74049e-05	0.164912	0.662003	-6.14263	6.76955e-15	-2.57318	4.16183e-13	3.56946	0.000464615
ENSG00000004059	ARF5	ADP-ribosylation factor 5 [Source:HGNC Symbol;Acc:HGNC:658]	protein_coding	0.000133742	0.390259	2.07527e-05	0.503666	3.73273e-09	-0.0371962	0.742012	-0.540862	0.000133667
ENSG00000004139	SARM1	sterile alpha and TIR motif containing 1 [Source:HGNC Symbol;Acc:HGNC:17074]	protein_coding	0.19743	0.0945695	0.699221	-0.637631	0.000707794	-0.166791	0.460878	0.47084	0.197489
ENSG00000004142	POLDIP2	polymerase (DNA-directed), delta interacting protein 2 [Source:HGNC Symbol;Acc:HGNC:23781]	protein_coding	0.40111	-0.0563982	0.644657	-0.29204	0.00211534	-0.124418	0.257083	0.167622	0.400819
ENSG00000004399	PLXND1	plexin D1 [Source:HGNC Symbol;Acc:HGNC:9107]	protein_coding	7.51976e-10	-0.81089	4.47458e-11	-1.8406	5.11534e-54	-0.658011	2.56671e-07	1.18259	5.49382e-10
ENSG00000004455	AK2	adenylate kinase 2 [Source:HGNC Symbol;Acc:HGNC:362]	protein_coding	0.243321	-0.410939	1.61784e-06	-0.39489	1.09944e-06	-0.204522	0.0229478	0.190369	0.243962
ENSG00000004468	CD38	CD38 molecule [Source:HGNC Symbol;Acc:HGNC:1667]	protein_coding	0.0599429	6.25692	5.61953e-17	1.36435	0.143341	-0.842632	0.019888	-2.20698	0.0687906
ENSG00000004478	FKBP4	FK506 binding protein 4, 59kDa [Source:HGNC Symbol;Acc:HGNC:3720]	protein_coding	0.955984	-0.223302	0.136871	-0.789722	6.40179e-10	-0.767783	9.23733e-09	0.0219387	0.956056
ENSG00000004487	KDM1A	lysine (K)-specific demethylase 1A [Source:HGNC Symbol;Acc:HGNC:29079]	protein_coding	0.875974	0.160113	0.0915103	-0.760927	1.89599e-20	-0.798266	4.45578e-21	-0.0373393	0.875371
ENSG00000004534	RBM6	RNA binding motif protein 6 [Source:HGNC Symbol;Acc:HGNC:9903]	protein_coding	0.345805	0.407644	5.4714e-05	0.286735	0.00304831	0.0995604	0.382909	-0.187175	0.342343
ENSG00000004660	CAMKK1	calcium/calmodulin-dependent protein kinase kinase 1, alpha [Source:HGNC Symbol;Acc:HGNC:1469]	protein_coding	0.00726913	-0.77241	3.36897e-06	-1.40541	3.55747e-18	-0.626213	0.000603293	0.779195	0.00744803
ENSG00000004700	RECQL	RecQ helicase-like [Source:HGNC Symbol;Acc:HGNC:9948]	protein_coding	0.240521	-0.235939	0.052546	-0.432816	6.47946e-05	-0.690416	1.54759e-09	-0.257601	0.239648
ENSG00000004766	CCDC132	coiled-coil domain containing 132 [Source:HGNC Symbol;Acc:HGNC:25956]	protein_coding	0.229919	-0.27575	0.0118942	-0.0337581	0.770015	0.205197	0.067683	0.238955	0.228134
ENSG00000004777	ARHGAP33	Rho GTPase activating protein 33 [Source:HGNC Symbol;Acc:HGNC:23085]	protein_coding	0.156623	-0.218494	0.326398	0.0401377	0.853419	-0.464155	0.0222112	-0.504293	0.155845
ENSG00000004779	NDUFAB1	NADH dehydrogenase (ubiquinone) 1, alpha/beta subcomplex, 1, 8kDa [Source:HGNC Symbol;Acc:HGNC:7694]	protein_coding	0.20691	-0.617045	1.92169e-08	-0.774444	8.8787e-14	-0.508215	6.02497e-06	0.266229	0.206548
ENSG00000004799	PDK4	pyruvate dehydrogenase kinase, isozyme 4 [Source:HGNC Symbol;Acc:HGNC:8812]	protein_coding	0.928623	0.479353	0.183208	2.47526	1.14373e-16	2.5569	9.73071e-17	0.0816388	0.928183
ENSG00000004838	ZMYND10	zinc finger, MYND-type containing 10 [Source:HGNC Symbol;Acc:HGNC:19412]	protein_coding	0.727507	-0.0688315	0.869014	-1.7397	1.706e-07	-2.04593	5.18696e-08	-0.306229	0.726928
ENSG00000004864	SLC25A13	solute carrier family 25 (aspartate/glutamate carrier), member 13 [Source:HGNC Symbol;Acc:HGNC:10983]	protein_coding	3.01302e-05	-0.536023	1.24004e-13	-0.793235	1.66994e-30	-0.309576	4.46027e-05	0.483659	3.15881e-05
ENSG00000004866	ST7	suppression of tumorigenicity 7 [Source:HGNC Symbol;Acc:HGNC:11351]	protein_coding	0.961826	0.142065	0.308886	-0.332861	0.00527134	-0.35059	0.00546309	-0.0177295	0.961214
ENSG00000004897	CDC27	cell division cycle 27 [Source:HGNC Symbol;Acc:HGNC:1728]	protein_coding	0.0227481	-0.357802	0.000776606	-0.309446	0.00204323	0.0905884	0.456683	0.400034	0.0226134
ENSG00000004961	HCCS	holocytochrome c synthase [Source:HGNC Symbol;Acc:HGNC:4837]	protein_coding	0.882616	-0.309215	0.00376619	0.176458	0.0834017	0.135373	0.24208	-0.0410845	0.882627
ENSG00000004975	DVL2	dishevelled segment polarity protein 2 [Source:HGNC Symbol;Acc:HGNC:3086]	protein_coding	0.521691	0.478851	2.83167e-07	-0.237745	0.0120353	-0.36941	0.000103569	-0.131664	0.520725
ENSG00000005001	PRSS22	protease, serine, 22 [Source:HGNC Symbol;Acc:HGNC:14368]	protein_coding	1.38098e-05	0.253578	0.0646764	1.62193	1.96821e-44	0.781839	1.88199e-10	-0.840089	1.34243e-05
ENSG00000005007	UPF1	UPF1 regulator of nonsense transcripts homolog (yeast) [Source:HGNC Symbol;Acc:HGNC:9962]	protein_coding	0.196804	0.157388	0.037656	0.111472	0.118052	-0.0596103	0.47121	-0.171082	0.19744
ENSG00000005020	SKAP2	src kinase associated phosphoprotein 2 [Source:HGNC Symbol;Acc:HGNC:15687]	protein_coding	0.0221612	0.310013	0.0129888	0.358596	0.00172644	-0.0971647	0.483401	-0.455761	0.022293
ENSG00000005022	SLC25A5	solute carrier family 25 (mitochondrial carrier; adenine nucleotide translocator), member 5 [Source:HGNC Symbol;Acc:HGNC:10991]	protein_coding	0.774357	-0.430813	6.06329e-08	-0.467902	4.74815e-10	-0.411443	1.7978e-07	0.056459	0.774671
ENSG00000005059	CCDC109B	coiled-coil domain containing 109B [Source:HGNC Symbol;Acc:HGNC:26076]	protein_coding	8.45901e-05	1.15678	4.75315e-11	-1.47352	2.448e-14	-0.295493	0.120741	1.17802	7.47716e-05
ENSG00000005073	HOXA11	homeobox A11 [Source:HGNC Symbol;Acc:HGNC:5101]	protein_coding	0.000160336	0.455676	0.0778788	-3.91113	2.04091e-20	-1.82758	1.46649e-11	2.08355	0.000417205
ENSG00000005075	POLR2J	polymerase (RNA) II (DNA directed) polypeptide J, 13.3kDa [Source:HGNC Symbol;Acc:HGNC:9197]	protein_coding	0.164841	0.304902	0.00946701	0.15269	0.181584	-0.135261	0.282995	-0.287951	0.165668
ENSG00000005100	DHX33	DEAH (Asp-Glu-Ala-His) box polypeptide 33 [Source:HGNC Symbol;Acc:HGNC:16718]	protein_coding	0.0133972	-0.268856	0.0361129	-0.898474	3.36329e-15	-0.394479	0.00156462	0.503995	0.0132444
ENSG00000005108	THSD7A	thrombospondin, type I, domain containing 7A [Source:HGNC Symbol;Acc:HGNC:22207]	protein_coding	0.442553	1.46783	7.76655e-07	2.35703	8.39651e-18	1.89947	4.96579e-12	-0.457565	0.442823
ENSG00000005156	LIG3	ligase III, DNA, ATP-dependent [Source:HGNC Symbol;Acc:HGNC:6600]	protein_coding	0.117716	-0.295629	0.0261137	-0.599957	5.47214e-07	-0.237858	0.0840729	0.362099	0.116157
ENSG00000005175	RPAP3	RNA polymerase II associated protein 3 [Source:HGNC Symbol;Acc:HGNC:26151]	protein_coding	0.00283074	0.162579	0.0853047	-0.411111	8.47008e-07	0.0118717	0.917022	0.422983	0.00276251
ENSG00000005187	ACSM3	acyl-CoA synthetase medium-chain family member 3 [Source:HGNC Symbol;Acc:HGNC:10522]	protein_coding	2.29563e-11	-0.91476	1.03579e-09	-2.30074	2.54572e-55	-0.741549	2.102e-06	1.55919	1.83544e-11
ENSG00000005189		Putative RNA exonuclease NEF-sp [Source:UniProtKB/Swiss-Prot;Acc:Q96IC2]	protein_coding	0.592462	-0.250604	0.172651	-2.27513	4.71452e-39	-2.50966	8.43783e-38	-0.234535	0.591423
ENSG00000005194	CIAPIN1	cytokine induced apoptosis inhibitor 1 [Source:HGNC Symbol;Acc:HGNC:28050]	protein_coding	0.85958	-0.189061	0.162951	-0.111498	0.380245	-0.168585	0.214181	-0.0570873	0.859605
ENSG00000005206	SPPL2B	signal peptide peptidase like 2B [Source:HGNC Symbol;Acc:HGNC:30627]	protein_coding	0.600054	-0.145133	0.19899	0.37513	8.95526e-05	0.257965	0.0133918	-0.117165	0.599561
ENSG00000005238	FAM214B	family with sequence similarity 214, member B [Source:HGNC Symbol;Acc:HGNC:25666]	protein_coding	0.000451111	0.118344	0.425864	1.85646	1.15437e-59	1.17155	7.23448e-23	-0.684915	0.000464348
ENSG00000005243	COPZ2	coatomer protein complex, subunit zeta 2 [Source:HGNC Symbol;Acc:HGNC:19356]	protein_coding	0.553541	0.352063	0.679366	0.720807	0.298241	-0.199269	0.819463	-0.920077	0.528446
ENSG00000005302	MSL3	male-specific lethal 3 homolog (Drosophila) [Source:HGNC Symbol;Acc:HGNC:7370]	protein_coding	0.0949429	-0.368436	0.000233352	0.245881	0.00927569	-0.0488886	0.691826	-0.294769	0.0945381
ENSG00000005339	CREBBP	CREB binding protein [Source:HGNC Symbol;Acc:HGNC:2348]	protein_coding	0.678851	-0.51948	2.93843e-06	0.346001	0.00111034	0.239872	0.0403945	-0.106129	0.678789
ENSG00000005379	BZRAP1	benzodiazepine receptor (peripheral) associated protein 1 [Source:HGNC Symbol;Acc:HGNC:16831]	protein_coding	0.735139	-1.58365	0.00202226	-4.13893	2.34425e-10	-3.46795	0.000181376	0.670971	0.730802
ENSG00000005421	PON1	paraoxonase 1 [Source:HGNC Symbol;Acc:HGNC:9204]	protein_coding	0.75033	-0.333305	0.442837	-2.1662	5.23211e-08	-1.83372	2.26359e-05	0.332481	0.747032
ENSG00000005436	GCFC2	GC-rich sequence DNA-binding factor 2 [Source:HGNC Symbol;Acc:HGNC:1317]	protein_coding	0.0238683	-0.701051	5.41002e-06	-1.20466	2.3421e-16	-0.592797	0.000303905	0.611862	0.0236929
ENSG00000005448	WDR54	WD repeat domain 54 [Source:HGNC Symbol;Acc:HGNC:25770]	protein_coding	0.844672	0.481331	0.0417071	-1.24232	4.69016e-09	-1.12817	2.74347e-07	0.114153	0.844062
ENSG00000005469	CROT	carnitine O-octanoyltransferase [Source:HGNC Symbol;Acc:HGNC:2366]	protein_coding	0.121297	-0.674198	6.21194e-08	-0.715437	1.40208e-09	-0.356876	0.00785035	0.358561	0.121723
ENSG00000005471	ABCB4	ATP-binding cassette, sub-family B (MDR/TAP), member 4 [Source:HGNC Symbol;Acc:HGNC:45]	protein_coding	0.855688	0.0813565	0.863737	-2.66095	3.87091e-11	-2.45579	3.03456e-09	0.205162	0.855319
ENSG00000005483	KMT2E	lysine (K)-specific methyltransferase 2E [Source:HGNC Symbol;Acc:HGNC:18541]	protein_coding	0.931503	-0.0117456	0.946766	0.333603	0.00782538	0.302116	0.0246515	-0.0314868	0.931642
ENSG00000005486	RHBDD2	rhomboid domain containing 2 [Source:HGNC Symbol;Acc:HGNC:23082]	protein_coding	0.517557	0.187571	0.131799	0.24736	0.0257075	0.0909208	0.489419	-0.156439	0.514586
ENSG00000005513	SOX8	SRY (sex determining region Y)-box 8 [Source:HGNC Symbol;Acc:HGNC:11203]	protein_coding	0.182547	0.0704689	0.889669	-0.854669	0.0293036	0.134725	0.777475	0.989394	0.170285
ENSG00000005700	IBTK	inhibitor of Bruton agammaglobulinemia tyrosine kinase [Source:HGNC Symbol;Acc:HGNC:17853]	protein_coding	0.5711	-0.881421	2.34922e-14	0.334845	0.00308938	0.188695	0.14661	-0.14615	0.572915
ENSG00000005801	ZNF195	zinc finger protein 195 [Source:HGNC Symbol;Acc:HGNC:12986]	protein_coding	0.372424	0.0462092	0.779117	-0.33346	0.00779473	-0.104256	0.487645	0.229203	0.373664
ENSG00000005810	MYCBP2	MYC binding protein 2, E3 ubiquitin protein ligase [Source:HGNC Symbol;Acc:HGNC:23386]	protein_coding	0.177516	-0.253164	0.0778767	-0.307465	0.0177706	0.0246308	0.885613	0.332096	0.178449
ENSG00000005812	FBXL3	F-box and leucine-rich repeat protein 3 [Source:HGNC Symbol;Acc:HGNC:13599]	protein_coding	0.296536	-0.48374	0.000691799	0.341094	0.0100657	0.620877	8.22134e-06	0.279783	0.29636
ENSG00000005882	PDK2	pyruvate dehydrogenase kinase, isozyme 2 [Source:HGNC Symbol;Acc:HGNC:8810]	protein_coding	0.419895	0.5069	0.00588791	0.765986	4.64452e-06	1.05719	5.74936e-10	0.291201	0.416845
ENSG00000005884	ITGA3	integrin, alpha 3 (antigen CD49C, alpha 3 subunit of VLA-3 receptor) [Source:HGNC Symbol;Acc:HGNC:6139]	protein_coding	0.14287	0.136437	0.227485	0.837295	2.00571e-19	0.569937	5.16377e-09	-0.267359	0.142441
ENSG00000005889	ZFX	zinc finger protein, X-linked [Source:HGNC Symbol;Acc:HGNC:12869]	protein_coding	0.892223	0.00203073	0.987747	0.107827	0.285508	0.0715047	0.54103	-0.0363221	0.892157
ENSG00000005893	LAMP2	lysosomal-associated membrane protein 2 [Source:HGNC Symbol;Acc:HGNC:6501]	protein_coding	0.329865	-0.252945	0.0270098	-0.0984959	0.37993	0.108111	0.380449	0.206607	0.328083
ENSG00000005981	ASB4	ankyrin repeat and SOCS box containing 4 [Source:HGNC Symbol;Acc:HGNC:16009]	protein_coding	4.52786e-05	-0.0746097	0.714914	-2.71289	1.03689e-60	-1.60901	3.71755e-23	1.10388	4.25031e-05
ENSG00000006007	GDE1	glycerophosphodiester phosphodiesterase 1 [Source:HGNC Symbol;Acc:HGNC:29644]	protein_coding	9.18017e-08	-0.389688	3.39389e-09	0.718808	1.78887e-32	0.186407	0.00715941	-0.532401	8.73626e-08
ENSG00000006015	C19orf60	chromosome 19 open reading frame 60 [Source:HGNC Symbol;Acc:HGNC:26098]	protein_coding	0.654938	0.0940696	0.631797	-0.825519	5.65454e-08	-0.660123	3.83925e-05	0.165396	0.653453
ENSG00000006025	OSBPL7	oxysterol binding protein-like 7 [Source:HGNC Symbol;Acc:HGNC:16387]	protein_coding	0.997836	-0.00623381	0.978885	0.205958	0.236769	0.20436	0.283994	-0.00159813	0.997618
ENSG00000006047	YBX2	Y box binding protein 2 [Source:HGNC Symbol;Acc:HGNC:17948]	protein_coding	0.453611	0.526597	0.316253	-0.83438	0.0789659	-1.57716	0.00134675	-0.742779	0.456034
ENSG00000006062	MAP3K14	mitogen-activated protein kinase kinase kinase 14 [Source:HGNC Symbol;Acc:HGNC:6853]	protein_coding	0.753549	0.235608	0.0877589	0.23228	0.0658644	0.135972	0.34494	-0.0963075	0.753546
ENSG00000006118	TMEM132A	transmembrane protein 132A [Source:HGNC Symbol;Acc:HGNC:31092]	protein_coding	0.229541	1.08881	3.07358e-16	-1.14815	1.689e-18	-0.830098	5.11749e-10	0.318054	0.225387
ENSG00000006125	AP2B1	adaptor-related protein complex 2, beta 1 subunit [Source:HGNC Symbol;Acc:HGNC:563]	protein_coding	0.0223655	0.334074	0.0025791	-0.278865	0.00760025	-0.690398	3.45905e-11	-0.411533	0.0225889
ENSG00000006194	ZNF263	zinc finger protein 263 [Source:HGNC Symbol;Acc:HGNC:13056]	protein_coding	0.935154	-0.637811	5.86204e-11	0.0281829	0.796412	0.0512759	0.679043	0.0230929	0.934847
ENSG00000006210	CX3CL1	chemokine (C-X3-C motif) ligand 1 [Source:HGNC Symbol;Acc:HGNC:10647]	protein_coding	0.928623	-0.164314	0.56515	0.152295	0.541006	0.212062	0.431815	0.0597672	0.927956
ENSG00000006282	SPATA20	spermatogenesis associated 20 [Source:HGNC Symbol;Acc:HGNC:26125]	protein_coding	0.1896	0.238607	0.0127882	0.258199	0.00342453	0.0348773	0.758073	-0.223322	0.188014
ENSG00000006327	TNFRSF12A	tumor necrosis factor receptor superfamily, member 12A [Source:HGNC Symbol;Acc:HGNC:18152]	protein_coding	0.0261223	-0.550948	5.19188e-07	0.847594	9.54482e-17	0.435259	7.45007e-05	-0.412334	0.026284
ENSG00000006432	MAP3K9	mitogen-activated protein kinase kinase kinase 9 [Source:HGNC Symbol;Acc:HGNC:6861]	protein_coding	0.719535	0.306756	0.00362876	-0.161728	0.116099	-0.0746178	0.534077	0.0871103	0.718585
ENSG00000006451	RALA	v-ral simian leukemia viral oncogene homolog A (ras related) [Source:HGNC Symbol;Acc:HGNC:9839]	protein_coding	0.0115873	-0.0722622	0.593822	0.93496	2.83013e-20	0.479352	1.08993e-05	-0.455608	0.0119635
ENSG00000006453	BAIAP2L1	BAI1-associated protein 2-like 1 [Source:HGNC Symbol;Acc:HGNC:21649]	protein_coding	2.04932e-09	0.101889	0.319267	1.39501	1.90818e-66	0.61365	6.78221e-13	-0.781364	1.89786e-09
ENSG00000006459	KDM7A	lysine (K)-specific demethylase 7A [Source:HGNC Symbol;Acc:HGNC:22224]	protein_coding	0.977744	-1.24916	3.90502e-08	0.240269	0.302245	0.258467	0.325461	0.0181977	0.97758
ENSG00000006468	ETV1	ets variant 1 [Source:HGNC Symbol;Acc:HGNC:3490]	protein_coding	0.619254	-0.223178	0.232021	0.350725	0.0304477	0.53457	0.00139956	0.183845	0.617511
ENSG00000006530	AGK	acylglycerol kinase [Source:HGNC Symbol;Acc:HGNC:21869]	protein_coding	0.752104	0.735222	3.77655e-07	-0.596094	4.59057e-05	-0.481265	0.00115785	0.114829	0.750973
ENSG00000006534	ALDH3B1	aldehyde dehydrogenase 3 family, member B1 [Source:HGNC Symbol;Acc:HGNC:410]	protein_coding	0.00828149	0.2856	0.00178616	1.7041	3.02324e-99	1.3236	1.71214e-57	-0.380495	0.00840175
ENSG00000006555	TTC22	tetratricopeptide repeat domain 22 [Source:HGNC Symbol;Acc:HGNC:26067]	protein_coding	0.0630644	-0.0476031	0.724359	1.92039	3.31151e-91	1.58441	1.51526e-58	-0.335982	0.0642551
ENSG00000006576	PHTF2	putative homeodomain transcription factor 2 [Source:HGNC Symbol;Acc:HGNC:13411]	protein_coding	0.0929956	-0.773218	4.35534e-09	-0.616695	9.56259e-07	-0.212718	0.154931	0.403977	0.0939496
ENSG00000006607	FARP2	FERM, RhoGEF and pleckstrin domain protein 2 [Source:HGNC Symbol;Acc:HGNC:16460]	protein_coding	0.927202	-0.440361	6.97722e-07	0.489165	3.27666e-09	0.46597	1.02297e-07	-0.0231957	0.926716
ENSG00000006611	USH1C	Usher syndrome 1C (autosomal recessive, severe) [Source:HGNC Symbol;Acc:HGNC:12597]	protein_coding	0.612497	-0.020338	0.871278	0.531591	1.31895e-09	0.425408	4.36687e-06	-0.106183	0.610908
ENSG00000006625	GGCT	gamma-glutamylcyclotransferase [Source:HGNC Symbol;Acc:HGNC:21705]	protein_coding	0.000318935	-0.308122	0.00652357	-2.3042	1.80395e-105	-1.65567	7.58109e-53	0.648523	0.000324364
ENSG00000006634	DBF4	DBF4 zinc finger [Source:HGNC Symbol;Acc:HGNC:17364]	protein_coding	0.16761	-0.663037	3.47214e-08	-1.62186	1.68983e-44	-1.29473	3.30092e-25	0.327138	0.168131
ENSG00000006652	IFRD1	interferon-related developmental regulator 1 [Source:HGNC Symbol;Acc:HGNC:5456]	protein_coding	0.00902074	0.65648	8.08317e-10	0.849793	2.85547e-17	0.391081	0.000236549	-0.458713	0.0092309
ENSG00000006695	COX10	COX10 heme A:farnesyltransferase cytochrome c oxidase assembly factor [Source:HGNC Symbol;Acc:HGNC:2260]	protein_coding	0.00316483	-0.309887	0.0316438	-0.74367	1.4274e-08	-0.0793557	0.639805	0.664315	0.00326896
ENSG00000006704	GTF2IRD1	GTF2I repeat domain containing 1 [Source:HGNC Symbol;Acc:HGNC:4661]	protein_coding	0.108619	-0.0427532	0.84582	-0.424883	0.00819388	-0.903679	3.96442e-08	-0.478796	0.109371
ENSG00000006712	PAF1	Paf1, RNA polymerase II associated factor, homolog (S. cerevisiae) [Source:HGNC Symbol;Acc:HGNC:25459]	protein_coding	0.478674	0.254174	0.0427293	0.0699398	0.580069	-0.104501	0.441576	-0.174441	0.477846
ENSG00000006715	VPS41	vacuolar protein sorting 41 homolog (S. cerevisiae) [Source:HGNC Symbol;Acc:HGNC:12713]	protein_coding	0.17352	-0.279776	0.0177849	0.0492252	0.68707	0.330523	0.00389965	0.281297	0.17412
ENSG00000006744	ELAC2	elaC ribonuclease Z 2 [Source:HGNC Symbol;Acc:HGNC:14198]	protein_coding	0.708342	-0.0373629	0.776492	-0.430622	8.87666e-06	-0.340403	0.00102198	0.0902186	0.707291
ENSG00000006747	SCIN	scinderin [Source:HGNC Symbol;Acc:HGNC:21695]	protein_coding	0.986012	0.19038	0.330893	1.1386	4.03179e-13	1.14718	1.67331e-12	0.00857874	0.985834
ENSG00000006756	ARSD	arylsulfatase D [Source:HGNC Symbol;Acc:HGNC:717]	protein_coding	0.928623	0.210705	0.00659965	0.0388466	0.631462	0.0198305	0.834339	-0.0190161	0.927964
ENSG00000006757	PNPLA4	patatin-like phospholipase domain containing 4 [Source:HGNC Symbol;Acc:HGNC:24887]	protein_coding	0.88511	-0.746308	0.000900547	-0.649774	0.00210438	-0.739577	0.00237682	-0.0898034	0.884838
ENSG00000006831	ADIPOR2	adiponectin receptor 2 [Source:HGNC Symbol;Acc:HGNC:24041]	protein_coding	0.00437232	-0.191618	0.0399756	1.02844	4.05214e-38	0.628639	7.5105e-14	-0.399799	0.00451828
ENSG00000007047	MARK4	MAP/microtubule affinity-regulating kinase 4 [Source:HGNC Symbol;Acc:HGNC:13538]	protein_coding	0.246335	0.439518	0.0103114	0.491967	0.00181912	0.131365	0.489881	-0.360603	0.244755
ENSG00000007062	PROM1	prominin 1 [Source:HGNC Symbol;Acc:HGNC:9454]	protein_coding	0.0981348	-0.989001	0.000549416	-1.04117	0.000102166	-0.188914	0.577745	0.852252	0.0907882
ENSG00000007080	CCDC124	coiled-coil domain containing 124 [Source:HGNC Symbol;Acc:HGNC:25171]	protein_coding	0.913804	0.0354207	0.822637	-0.192936	0.11142	-0.22972	0.075027	-0.0367842	0.91374
ENSG00000007168	PAFAH1B1	platelet-activating factor acetylhydrolase 1b, regulatory subunit 1 (45kDa) [Source:HGNC Symbol;Acc:HGNC:8574]	protein_coding	0.425192	-0.264384	0.0029655	0.361251	8.46739e-06	0.221205	0.0130976	-0.140046	0.425694
ENSG00000007202	KIAA0100	KIAA0100 [Source:HGNC Symbol;Acc:HGNC:28960]	protein_coding	0.615	0.022294	0.799825	-0.16758	0.0108825	-0.243605	0.000342729	-0.0760255	0.614587
ENSG00000007237	GAS7	growth arrest-specific 7 [Source:HGNC Symbol;Acc:HGNC:4169]	protein_coding	0.0012621	-0.384751	0.261467	-1.48703	4.91609e-07	0.134142	0.721787	1.62117	0.0009276
ENSG00000007255	TRAPPC6A	trafficking protein particle complex 6A [Source:HGNC Symbol;Acc:HGNC:23069]	protein_coding	0.942569	0.612136	0.00350915	-0.50323	0.0132907	-0.460743	0.0305431	0.0424872	0.942409
ENSG00000007341	ST7L	suppression of tumorigenicity 7 like [Source:HGNC Symbol;Acc:HGNC:18441]	protein_coding	0.781342	0.255891	0.0880447	-0.176364	0.218494	-0.272191	0.0681377	-0.0958271	0.781441
ENSG00000007376	RPUSD1	RNA pseudouridylate synthase domain containing 1 [Source:HGNC Symbol;Acc:HGNC:14173]	protein_coding	0.255106	-1.03916	5.77303e-16	-0.525496	2.34171e-05	-0.235098	0.110842	0.290398	0.256288
ENSG00000007384	RHBDF1	rhomboid 5 homolog 1 (Drosophila) [Source:HGNC Symbol;Acc:HGNC:20561]	protein_coding	0.000382947	-0.57383	4.25465e-09	1.4248	2.55238e-58	0.879748	1.74611e-20	-0.545052	0.000385356
ENSG00000007392	LUC7L	LUC7-like (S. cerevisiae) [Source:HGNC Symbol;Acc:HGNC:6723]	protein_coding	0.238589	-0.725719	1.85309e-08	0.119754	0.368888	-0.174151	0.244791	-0.293904	0.238385
ENSG00000007516	BAIAP3	BAI1-associated protein 3 [Source:HGNC Symbol;Acc:HGNC:948]	protein_coding	0.0071094	-0.453397	0.00283927	1.44068	6.12425e-27	0.793153	3.48287e-08	-0.647524	0.00662881
ENSG00000007520	TSR3	TSR3, 20S rRNA accumulation, homolog (S. cerevisiae) [Source:HGNC Symbol;Acc:HGNC:14175]	protein_coding	0.294026	-0.400784	0.00376382	0.0772055	0.587894	-0.196697	0.189963	-0.273902	0.291716
ENSG00000007541	PIGQ	phosphatidylinositol glycan anchor biosynthesis, class Q [Source:HGNC Symbol;Acc:HGNC:14135]	protein_coding	0.974177	-0.622086	1.21053e-06	-0.088122	0.515233	-0.100495	0.513215	-0.0123729	0.973923
ENSG00000007545	CRAMP1L	Crm, cramped-like (Drosophila) [Source:HGNC Symbol;Acc:HGNC:14122]	protein_coding	0.0248236	-0.432089	5.39357e-05	0.363849	0.000239366	-0.0383833	0.778451	-0.402232	0.0250097
ENSG00000007866	TEAD3	TEA domain family member 3 [Source:HGNC Symbol;Acc:HGNC:11716]	protein_coding	0.0220575	0.180292	0.0596441	1.059	1.83581e-39	0.721661	1.19971e-17	-0.337337	0.0219144
ENSG00000007923	DNAJC11	DnaJ (Hsp40) homolog, subfamily C, member 11 [Source:HGNC Symbol;Acc:HGNC:25570]	protein_coding	0.00441403	-0.253198	0.00477663	-0.567692	3.55298e-12	-0.162386	0.0842771	0.405307	0.00440467
ENSG00000007933	FMO3	flavin containing monooxygenase 3 [Source:HGNC Symbol;Acc:HGNC:3771]	protein_coding	0.53427	5.66479	2.91288e-50	0.216585	0.706839	-0.328379	0.235491	-0.544964	0.532995
ENSG00000007944	MYLIP	myosin regulatory light chain interacting protein [Source:HGNC Symbol;Acc:HGNC:21155]	protein_coding	0.132232	0.302499	0.147415	0.0868233	0.676426	0.601691	0.00146031	0.514868	0.131642
ENSG00000007968	E2F2	E2F transcription factor 2 [Source:HGNC Symbol;Acc:HGNC:3114]	protein_coding	0.860633	-0.421779	0.203602	-2.90989	3.35125e-23	-3.05927	6.79944e-22	-0.149382	0.862481
ENSG00000008018	PSMB1	proteasome (prosome, macropain) subunit, beta type, 1 [Source:HGNC Symbol;Acc:HGNC:9537]	protein_coding	0.933431	-0.0880152	0.397977	-0.208518	0.0164332	-0.229685	0.0126776	-0.0211668	0.933366
ENSG00000008083	JARID2	jumonji, AT rich interactive domain 2 [Source:HGNC Symbol;Acc:HGNC:6196]	protein_coding	0.946144	0.768922	0.000569689	-0.251022	0.273031	-0.294148	0.222705	-0.0431259	0.946093
ENSG00000008086	CDKL5	cyclin-dependent kinase-like 5 [Source:HGNC Symbol;Acc:HGNC:11411]	protein_coding	0.785761	-0.0274733	0.88341	0.451092	0.000625325	0.54373	9.53544e-05	0.0926372	0.785901
ENSG00000008128	CDK11A	cyclin-dependent kinase 11A [Source:HGNC Symbol;Acc:HGNC:1730]	protein_coding	0.581624	0.310851	0.0193805	0.393552	0.00113578	0.241504	0.0699557	-0.152048	0.581412
ENSG00000008130	NADK	NAD kinase [Source:HGNC Symbol;Acc:HGNC:29831]	protein_coding	0.526001	-0.158325	0.172025	0.65625	1.14395e-11	0.515664	4.53972e-07	-0.140586	0.526728
ENSG00000008256	CYTH3	cytohesin 3 [Source:HGNC Symbol;Acc:HGNC:9504]	protein_coding	0.101697	0.335202	0.00431011	0.19344	0.0887347	-0.140399	0.269499	-0.333839	0.100711
ENSG00000008282	SYPL1	synaptophysin-like 1 [Source:HGNC Symbol;Acc:HGNC:11507]	protein_coding	0.0189492	-0.423724	5.61128e-05	-0.668286	6.79556e-12	-0.257722	0.0171827	0.410564	0.0184493
ENSG00000008283	CYB561	cytochrome b561 [Source:HGNC Symbol;Acc:HGNC:2571]	protein_coding	0.752176	0.0562017	0.524192	-0.00712216	0.93339	0.0487944	0.5744	0.0559166	0.751323
ENSG00000008294	SPAG9	sperm associated antigen 9 [Source:HGNC Symbol;Acc:HGNC:14524]	protein_coding	0.22001	-0.319297	0.0148449	0.341734	0.00438022	0.0550198	0.721787	-0.286714	0.221958
ENSG00000008300	CELSR3	cadherin, EGF LAG seven-pass G-type receptor 3 [Source:HGNC Symbol;Acc:HGNC:3230]	protein_coding	0.936594	0.0546952	0.850398	0.0430892	0.86104	-0.00602471	0.983811	-0.0491141	0.937379
ENSG00000008311	AASS	aminoadipate-semialdehyde synthase [Source:HGNC Symbol;Acc:HGNC:17366]	protein_coding	0.818985	-0.349895	0.619577	-0.36769	0.546357	-0.709066	0.304832	-0.341377	0.819822
ENSG00000008323	PLEKHG6	pleckstrin homology domain containing, family G (with RhoGef domain) member 6 [Source:HGNC Symbol;Acc:HGNC:25562]	protein_coding	0.0034452	-0.486421	0.000333066	1.29551	6.32451e-27	0.674465	2.67818e-07	-0.621042	0.0035863
ENSG00000008324	SS18L2	synovial sarcoma translocation gene on chromosome 18-like 2 [Source:HGNC Symbol;Acc:HGNC:15593]	protein_coding	0.327575	-0.161239	0.31292	-0.253421	0.0671676	0.0148413	0.936512	0.268262	0.328182
ENSG00000008382	MPND	MPN domain containing [Source:HGNC Symbol;Acc:HGNC:25934]	protein_coding	0.474171	0.27655	0.0727683	-0.419568	0.00313669	-0.639927	1.22198e-05	-0.220359	0.473797
ENSG00000008394	MGST1	microsomal glutathione S-transferase 1 [Source:HGNC Symbol;Acc:HGNC:7061]	protein_coding	0.0280381	-0.41343	0.0273089	-1.39032	3.55271e-17	-0.731465	3.42316e-05	0.658856	0.0282246
ENSG00000008405	CRY1	cryptochrome circadian clock 1 [Source:HGNC Symbol;Acc:HGNC:2384]	protein_coding	0.0136289	-0.677677	4.64303e-08	0.684562	1.57322e-09	0.175324	0.216792	-0.509238	0.0139121
ENSG00000008441	NFIX	nuclear factor I/X (CCAAT-binding transcription factor) [Source:HGNC Symbol;Acc:HGNC:7788]	protein_coding	0.0117054	0.61699	4.93996e-06	-1.37503	1.24849e-23	-0.779771	6.75604e-09	0.595262	0.0117368
ENSG00000008513	ST3GAL1	ST3 beta-galactoside alpha-2,3-sialyltransferase 1 [Source:HGNC Symbol;Acc:HGNC:10862]	protein_coding	0.306397	0.177463	0.242422	1.39219	2.46378e-29	1.1249	1.85225e-18	-0.267291	0.303812
ENSG00000008516	MMP25	matrix metallopeptidase 25 [Source:HGNC Symbol;Acc:HGNC:14246]	protein_coding	0.0766537	0.547469	0.447845	1.89503	0.000537625	0.0508688	0.949237	-1.84416	0.0744817
ENSG00000008517	IL32	interleukin 32 [Source:HGNC Symbol;Acc:HGNC:16830]	protein_coding	1.01658e-13	-0.0132656	0.955565	1.9247	8.78466e-34	0.0476905	0.83239	-1.87701	1.01962e-13
ENSG00000008710	PKD1	polycystic kidney disease 1 (autosomal dominant) [Source:HGNC Symbol;Acc:HGNC:9008]	protein_coding	0.740246	-0.311825	0.10333	-0.281769	0.108294	-0.422004	0.0212701	-0.140235	0.738832
ENSG00000008838	MED24	mediator complex subunit 24 [Source:HGNC Symbol;Acc:HGNC:22963]	protein_coding	0.874337	0.155761	0.124646	-0.154717	0.0960227	-0.115297	0.265042	0.0394201	0.874013
ENSG00000008853	RHOBTB2	Rho-related BTB domain containing 2 [Source:HGNC Symbol;Acc:HGNC:18756]	protein_coding	0.560697	0.628974	0.00158213	0.047814	0.829798	-0.20016	0.364588	-0.247974	0.559961
ENSG00000008869	HEATR5B	HEAT repeat containing 5B [Source:HGNC Symbol;Acc:HGNC:29273]	protein_coding	0.949686	-0.0416589	0.736248	0.573147	1.66857e-10	0.590686	2.87259e-10	0.0175395	0.949478
ENSG00000008952	SEC62	SEC62 homolog (S. cerevisiae) [Source:HGNC Symbol;Acc:HGNC:11846]	protein_coding	0.292954	-0.178945	0.0492101	0.159218	0.0573354	0.331471	8.90484e-05	0.172254	0.291428
ENSG00000008988	RPS20	ribosomal protein S20 [Source:HGNC Symbol;Acc:HGNC:10405]	protein_coding	0.405612	0.0242521	0.885525	-0.537855	6.24929e-06	-0.749429	8.88605e-10	-0.211574	0.406199
ENSG00000009307	CSDE1	cold shock domain containing E1, RNA-binding [Source:HGNC Symbol;Acc:HGNC:29905]	protein_coding	0.912709	0.46193	5.55268e-08	0.0339132	0.719727	0.0602808	0.551137	0.0263676	0.912572
ENSG00000009335	UBE3C	ubiquitin protein ligase E3C [Source:HGNC Symbol;Acc:HGNC:16803]	protein_coding	0.134997	-0.139072	0.0837153	-0.340561	1.23012e-06	-0.138404	0.0825493	0.202157	0.13535
ENSG00000009413	REV3L	REV3-like, polymerase (DNA directed), zeta, catalytic subunit [Source:HGNC Symbol;Acc:HGNC:9968]	protein_coding	0.00160467	-0.275304	0.131377	-0.956452	1.12588e-09	-0.106711	0.591762	0.849741	0.00140135
ENSG00000009694	TENM1	teneurin transmembrane protein 1 [Source:HGNC Symbol;Acc:HGNC:8117]	protein_coding	0.41359	-1.17974	3.44862e-05	-1.22538	4.86802e-06	-0.739677	0.0183681	0.485706	0.415806
ENSG00000009709	PAX7	paired box 7 [Source:HGNC Symbol;Acc:HGNC:8621]	protein_coding	0.00145556	2.38245	5.05065e-14	-3.60791	8.40891e-11	-1.34285	1.8929e-05	2.26506	0.00290936
ENSG00000009765	IYD	iodotyrosine deiodinase [Source:HGNC Symbol;Acc:HGNC:21071]	protein_coding	0.36572	0.178776	0.281018	0.616165	6.62963e-06	0.878141	3.42683e-10	0.261976	0.360652
ENSG00000009780	FAM76A	family with sequence similarity 76, member A [Source:HGNC Symbol;Acc:HGNC:28530]	protein_coding	0.67921	-0.0963286	0.71027	-0.0737741	0.744877	0.124835	0.613984	0.198609	0.674397
ENSG00000009830	POMT2	protein-O-mannosyltransferase 2 [Source:HGNC Symbol;Acc:HGNC:19743]	protein_coding	0.20115	0.447071	0.00758702	0.185029	0.262794	-0.200685	0.261825	-0.385714	0.19928
ENSG00000009844	VTA1	vesicle (multivesicular body) trafficking 1 [Source:HGNC Symbol;Acc:HGNC:20954]	protein_coding	0.435388	-0.448358	7.85889e-05	-0.0708162	0.553611	0.109799	0.39895	0.180615	0.435194
ENSG00000009950	MLXIPL	MLX interacting protein-like [Source:HGNC Symbol;Acc:HGNC:12744]	protein_coding	0.222818	-0.30302	0.195924	-1.49777	2.2506e-14	-1.00625	1.21851e-06	0.491515	0.21403
ENSG00000009954	BAZ1B	bromodomain adjacent to zinc finger domain, 1B [Source:HGNC Symbol;Acc:HGNC:961]	protein_coding	0.0976032	-0.0957361	0.238025	-0.675939	7.32968e-24	-0.461523	6.20363e-11	0.214417	0.0977831
ENSG00000010017	RANBP9	RAN binding protein 9 [Source:HGNC Symbol;Acc:HGNC:13727]	protein_coding	0.800847	-0.142936	0.196887	-0.155957	0.117661	-0.0934668	0.420007	0.0624897	0.800379
ENSG00000010030	ETV7	ets variant 7 [Source:HGNC Symbol;Acc:HGNC:18160]	protein_coding	0.574674	0.821352	0.0209284	0.46032	0.18134	0.877484	0.00927629	0.417164	0.566345
ENSG00000010072	SPRTN	SprT-like N-terminal domain [Source:HGNC Symbol;Acc:HGNC:25356]	protein_coding	0.304636	0.0613671	0.752199	-0.317305	0.0373026	-0.0082243	0.967621	0.30908	0.300472
ENSG00000010165	METTL13	methyltransferase like 13 [Source:HGNC Symbol;Acc:HGNC:24248]	protein_coding	0.29376	0.465305	0.000319795	-0.653221	8.2185e-08	-0.391705	0.00250796	0.261516	0.291428
ENSG00000010219	DYRK4	dual-specificity tyrosine-(Y)-phosphorylation regulated kinase 4 [Source:HGNC Symbol;Acc:HGNC:3095]	protein_coding	0.103643	-0.206396	0.416268	-1.6921	7.00771e-15	-1.01643	8.46511e-06	0.675667	0.103113
ENSG00000010244	ZNF207	zinc finger protein 207 [Source:HGNC Symbol;Acc:HGNC:12998]	protein_coding	0.99046	-0.248442	0.00435224	0.038031	0.678752	0.0349935	0.737033	-0.00303757	0.990214
ENSG00000010256	UQCRC1	ubiquinol-cytochrome c reductase core protein I [Source:HGNC Symbol;Acc:HGNC:12585]	protein_coding	0.448537	-0.129564	0.318856	-0.0304841	0.80848	-0.206547	0.0863339	-0.176063	0.449141
ENSG00000010270	STARD3NL	STARD3 N-terminal like [Source:HGNC Symbol;Acc:HGNC:19169]	protein_coding	0.857548	0.0548852	0.659702	0.0485001	0.656803	0.0959293	0.405935	0.0474292	0.857464
ENSG00000010278	CD9	CD9 molecule [Source:HGNC Symbol;Acc:HGNC:1709]	protein_coding	0.609295	0.0338868	0.786523	-0.107251	0.280779	-0.217083	0.0317262	-0.109832	0.609439
ENSG00000010292	NCAPD2	non-SMC condensin I complex, subunit D2 [Source:HGNC Symbol;Acc:HGNC:24305]	protein_coding	0.543629	0.0899155	0.475963	-1.69009	1.28726e-65	-1.54896	7.06255e-53	0.141134	0.543053
ENSG00000010295	IFFO1	intermediate filament family orphan 1 [Source:HGNC Symbol;Acc:HGNC:24970]	protein_coding	0.453649	0.270634	0.692499	1.53683	0.00203301	0.724431	0.214174	-0.812404	0.452226
ENSG00000010310	GIPR	gastric inhibitory polypeptide receptor [Source:HGNC Symbol;Acc:HGNC:4271]	protein_coding	0.0313041	-0.447464	0.00872072	3.02831	9.36262e-99	2.44898	2.6172e-59	-0.579323	0.0311766
ENSG00000010318	PHF7	PHD finger protein 7 [Source:HGNC Symbol;Acc:HGNC:18458]	protein_coding	0.562724	-0.536299	0.052546	-0.784456	0.00191765	-1.13512	0.000105983	-0.350667	0.563132
ENSG00000010322	NISCH	nischarin [Source:HGNC Symbol;Acc:HGNC:18006]	protein_coding	0.674474	0.370803	4.4878e-05	0.0382987	0.700988	0.126067	0.202527	0.0877682	0.672476
ENSG00000010361	FUZ	fuzzy planar cell polarity protein [Source:HGNC Symbol;Acc:HGNC:26219]	protein_coding	0.735894	0.156401	0.453689	0.0572356	0.769677	0.20006	0.311487	0.142824	0.733408
ENSG00000010404	IDS	iduronate 2-sulfatase [Source:HGNC Symbol;Acc:HGNC:5389]	protein_coding	0.0056539	0.366937	0.0208689	0.696051	8.84013e-07	0.0164657	0.933574	-0.679586	0.00529289
ENSG00000010539	ZNF200	zinc finger protein 200 [Source:HGNC Symbol;Acc:HGNC:12993]	protein_coding	0.696363	-0.274832	0.0471021	-0.103609	0.443831	0.0160836	0.925582	0.119692	0.693768
ENSG00000010626	LRRC23	leucine rich repeat containing 23 [Source:HGNC Symbol;Acc:HGNC:19138]	protein_coding	0.25822	-0.216235	0.347142	0.19079	0.344986	-0.241812	0.297013	-0.432602	0.258884
ENSG00000010704	HFE	hemochromatosis [Source:HGNC Symbol;Acc:HGNC:4886]	protein_coding	0.78117	-0.146641	0.243998	-0.141589	0.212424	-0.218811	0.0714399	-0.0772218	0.780684
ENSG00000010803	SCMH1	sex comb on midleg homolog 1 (Drosophila) [Source:HGNC Symbol;Acc:HGNC:19003]	protein_coding	0.940594	0.436004	0.000292603	-0.127009	0.309009	-0.152544	0.248667	-0.025535	0.9405
ENSG00000010810	FYN	FYN proto-oncogene, Src family tyrosine kinase [Source:HGNC Symbol;Acc:HGNC:4037]	protein_coding	0.68383	1.81826	7.84728e-17	-1.18173	1.10222e-06	-1.41002	1.20118e-10	-0.228296	0.682884
ENSG00000010818	HIVEP2	human immunodeficiency virus type I enhancer binding protein 2 [Source:HGNC Symbol;Acc:HGNC:4921]	protein_coding	0.087181	0.181931	0.314714	1.01455	3.15368e-12	0.542154	0.000567113	-0.472397	0.0879844
ENSG00000011007	TCEB3	transcription elongation factor B (SIII), polypeptide 3 (110kDa, elongin A) [Source:HGNC Symbol;Acc:HGNC:11620]	protein_coding	0.920311	0.112035	0.188804	0.185921	0.0125131	0.207746	0.00822011	0.0218249	0.92017
ENSG00000011009	LYPLA2	lysophospholipase II [Source:HGNC Symbol;Acc:HGNC:6738]	protein_coding	0.147288	-0.0137891	0.931439	0.844168	1.83822e-14	0.530579	5.92734e-06	-0.313589	0.14695
ENSG00000011021	CLCN6	chloride channel, voltage-sensitive 6 [Source:HGNC Symbol;Acc:HGNC:2024]	protein_coding	0.63013	-0.0268446	0.881466	0.420339	0.00105267	0.274887	0.0536207	-0.145452	0.630028
ENSG00000011028	MRC2	mannose receptor, C type 2 [Source:HGNC Symbol;Acc:HGNC:16875]	protein_coding	0.279107	0.85217	0.0276496	-0.376734	0.351146	-1.19022	0.00241079	-0.813482	0.273721
ENSG00000011052	NME2	NME/NM23 nucleoside diphosphate kinase 2 [Source:HGNC Symbol;Acc:HGNC:7850]	protein_coding	0.252838	-1.1519	0.000346348	-1.24692	3.66158e-05	-0.545117	0.124319	0.701808	0.255371
ENSG00000011105	TSPAN9	tetraspanin 9 [Source:HGNC Symbol;Acc:HGNC:21640]	protein_coding	0.700435	-0.0583872	0.786683	0.0779093	0.667838	0.22876	0.216097	0.15085	0.698753
ENSG00000011114	BTBD7	BTB (POZ) domain containing 7 [Source:HGNC Symbol;Acc:HGNC:18269]	protein_coding	0.91385	-0.190977	0.135316	-0.0401883	0.753992	-0.00495176	0.974763	0.0352365	0.91374
ENSG00000011132	APBA3	amyloid beta (A4) precursor protein-binding, family A, member 3 [Source:HGNC Symbol;Acc:HGNC:580]	protein_coding	0.15334	0.434872	0.00408297	0.115881	0.456362	-0.26946	0.0866714	-0.385342	0.154177
ENSG00000011143	MKS1	Meckel syndrome, type 1 [Source:HGNC Symbol;Acc:HGNC:7121]	protein_coding	0.922993	0.025178	0.886392	-0.400571	0.00193775	-0.43798	0.00149047	-0.037409	0.92294
ENSG00000011198	ABHD5	abhydrolase domain containing 5 [Source:HGNC Symbol;Acc:HGNC:21396]	protein_coding	0.876901	0.00926577	0.952944	0.644514	1.59681e-09	0.596869	1.34513e-07	-0.0476445	0.877306
ENSG00000011243	AKAP8L	A kinase (PRKA) anchor protein 8-like [Source:HGNC Symbol;Acc:HGNC:29857]	protein_coding	0.794809	0.78623	2.28101e-10	0.518719	1.52975e-05	0.437528	0.000520025	-0.0811908	0.793561
ENSG00000011258	MBTD1	mbt domain containing 1 [Source:HGNC Symbol;Acc:HGNC:19866]	protein_coding	0.242133	-0.353023	0.0722988	0.0601644	0.764098	0.46313	0.0137245	0.402966	0.240463
ENSG00000011260	UTP18	UTP18 small subunit (SSU) processome component homolog (yeast) [Source:HGNC Symbol;Acc:HGNC:24274]	protein_coding	0.00162002	-0.308005	0.0115665	-0.907633	1.83238e-16	-0.30951	0.0116828	0.598123	0.00158692
ENSG00000011275	RNF216	ring finger protein 216 [Source:HGNC Symbol;Acc:HGNC:21698]	protein_coding	0.97013	0.176438	0.0421683	-0.491946	3.31308e-10	-0.48278	3.15692e-09	0.00916615	0.970013
ENSG00000011295	TTC19	tetratricopeptide repeat domain 19 [Source:HGNC Symbol;Acc:HGNC:26006]	protein_coding	0.826834	0.0403652	0.734423	-0.498116	1.98205e-08	-0.550985	2.82801e-09	-0.0528693	0.826322
ENSG00000011304	PTBP1	polypyrimidine tract binding protein 1 [Source:HGNC Symbol;Acc:HGNC:9583]	protein_coding	0.684905	-0.132533	0.155567	-0.134536	0.110761	-0.213423	0.0141119	-0.078887	0.686439
ENSG00000011347	SYT7	synaptotagmin VII [Source:HGNC Symbol;Acc:HGNC:11514]	protein_coding	0.000907692	1.14208	2.64744e-06	2.0549	5.29854e-20	0.786045	0.00118178	-1.26886	0.000878158
ENSG00000011376	LARS2	leucyl-tRNA synthetase 2, mitochondrial [Source:HGNC Symbol;Acc:HGNC:17095]	protein_coding	0.199292	-0.269797	0.0315816	-0.840034	8.27085e-14	-0.547718	6.66483e-06	0.292316	0.199433
ENSG00000011405	PIK3C2A	phosphatidylinositol-4-phosphate 3-kinase, catalytic subunit type 2 alpha [Source:HGNC Symbol;Acc:HGNC:8971]	protein_coding	0.339895	-0.569759	0.000141788	-0.0628923	0.697344	0.214652	0.187053	0.277544	0.340287
ENSG00000011422	PLAUR	plasminogen activator, urokinase receptor [Source:HGNC Symbol;Acc:HGNC:9053]	protein_coding	0.00653798	0.330594	0.00178559	1.54169	1.34238e-60	1.08885	3.32586e-29	-0.452845	0.00669123
ENSG00000011426	ANLN	anillin, actin binding protein [Source:HGNC Symbol;Acc:HGNC:14082]	protein_coding	0.795242	0.243774	0.660614	-3.62919	1.75454e-18	-3.34346	5.79511e-15	0.285727	0.794479
ENSG00000011451	WIZ	widely interspaced zinc finger motifs [Source:HGNC Symbol;Acc:HGNC:30917]	protein_coding	0.429383	0.209996	0.028614	0.0332201	0.741564	-0.11387	0.260991	-0.14709	0.42943
ENSG00000011454	RABGAP1	RAB GTPase activating protein 1 [Source:HGNC Symbol;Acc:HGNC:17155]	protein_coding	0.615736	0.116331	0.330792	-0.273605	0.00678127	-0.156556	0.167741	0.117049	0.614123
ENSG00000011465	DCN	decorin [Source:HGNC Symbol;Acc:HGNC:2705]	protein_coding	0.928076	0.99362	0.194229	0.434943	0.566521	0.609983	0.412102	0.17504	0.927448
ENSG00000011478	QPCTL	glutaminyl-peptide cyclotransferase-like [Source:HGNC Symbol;Acc:HGNC:25952]	protein_coding	0.698819	-0.200151	0.397495	-0.675557	0.000613573	-0.487784	0.0257056	0.187774	0.69896
ENSG00000011485	PPP5C	protein phosphatase 5, catalytic subunit [Source:HGNC Symbol;Acc:HGNC:9322]	protein_coding	0.89724	-0.266097	0.00514208	-0.160103	0.0792387	-0.192501	0.04883	-0.0323978	0.897208
ENSG00000011523	CEP68	centrosomal protein 68kDa [Source:HGNC Symbol;Acc:HGNC:29076]	protein_coding	0.0034452	-0.109333	0.618862	-1.80765	3.36569e-24	-0.917873	5.51294e-07	0.889775	0.0036111
ENSG00000011566	MAP4K3	mitogen-activated protein kinase kinase kinase kinase 3 [Source:HGNC Symbol;Acc:HGNC:6865]	protein_coding	0.622914	-0.482992	0.00060881	0.0102252	0.949007	0.162306	0.297038	0.152081	0.622723
ENSG00000011638	TMEM159	transmembrane protein 159 [Source:HGNC Symbol;Acc:HGNC:30136]	protein_coding	0.373478	-0.431664	0.00077365	-0.0105007	0.941867	0.213156	0.120605	0.223657	0.373931
ENSG00000012048	BRCA1	breast cancer 1, early onset [Source:HGNC Symbol;Acc:HGNC:1100]	protein_coding	0.0192841	-0.238205	0.269826	-4.73089	3.30668e-112	-3.85947	7.54009e-79	0.871419	0.0200602
ENSG00000012061	ERCC1	excision repair cross-complementation group 1 [Source:HGNC Symbol;Acc:HGNC:3433]	protein_coding	0.0991275	-0.0178258	0.917248	0.265575	0.0331728	-0.107938	0.465524	-0.373514	0.0994506
ENSG00000012124	CD22	CD22 molecule [Source:HGNC Symbol;Acc:HGNC:1643]	protein_coding	0.414759	1.02964	0.00209741	0.930377	0.00334179	0.40138	0.243094	-0.528998	0.415147
ENSG00000012171	SEMA3B	sema domain, immunoglobulin domain (Ig), short basic domain, secreted, (semaphorin) 3B [Source:HGNC Symbol;Acc:HGNC:10724]	protein_coding	0.347199	0.0819541	0.537529	1.00132	3.81547e-23	0.798092	3.4306e-14	-0.203225	0.345722
ENSG00000012174	MBTPS2	membrane-bound transcription factor peptidase, site 2 [Source:HGNC Symbol;Acc:HGNC:15455]	protein_coding	0.0158596	-0.406379	0.000944584	-0.537966	2.22042e-06	-0.0534735	0.720071	0.484493	0.0157427
ENSG00000012211	PRICKLE3	prickle homolog 3 (Drosophila) [Source:HGNC Symbol;Acc:HGNC:6645]	protein_coding	0.146972	-0.221235	0.0901992	-0.256768	0.0299248	0.0637208	0.666287	0.320488	0.146641
ENSG00000012232	EXTL3	exostosin-like glycosyltransferase 3 [Source:HGNC Symbol;Acc:HGNC:3518]	protein_coding	0.877841	0.148164	0.0692129	0.04049	0.620827	0.0718402	0.407601	0.0313502	0.877306
ENSG00000012660	ELOVL5	ELOVL fatty acid elongase 5 [Source:HGNC Symbol;Acc:HGNC:21308]	protein_coding	0.964677	1.51201	2.19725e-22	-0.692351	6.28636e-05	-0.714946	4.99715e-06	-0.0225951	0.963983
ENSG00000012779	ALOX5	arachidonate 5-lipoxygenase [Source:HGNC Symbol;Acc:HGNC:435]	protein_coding	0.100767	-0.187111	0.174832	1.11654	1.28956e-22	0.754975	3.16417e-10	-0.361567	0.100711
ENSG00000012822	CALCOCO1	calcium binding and coiled-coil domain 1 [Source:HGNC Symbol;Acc:HGNC:29306]	protein_coding	0.204009	0.156233	0.358992	1.04809	1.09932e-14	0.6992	1.09421e-06	-0.34889	0.200319
ENSG00000012963	UBR7	ubiquitin protein ligase E3 component n-recognin 7 (putative) [Source:HGNC Symbol;Acc:HGNC:20344]	protein_coding	0.910557	-0.303495	0.00161147	-0.70839	6.52253e-16	-0.678609	1.99309e-13	0.0297805	0.910346
ENSG00000012983	MAP4K5	mitogen-activated protein kinase kinase kinase kinase 5 [Source:HGNC Symbol;Acc:HGNC:6867]	protein_coding	0.115941	-0.0145836	0.926988	0.165797	0.161609	0.497393	1.80751e-05	0.331596	0.115237
ENSG00000013275	PSMC4	proteasome (prosome, macropain) 26S subunit, ATPase, 4 [Source:HGNC Symbol;Acc:HGNC:9551]	protein_coding	0.901555	-0.0803096	0.642436	-0.168159	0.236541	-0.121033	0.452288	0.0471257	0.901255
ENSG00000013288	MAN2B2	mannosidase, alpha, class 2B, member 2 [Source:HGNC Symbol;Acc:HGNC:29623]	protein_coding	0.716785	-0.0624586	0.692828	0.00904719	0.95034	0.117122	0.41819	0.108075	0.7154
ENSG00000013306	SLC25A39	solute carrier family 25, member 39 [Source:HGNC Symbol;Acc:HGNC:24279]	protein_coding	0.353229	0.422216	5.87468e-05	-0.770209	2.96288e-15	-0.577812	1.39691e-08	0.192397	0.352951
ENSG00000013364	MVP	major vault protein [Source:HGNC Symbol;Acc:HGNC:7531]	protein_coding	0.08275	-0.544433	9.49181e-08	0.894673	4.72849e-21	0.579791	7.30513e-09	-0.314882	0.0826635
ENSG00000013374	NUB1	negative regulator of ubiquitin-like proteins 1 [Source:HGNC Symbol;Acc:HGNC:17623]	protein_coding	0.57704	-0.023409	0.873184	0.341585	0.00117978	0.475804	1.21905e-05	0.134219	0.57625
ENSG00000013375	PGM3	phosphoglucomutase 3 [Source:HGNC Symbol;Acc:HGNC:8907]	protein_coding	0.00381871	-0.184479	0.186985	0.601048	2.62785e-07	0.0183375	0.910697	-0.582711	0.004
ENSG00000013392	RWDD2A	RWD domain containing 2A [Source:HGNC Symbol;Acc:HGNC:21385]	protein_coding	0.975142	-0.393671	0.0796168	0.0097749	0.967696	0.0281417	0.919177	0.0183667	0.974908
ENSG00000013441	CLK1	CDC-like kinase 1 [Source:HGNC Symbol;Acc:HGNC:2068]	protein_coding	0.778239	-0.267262	0.0365922	0.673199	1.56676e-09	0.756246	7.04796e-11	0.0830466	0.777009
ENSG00000013503	POLR3B	polymerase (RNA) III (DNA directed) polypeptide B [Source:HGNC Symbol;Acc:HGNC:30348]	protein_coding	0.00102976	-0.703725	8.18482e-06	-0.542627	0.000302111	0.285691	0.094394	0.828318	0.000972641
ENSG00000013523	ANGEL1	angel homolog 1 (Drosophila) [Source:HGNC Symbol;Acc:HGNC:19961]	protein_coding	3.46854e-07	-0.663087	6.11066e-14	-1.07768	9.16699e-37	-0.362395	0.000122746	0.715281	3.24963e-07
ENSG00000013561	RNF14	ring finger protein 14 [Source:HGNC Symbol;Acc:HGNC:10058]	protein_coding	0.961362	-0.608511	2.14372e-08	0.316685	0.00211187	0.332516	0.00364631	0.0158307	0.961092
ENSG00000013563	DNASE1L1	deoxyribonuclease I-like 1 [Source:HGNC Symbol;Acc:HGNC:2957]	protein_coding	0.0512146	-0.275575	0.0183968	0.649204	2.41584e-10	0.27726	0.0160298	-0.371944	0.0514444
ENSG00000013573	DDX11	DEAD/H (Asp-Glu-Ala-Asp/His) box helicase 11 [Source:HGNC Symbol;Acc:HGNC:2736]	protein_coding	0.00144254	0.0118147	0.92189	-0.743341	4.2335e-19	-0.288326	0.00143673	0.455015	0.00140065
ENSG00000013583	HEBP1	heme binding protein 1 [Source:HGNC Symbol;Acc:HGNC:17176]	protein_coding	0.420369	0.338156	0.0217136	-0.446069	0.00109565	-0.214633	0.159345	0.231436	0.421497
ENSG00000013588	GPRC5A	G protein-coupled receptor, class C, group 5, member A [Source:HGNC Symbol;Acc:HGNC:9836]	protein_coding	0.000337571	0.331152	0.000564976	1.09377	1.3411e-36	0.567677	4.89236e-10	-0.526094	0.000351103
ENSG00000013619	MAMLD1	mastermind-like domain containing 1 [Source:HGNC Symbol;Acc:HGNC:2568]	protein_coding	0.195669	0.893724	4.87879e-08	1.7076	1.57876e-29	1.31442	1.89769e-17	-0.393184	0.194809
ENSG00000013725	CD6	CD6 molecule [Source:HGNC Symbol;Acc:HGNC:1691]	protein_coding	0.0347097	2.60185	1.09811e-15	-1.16968	0.00454105	0.170061	0.642082	1.33974	0.0318808
ENSG00000013810	TACC3	transforming, acidic coiled-coil containing protein 3 [Source:HGNC Symbol;Acc:HGNC:11524]	protein_coding	0.530676	0.411757	0.00151536	-1.49795	2.15783e-36	-1.32524	1.07845e-27	0.172706	0.530145
ENSG00000014123	UFL1	UFM1-specific ligase 1 [Source:HGNC Symbol;Acc:HGNC:23039]	protein_coding	0.156623	-0.767916	4.03611e-08	0.0151808	0.925705	0.381251	0.00903143	0.366071	0.1576
ENSG00000014138	POLA2	polymerase (DNA directed), alpha 2, accessory subunit [Source:HGNC Symbol;Acc:HGNC:30073]	protein_coding	0.170453	0.257591	0.076055	-1.94913	6.35012e-53	-2.29996	8.15812e-69	-0.350834	0.172512
ENSG00000014164	ZC3H3	zinc finger CCCH-type containing 3 [Source:HGNC Symbol;Acc:HGNC:28972]	protein_coding	0.118387	0.363189	0.000225605	0.518459	1.162e-08	0.245828	0.0135728	-0.272631	0.11702
ENSG00000014216	CAPN1	calpain 1, (mu/I) large subunit [Source:HGNC Symbol;Acc:HGNC:1476]	protein_coding	0.0155623	0.375139	1.7211e-06	0.903277	7.21812e-36	0.588825	5.50766e-15	-0.314451	0.0157828
ENSG00000014257	ACPP	acid phosphatase, prostate [Source:HGNC Symbol;Acc:HGNC:125]	protein_coding	0.779434	-2.1012	2.89345e-06	-0.555497	0.200069	-0.235327	0.694091	0.32017	0.776901
ENSG00000014641	MDH1	malate dehydrogenase 1, NAD (soluble) [Source:HGNC Symbol;Acc:HGNC:6970]	protein_coding	0.145038	-0.111645	0.233119	-0.702251	1.31616e-19	-0.479444	4.37779e-09	0.222807	0.143933
ENSG00000014824	SLC30A9	solute carrier family 30 (zinc transporter), member 9 [Source:HGNC Symbol;Acc:HGNC:1329]	protein_coding	0.551221	-0.550598	6.39455e-07	-0.209668	0.0556003	-0.0663788	0.623113	0.14329	0.55268
ENSG00000014914	MTMR11	myotubularin related protein 11 [Source:HGNC Symbol;Acc:HGNC:24307]	protein_coding	0.00776784	0.619931	1.18285e-11	1.22468	2.3672e-46	0.818764	3.01671e-20	-0.405917	0.00767035
ENSG00000014919	COX15	cytochrome c oxidase assembly homolog 15 (yeast) [Source:HGNC Symbol;Acc:HGNC:2263]	protein_coding	0.00331169	-0.378587	8.32211e-07	-0.54152	8.73421e-14	-0.167605	0.0465398	0.373915	0.00333118
ENSG00000015133	CCDC88C	coiled-coil domain containing 88C [Source:HGNC Symbol;Acc:HGNC:19967]	protein_coding	0.230023	-0.165493	0.278974	0.0420277	0.777242	0.34678	0.0120727	0.304753	0.228228
ENSG00000015153	YAF2	YY1 associated factor 2 [Source:HGNC Symbol;Acc:HGNC:17363]	protein_coding	0.794499	0.314487	0.120355	0.0908815	0.654489	0.209685	0.310711	0.118803	0.794458
ENSG00000015171	ZMYND11	zinc finger, MYND-type containing 11 [Source:HGNC Symbol;Acc:HGNC:16966]	protein_coding	0.0231693	-0.371229	0.00113229	-0.633257	1.4967e-09	-0.205454	0.0872293	0.427803	0.0232068
ENSG00000015413	DPEP1	dipeptidase 1 (renal) [Source:HGNC Symbol;Acc:HGNC:3002]	protein_coding	0.161499	-3.36924	2.39962e-07	0.172417	0.759232	1.74724	0.0149482	1.57482	0.160381
ENSG00000015475	BID	BH3 interacting domain death agonist [Source:HGNC Symbol;Acc:HGNC:1050]	protein_coding	0.0344612	0.135097	0.270648	-0.435039	2.56543e-05	-0.0457431	0.73212	0.389295	0.034886
ENSG00000015479	MATR3	matrin 3 [Source:HGNC Symbol;Acc:HGNC:6912]	protein_coding	0.612497	-0.293774	0.0108101	-0.525005	4.30604e-07	-0.400232	0.000300118	0.124773	0.611962
ENSG00000015520	NPC1L1	NPC1-like 1 [Source:HGNC Symbol;Acc:HGNC:7898]	protein_coding	0.0203387	-1.25754	0.0165562	1.38093	0.00228271	-0.582832	0.342993	-1.96376	0.0210466
ENSG00000015532	XYLT2	xylosyltransferase II [Source:HGNC Symbol;Acc:HGNC:15517]	protein_coding	0.360206	-0.0218579	0.911631	-0.67619	1.40012e-06	-0.405678	0.00770196	0.270512	0.358781
ENSG00000015568	RGPD5	RANBP2-like and GRIP domain containing 5 [Source:HGNC Symbol;Acc:HGNC:32418]	protein_coding	0.181656	-0.327971	0.683824	-0.560002	0.403811	1.06477	0.122184	1.62477	0.169428
ENSG00000015676	NUDCD3	NudC domain containing 3 [Source:HGNC Symbol;Acc:HGNC:22208]	protein_coding	0.355139	0.116074	0.330323	-0.237457	0.019009	-0.427161	3.45562e-05	-0.189704	0.356158
ENSG00000016082	ISL1	ISL LIM homeobox 1 [Source:HGNC Symbol;Acc:HGNC:6132]	protein_coding	0.787007	0.023365	0.926101	-0.815043	1.09146e-05	-0.683866	0.000568183	0.131176	0.785901
ENSG00000016391	CHDH	choline dehydrogenase [Source:HGNC Symbol;Acc:HGNC:24288]	protein_coding	0.918128	-3.20992	1.36555e-30	0.444954	0.106818	0.359837	0.293421	-0.0851174	0.917743
ENSG00000016402	IL20RA	interleukin 20 receptor, alpha [Source:HGNC Symbol;Acc:HGNC:6003]	protein_coding	0.273799	0.19658	0.0405604	-0.308027	0.000389552	-0.499561	1.93913e-08	-0.191534	0.271744
ENSG00000016864	GLT8D1	glycosyltransferase 8 domain containing 1 [Source:HGNC Symbol;Acc:HGNC:24870]	protein_coding	0.715961	-0.0137423	0.921159	0.143378	0.165753	0.0550139	0.659841	-0.0883639	0.715139
ENSG00000017260	ATP2C1	ATPase, Ca++ transporting, type 2C, member 1 [Source:HGNC Symbol;Acc:HGNC:13211]	protein_coding	0.614574	-0.199035	0.119061	0.105707	0.382421	-0.0246889	0.868476	-0.130396	0.61519
ENSG00000017483	SLC38A5	solute carrier family 38, member 5 [Source:HGNC Symbol;Acc:HGNC:18070]	protein_coding	0.610495	0.723091	0.275192	-1.10809	0.0544575	-1.77523	0.00261191	-0.667142	0.604687
ENSG00000017797	RALBP1	ralA binding protein 1 [Source:HGNC Symbol;Acc:HGNC:9841]	protein_coding	0.414835	-0.127568	0.217771	0.273768	0.00192144	0.12113	0.237241	-0.152638	0.415147
ENSG00000018189	RUFY3	RUN and FYVE domain containing 3 [Source:HGNC Symbol;Acc:HGNC:30285]	protein_coding	0.464189	-0.101572	0.523074	-0.382569	0.00291897	-0.178427	0.230379	0.204142	0.461881
ENSG00000018280	SLC11A1	solute carrier family 11 (proton-coupled divalent metal ion transporter), member 1 [Source:HGNC Symbol;Acc:HGNC:10907]	protein_coding	0.893294	0.039583	0.946157	-0.188457	0.696545	-0.351139	0.509717	-0.162682	0.893348
ENSG00000018408	WWTR1	WW domain containing transcription regulator 1 [Source:HGNC Symbol;Acc:HGNC:24042]	protein_coding	0.0725674	0.0556007	0.76869	0.627269	5.55899e-06	0.16647	0.311355	-0.4608	0.0720107
ENSG00000018510	AGPS	alkylglycerone phosphate synthase [Source:HGNC Symbol;Acc:HGNC:327]	protein_coding	0.730806	-0.25182	0.0385426	-0.191879	0.0918644	-0.285377	0.0161758	-0.0934971	0.731084
ENSG00000018610	CXorf56	chromosome X open reading frame 56 [Source:HGNC Symbol;Acc:HGNC:26239]	protein_coding	0.516101	-0.0781811	0.464115	-0.0738416	0.433205	0.0512234	0.641702	0.125065	0.51555
ENSG00000018699	TTC27	tetratricopeptide repeat domain 27 [Source:HGNC Symbol;Acc:HGNC:25986]	protein_coding	0.000171813	-0.129266	0.386009	-1.39461	2.36328e-29	-0.616105	2.16449e-06	0.778502	0.000167297
ENSG00000019102	VSIG2	V-set and immunoglobulin domain containing 2 [Source:HGNC Symbol;Acc:HGNC:17149]	protein_coding	0.863321	-5.62144	9.97072e-21	0.264009	0.466268	-0.035801	0.975276	-0.299811	0.863059
ENSG00000019144	PHLDB1	pleckstrin homology-like domain, family B, member 1 [Source:HGNC Symbol;Acc:HGNC:23697]	protein_coding	0.525174	0.646535	8.41782e-10	-0.103112	0.359508	-0.249165	0.025407	-0.146053	0.525705
ENSG00000019186	CYP24A1	cytochrome P450, family 24, subfamily A, polypeptide 1 [Source:HGNC Symbol;Acc:HGNC:2602]	protein_coding	0.508842	0.861497	0.00972388	1.5667	1.64177e-07	1.11411	0.000460069	-0.452595	0.499476
ENSG00000019485	PRDM11	PR domain containing 11 [Source:HGNC Symbol;Acc:HGNC:13996]	protein_coding	0.603745	0.530666	4.5564e-06	0.147573	0.216582	0.281058	0.0177496	0.133485	0.603629
ENSG00000019505	SYT13	synaptotagmin XIII [Source:HGNC Symbol;Acc:HGNC:14962]	protein_coding	0.681488	-0.355719	0.000305616	0.0200538	0.85465	-0.0723896	0.525458	-0.0924435	0.679845
ENSG00000019549	SNAI2	snail family zinc finger 2 [Source:HGNC Symbol;Acc:HGNC:11094]	protein_coding	1.39407e-05	1.62898	1.20441e-11	2.23882	4.98239e-23	0.611559	0.0144283	-1.62726	1.20534e-05
ENSG00000019582	CD74	CD74 molecule, major histocompatibility complex, class II invariant chain [Source:HGNC Symbol;Acc:HGNC:1697]	protein_coding	0.126232	-3.26422	5.36265e-10	-2.14442	1.63364e-06	-0.508949	0.524656	1.63547	0.123211
ENSG00000019995	ZRANB1	zinc finger, RAN-binding domain containing 1 [Source:HGNC Symbol;Acc:HGNC:18224]	protein_coding	0.773	0.0750235	0.51891	0.259614	0.00530094	0.327731	0.000751148	0.0681163	0.772724
ENSG00000020129	NCDN	neurochondrin [Source:HGNC Symbol;Acc:HGNC:17597]	protein_coding	0.738764	0.186286	0.163113	-0.30244	0.0108275	-0.204835	0.116823	0.0976046	0.737252
ENSG00000020256	ZFP64	ZFP64 zinc finger protein [Source:HGNC Symbol;Acc:HGNC:15940]	protein_coding	0.246538	-0.134733	0.265514	-0.0954888	0.391017	0.140405	0.239778	0.235894	0.246016
ENSG00000020426	MNAT1	MNAT CDK-activating kinase assembly factor 1 [Source:HGNC Symbol;Acc:HGNC:7181]	protein_coding	0.0901188	-0.00915979	0.950275	-0.377646	0.000317128	-0.0475011	0.725131	0.330145	0.0898663
ENSG00000020577	SAMD4A	sterile alpha motif domain containing 4A [Source:HGNC Symbol;Acc:HGNC:23023]	protein_coding	0.115055	0.468928	0.0106074	0.0580629	0.76599	-0.436695	0.0160939	-0.494758	0.117448
ENSG00000020633	RUNX3	runt-related transcription factor 3 [Source:HGNC Symbol;Acc:HGNC:10473]	protein_coding	0.265254	-1.23623	0.0749446	-0.276606	0.677295	1.06144	0.133766	1.33804	0.269173
ENSG00000020922	MRE11A	MRE11 meiotic recombination 11 homolog A (S. cerevisiae) [Source:HGNC Symbol;Acc:HGNC:7230]	protein_coding	0.0460721	0.18749	0.225755	-1.61314	1.07638e-34	-1.12943	4.87897e-17	0.483717	0.0467903
ENSG00000021300	PLEKHB1	pleckstrin homology domain containing, family B (evectins) member 1 [Source:HGNC Symbol;Acc:HGNC:19079]	protein_coding	0.288226	0.398891	0.218586	-2.45931	2.37961e-18	-1.84487	1.15453e-10	0.61444	0.285774
ENSG00000021355	SERPINB1	serpin peptidase inhibitor, clade B (ovalbumin), member 1 [Source:HGNC Symbol;Acc:HGNC:3311]	protein_coding	0.0673241	-0.506479	3.16026e-06	-1.06354	4.63082e-26	-0.713913	1.55297e-11	0.349623	0.0668576
ENSG00000021488	SLC7A9	solute carrier family 7 (amino acid transporter light chain, bo,+ system), member 9 [Source:HGNC Symbol;Acc:HGNC:11067]	protein_coding	0.0474469	-0.511054	0.282095	0.385278	0.355371	1.78047	9.25884e-06	1.39519	0.0442638
ENSG00000021574	SPAST	spastin [Source:HGNC Symbol;Acc:HGNC:11233]	protein_coding	0.315967	-0.417381	0.00305941	-0.293705	0.0282207	-0.0256071	0.885465	0.268098	0.317845
ENSG00000021762	OSBPL5	oxysterol binding protein-like 5 [Source:HGNC Symbol;Acc:HGNC:16392]	protein_coding	0.83421	-0.339128	3.22837e-05	0.35612	2.17914e-06	0.399678	6.78501e-07	0.0435578	0.833981
ENSG00000021776	AQR	aquarius intron-binding spliceosomal factor [Source:HGNC Symbol;Acc:HGNC:29513]	protein_coding	0.121621	-0.332498	8.54862e-05	-0.24835	0.002076	-0.0124049	0.910276	0.235945	0.121051
ENSG00000021826	CPS1	carbamoyl-phosphate synthase 1, mitochondrial [Source:HGNC Symbol;Acc:HGNC:2323]	protein_coding	0.964183	1.43996	6.41037e-05	-1.12952	0.00429191	-1.18149	0.00118314	-0.0519763	0.963544
ENSG00000022267	FHL1	four and a half LIM domains 1 [Source:HGNC Symbol;Acc:HGNC:3702]	protein_coding	0.806696	0.495841	0.247212	0.12625	0.766242	0.359891	0.404295	0.23364	0.804147
ENSG00000022277	RTFDC1	replication termination factor 2 domain containing 1 [Source:HGNC Symbol;Acc:HGNC:15890]	protein_coding	0.57917	0.155996	0.113538	0.14353	0.111566	0.0340856	0.759964	-0.109445	0.578728
ENSG00000022567	SLC45A4	solute carrier family 45, member 4 [Source:HGNC Symbol;Acc:HGNC:29196]	protein_coding	0.69049	-0.119022	0.341834	0.538124	8.44259e-08	0.637989	1.14253e-09	0.0998643	0.689368
ENSG00000022840	RNF10	ring finger protein 10 [Source:HGNC Symbol;Acc:HGNC:10055]	protein_coding	4.83555e-06	0.233011	0.00100217	0.730136	1.47426e-30	0.252496	0.000261914	-0.477641	5.15829e-06
ENSG00000022976	ZNF839	zinc finger protein 839 [Source:HGNC Symbol;Acc:HGNC:20345]	protein_coding	0.940455	0.634322	6.53266e-06	-0.57809	2.73599e-05	-0.547471	0.000107057	0.0306188	0.94048
ENSG00000023041	ZDHHC6	zinc finger, DHHC-type containing 6 [Source:HGNC Symbol;Acc:HGNC:19160]	protein_coding	0.00862507	0.259917	0.00501822	-0.0369679	0.707708	-0.423497	1.82588e-06	-0.386529	0.00877952
ENSG00000023171	GRAMD1B	GRAM domain containing 1B [Source:HGNC Symbol;Acc:HGNC:29214]	protein_coding	0.259626	0.449224	6.06617e-09	0.65229	2.48058e-19	0.820083	1.80588e-28	0.167793	0.260395
ENSG00000023191	RNH1	ribonuclease/angiogenin inhibitor 1 [Source:HGNC Symbol;Acc:HGNC:10074]	protein_coding	0.51385	-0.00094273	0.993677	0.0926396	0.304941	-0.0291371	0.792311	-0.121777	0.513761
ENSG00000023228	NDUFS1	NADH dehydrogenase (ubiquinone) Fe-S protein 1, 75kDa (NADH-coenzyme Q reductase) [Source:HGNC Symbol;Acc:HGNC:7707]	protein_coding	0.0140017	-0.413506	1.02516e-07	-0.185069	0.015276	0.134484	0.113323	0.319553	0.0141546
ENSG00000023287	RB1CC1	RB1-inducible coiled-coil 1 [Source:HGNC Symbol;Acc:HGNC:15574]	protein_coding	0.417579	-0.117192	0.518902	0.720608	3.32341e-07	0.473346	0.00190316	-0.247262	0.419175
ENSG00000023318	ERP44	endoplasmic reticulum protein 44 [Source:HGNC Symbol;Acc:HGNC:18311]	protein_coding	0.795008	-0.282212	0.000569133	0.502505	9.11757e-12	0.553639	1.10654e-12	0.0511337	0.794479
ENSG00000023330	ALAS1	5'-aminolevulinate synthase 1 [Source:HGNC Symbol;Acc:HGNC:396]	protein_coding	0.661811	-0.062215	0.677317	0.827349	7.48798e-14	0.946066	1.09609e-16	0.118717	0.661912
ENSG00000023445	BIRC3	baculoviral IAP repeat containing 3 [Source:HGNC Symbol;Acc:HGNC:591]	protein_coding	0.563662	0.484887	0.00163409	0.505471	0.000423052	0.317756	0.0427279	-0.187715	0.564093
ENSG00000023516	AKAP11	A kinase (PRKA) anchor protein 11 [Source:HGNC Symbol;Acc:HGNC:369]	protein_coding	0.227957	-0.614378	3.84956e-05	-0.159384	0.294682	0.17798	0.284843	0.337365	0.227833
ENSG00000023572	GLRX2	glutaredoxin 2 [Source:HGNC Symbol;Acc:HGNC:16065]	protein_coding	0.696171	0.242728	0.213594	0.174128	0.335843	0.332419	0.0702951	0.158291	0.696315
ENSG00000023608	SNAPC1	small nuclear RNA activating complex, polypeptide 1, 43kDa [Source:HGNC Symbol;Acc:HGNC:11134]	protein_coding	0.105301	0.407175	0.00379627	-0.832517	5.69212e-10	-0.426201	0.00236028	0.406316	0.106752
ENSG00000023697	DERA	deoxyribose-phosphate aldolase (putative) [Source:HGNC Symbol;Acc:HGNC:24269]	protein_coding	0.154366	-0.271709	0.0215582	0.346581	0.00109405	0.0555939	0.6877	-0.290988	0.156374
ENSG00000023734	STRAP	serine/threonine kinase receptor associated protein [Source:HGNC Symbol;Acc:HGNC:30796]	protein_coding	0.73882	-0.217691	0.0282603	-0.208111	0.0231528	-0.133005	0.200527	0.0751064	0.738369
ENSG00000023839	ABCC2	ATP-binding cassette, sub-family C (CFTR/MRP), member 2 [Source:HGNC Symbol;Acc:HGNC:53]	protein_coding	0.00238834	-1.74284	2.5997e-14	-1.57395	6.44553e-13	-0.41534	0.109915	1.15861	0.00246533
ENSG00000023892	DEF6	differentially expressed in FDCP 6 homolog (mouse) [Source:HGNC Symbol;Acc:HGNC:2760]	protein_coding	0.808366	0.225141	0.119616	0.0379831	0.797029	0.118086	0.438488	0.0801028	0.8073
ENSG00000023902	PLEKHO1	pleckstrin homology domain containing, family O member 1 [Source:HGNC Symbol;Acc:HGNC:24310]	protein_coding	0.213668	1.77031	8.43831e-06	0.36873	0.409458	-0.581044	0.156168	-0.949774	0.207487
ENSG00000023909	GCLM	glutamate-cysteine ligase, modifier subunit [Source:HGNC Symbol;Acc:HGNC:4312]	protein_coding	0.964142	0.249406	0.0729378	-0.174521	0.191341	-0.19217	0.180152	-0.0176488	0.963701
ENSG00000024048	UBR2	ubiquitin protein ligase E3 component n-recognin 2 [Source:HGNC Symbol;Acc:HGNC:21289]	protein_coding	0.249422	-0.239093	0.0176122	0.424117	2.01617e-06	0.215127	0.0326753	-0.20899	0.248693
ENSG00000024422	EHD2	EH-domain containing 2 [Source:HGNC Symbol;Acc:HGNC:3243]	protein_coding	0.00235082	0.317456	0.0072626	1.52504	3.41019e-49	0.976008	1.27912e-19	-0.549033	0.00234049
ENSG00000024526	DEPDC1	DEP domain containing 1 [Source:HGNC Symbol;Acc:HGNC:22949]	protein_coding	0.00505907	-0.0961605	0.763271	-4.49068	1.50441e-71	-3.27239	1.99658e-40	1.21829	0.00497272
ENSG00000024862	CCDC28A	coiled-coil domain containing 28A [Source:HGNC Symbol;Acc:HGNC:21098]	protein_coding	0.340487	-0.326392	0.109232	0.493202	0.00551861	0.840911	4.46614e-06	0.347709	0.338106
ENSG00000025156	HSF2	heat shock transcription factor 2 [Source:HGNC Symbol;Acc:HGNC:5225]	protein_coding	0.0757241	-0.158595	0.499832	-1.18285	6.73571e-10	-0.547215	0.00864033	0.635636	0.0759633
ENSG00000025293	PHF20	PHD finger protein 20 [Source:HGNC Symbol;Acc:HGNC:16098]	protein_coding	0.580932	0.20627	0.0570071	-0.096363	0.360409	-0.219233	0.039598	-0.12287	0.581004
ENSG00000025434	NR1H3	nuclear receptor subfamily 1, group H, member 3 [Source:HGNC Symbol;Acc:HGNC:7966]	protein_coding	0.968782	-0.00813836	0.963662	0.21527	0.110158	0.230822	0.110598	0.0155519	0.968539
ENSG00000025708	TYMP	thymidine phosphorylase [Source:HGNC Symbol;Acc:HGNC:3148]	protein_coding	0.0662253	1.23397	5.76989e-10	1.82996	1.3226e-22	1.17617	1.56226e-09	-0.653797	0.0621238
ENSG00000025770	NCAPH2	non-SMC condensin II complex, subunit H2 [Source:HGNC Symbol;Acc:HGNC:25071]	protein_coding	0.0199319	0.0716698	0.660584	-0.286979	0.0259597	-0.800378	5.14395e-10	-0.513398	0.019949
ENSG00000025772	TOMM34	translocase of outer mitochondrial membrane 34 [Source:HGNC Symbol;Acc:HGNC:15746]	protein_coding	0.690622	-0.149693	0.508323	-0.952027	7.89531e-08	-1.12756	8.50328e-10	-0.175531	0.689528
ENSG00000025796	SEC63	SEC63 homolog (S. cerevisiae) [Source:HGNC Symbol;Acc:HGNC:21082]	protein_coding	0.927946	-0.18915	0.0173506	0.134428	0.071818	0.153893	0.0551027	0.0194654	0.927641
ENSG00000025800	KPNA6	karyopherin alpha 6 (importin alpha 7) [Source:HGNC Symbol;Acc:HGNC:6399]	protein_coding	0.657494	-0.0741793	0.391801	-0.131775	0.0746024	-0.0560112	0.525114	0.0757636	0.656729
ENSG00000026025	VIM	vimentin [Source:HGNC Symbol;Acc:HGNC:12692]	protein_coding	0.03587	0.644623	0.181717	0.32275	0.481113	-1.22976	0.00555992	-1.55251	0.0353016
ENSG00000026036	RTEL1-TNFRSF6B	RTEL1-TNFRSF6B readthrough (NMD candidate) [Source:HGNC Symbol;Acc:HGNC:44095]	protein_coding	0.603156	0.091785	0.633074	-0.421901	0.00514773	-0.601751	0.000113108	-0.179851	0.603161
ENSG00000026103	FAS	Fas cell surface death receptor [Source:HGNC Symbol;Acc:HGNC:11920]	protein_coding	0.00908055	-0.848987	1.33146e-05	-2.44288	2.38259e-32	-1.46959	4.44866e-11	0.973293	0.0090866
ENSG00000026297	RNASET2	ribonuclease T2 [Source:HGNC Symbol;Acc:HGNC:21686]	protein_coding	0.0143279	-0.412605	0.0180661	-0.721394	4.13286e-06	-0.040522	0.847528	0.680872	0.0129363
ENSG00000026508	CD44	CD44 molecule (Indian blood group) [Source:HGNC Symbol;Acc:HGNC:1681]	protein_coding	6.19365e-06	-0.249987	0.0240794	-0.377092	0.000156054	0.343419	0.00112673	0.72051	5.73172e-06
ENSG00000026652	AGPAT4	1-acylglycerol-3-phosphate O-acyltransferase 4 [Source:HGNC Symbol;Acc:HGNC:20885]	protein_coding	0.0112811	0.478011	0.112945	2.53277	3.15207e-24	1.39233	1.34763e-07	-1.14045	0.0101799
ENSG00000026950	BTN3A1	butyrophilin, subfamily 3, member A1 [Source:HGNC Symbol;Acc:HGNC:1138]	protein_coding	0.45381	-0.105101	0.65086	-0.0511099	0.805821	0.241612	0.243896	0.292722	0.446851
ENSG00000027001	MIPEP	mitochondrial intermediate peptidase [Source:HGNC Symbol;Acc:HGNC:7104]	protein_coding	0.690622	-0.951916	1.05269e-20	-0.456836	3.0447e-06	-0.558999	1.10026e-06	-0.102164	0.691065
ENSG00000027075	PRKCH	protein kinase C, eta [Source:HGNC Symbol;Acc:HGNC:9403]	protein_coding	4.2304e-09	-0.0366504	0.817157	-0.922038	2.14756e-15	0.148619	0.272926	1.07066	3.67719e-09
ENSG00000027697	IFNGR1	interferon gamma receptor 1 [Source:HGNC Symbol;Acc:HGNC:5439]	protein_coding	0.00116377	-0.771276	1.19364e-16	-0.245929	0.00792715	0.249569	0.0125829	0.495498	0.00117761
ENSG00000027847	B4GALT7	xylosylprotein beta 1,4-galactosyltransferase, polypeptide 7 [Source:HGNC Symbol;Acc:HGNC:930]	protein_coding	0.608212	-0.042519	0.775082	-0.151256	0.196355	-0.0187352	0.900208	0.132521	0.605159
ENSG00000027869	SH2D2A	SH2 domain containing 2A [Source:HGNC Symbol;Acc:HGNC:10821]	protein_coding	0.00409447	0.216434	0.49954	-2.41958	1.31997e-15	-1.02082	0.00030602	1.39875	0.00459347
ENSG00000028116	VRK2	vaccinia related kinase 2 [Source:HGNC Symbol;Acc:HGNC:12719]	protein_coding	0.742959	0.181154	0.200754	-0.582232	1.67317e-06	-0.683262	6.25004e-08	-0.10103	0.742794
ENSG00000028137	TNFRSF1B	tumor necrosis factor receptor superfamily, member 1B [Source:HGNC Symbol;Acc:HGNC:11917]	protein_coding	0.0116255	-0.739479	0.000103344	-1.03456	6.4289e-09	-0.236649	0.2702	0.797911	0.0114793
ENSG00000028203	VEZT	vezatin, adherens junctions transmembrane protein [Source:HGNC Symbol;Acc:HGNC:18258]	protein_coding	0.0144715	0.128351	0.270038	0.292134	0.00304218	-0.121361	0.290145	-0.413495	0.0149205
ENSG00000028277	POU2F2	POU class 2 homeobox 2 [Source:HGNC Symbol;Acc:HGNC:9213]	protein_coding	0.136531	0.591529	0.108297	2.14737	5.5196e-13	1.28758	3.76767e-05	-0.859795	0.134753
ENSG00000028310	BRD9	bromodomain containing 9 [Source:HGNC Symbol;Acc:HGNC:25818]	protein_coding	0.889523	0.845299	3.67853e-22	0.170327	0.0609503	0.136227	0.164449	-0.0341009	0.889511
ENSG00000028528	SNX1	sorting nexin 1 [Source:HGNC Symbol;Acc:HGNC:11172]	protein_coding	0.03697	0.0918742	0.14384	0.16625	0.00238951	-0.0371251	0.588422	-0.203375	0.0372118
ENSG00000028839	TBPL1	TBP-like 1 [Source:HGNC Symbol;Acc:HGNC:11589]	protein_coding	0.533055	-0.0153129	0.935796	-0.151604	0.300124	0.039755	0.826492	0.191359	0.530418
ENSG00000029153	ARNTL2	aryl hydrocarbon receptor nuclear translocator-like 2 [Source:HGNC Symbol;Acc:HGNC:18984]	protein_coding	0.0387014	-0.051629	0.902546	-0.0285945	0.937474	-1.13956	0.000299723	-1.11097	0.0383755
ENSG00000029363	BCLAF1	BCL2-associated transcription factor 1 [Source:HGNC Symbol;Acc:HGNC:16863]	protein_coding	0.668681	-0.37879	0.00157608	-0.325641	0.00387669	-0.210852	0.091564	0.114788	0.668481
ENSG00000029364	SLC39A9	solute carrier family 39, member 9 [Source:HGNC Symbol;Acc:HGNC:20182]	protein_coding	0.187551	-0.327846	1.14496e-06	0.243217	0.000145186	0.408817	5.44717e-10	0.1656	0.186173
ENSG00000029534	ANK1	ankyrin 1, erythrocytic [Source:HGNC Symbol;Acc:HGNC:492]	protein_coding	0.0459746	0.152054	0.263035	0.000625973	0.996368	0.413133	0.000571372	0.412507	0.0450845
ENSG00000029639	TFB1M	transcription factor B1, mitochondrial [Source:HGNC Symbol;Acc:HGNC:17037]	protein_coding	0.472358	-0.555585	0.0105669	-1.03511	2.4329e-07	-0.707696	0.00167484	0.327417	0.470723
ENSG00000029725	RABEP1	rabaptin, RAB GTPase binding effector protein 1 [Source:HGNC Symbol;Acc:HGNC:17677]	protein_coding	0.94119	-0.0602508	0.593386	-0.218421	0.0155141	-0.19892	0.0434294	0.0195	0.941309
ENSG00000029993	HMGB3	high mobility group box 3 [Source:HGNC Symbol;Acc:HGNC:5004]	protein_coding	0.094604	0.137175	0.36987	-1.87696	4.21773e-52	-2.27952	3.64227e-71	-0.402559	0.0945381
ENSG00000030066	NUP160	nucleoporin 160kDa [Source:HGNC Symbol;Acc:HGNC:18017]	protein_coding	0.0166297	-0.370012	0.00118087	-0.970964	1.20119e-20	-0.521548	3.03979e-06	0.449416	0.0167845
ENSG00000030110	BAK1	BCL2-antagonist/killer 1 [Source:HGNC Symbol;Acc:HGNC:949]	protein_coding	0.263477	-0.23761	0.10235	0.528851	2.49315e-05	0.244847	0.0847945	-0.284004	0.262788
ENSG00000030419	IKZF2	IKAROS family zinc finger 2 (Helios) [Source:HGNC Symbol;Acc:HGNC:13177]	protein_coding	0.0858792	-0.438881	0.042873	-0.376916	0.060578	0.240688	0.291296	0.617603	0.0859482
ENSG00000030582	GRN	granulin [Source:HGNC Symbol;Acc:HGNC:4601]	protein_coding	0.596191	0.694364	8.0174e-09	0.490881	2.23765e-05	0.347375	0.00518719	-0.143506	0.593962
ENSG00000031003	FAM13B	family with sequence similarity 13, member B [Source:HGNC Symbol;Acc:HGNC:1335]	protein_coding	0.605743	-0.0185443	0.91647	-0.238774	0.0680282	-0.0868409	0.579976	0.151933	0.603766
ENSG00000031691	CENPQ	centromere protein Q [Source:HGNC Symbol;Acc:HGNC:21347]	protein_coding	0.300277	-0.274281	0.285183	-1.17819	8.1079e-08	-1.66443	8.08233e-12	-0.486239	0.301212
ENSG00000031698	SARS	seryl-tRNA synthetase [Source:HGNC Symbol;Acc:HGNC:10537]	protein_coding	0.48549	0.531522	5.45912e-07	0.54275	6.17055e-08	0.387405	0.000268106	-0.155345	0.486637
ENSG00000031823	RANBP3	RAN binding protein 3 [Source:HGNC Symbol;Acc:HGNC:9850]	protein_coding	0.0437988	0.217895	0.0357639	0.30582	0.00105739	-0.0321159	0.79427	-0.337936	0.0436033
ENSG00000032219	ARID4A	AT rich interactive domain 4A (RBP1-like) [Source:HGNC Symbol;Acc:HGNC:9885]	protein_coding	0.965314	-0.0411006	0.82506	0.428024	0.00152964	0.446182	0.00176449	0.0181584	0.96516
ENSG00000032389	TSSC1	tumor suppressing subtransferable candidate 1 [Source:HGNC Symbol;Acc:HGNC:12383]	protein_coding	0.780225	0.136495	0.256261	0.127413	0.240298	0.0543169	0.675307	-0.0730962	0.779432
ENSG00000032444	PNPLA6	patatin-like phospholipase domain containing 6 [Source:HGNC Symbol;Acc:HGNC:16268]	protein_coding	0.0304428	0.208962	0.091809	0.96812	2.01945e-20	0.553665	6.40144e-07	-0.414455	0.0301939
ENSG00000032742	IFT88	intraflagellar transport 88 [Source:HGNC Symbol;Acc:HGNC:20606]	protein_coding	0.157069	-0.441437	0.000164557	0.0494666	0.690088	0.349907	0.0037146	0.30044	0.157479
ENSG00000033011	ALG1	ALG1, chitobiosyldiphosphodolichol beta-mannosyltransferase [Source:HGNC Symbol;Acc:HGNC:18294]	protein_coding	0.00107482	-0.51929	3.70195e-05	-0.875378	7.38774e-14	-0.21954	0.105086	0.655838	0.00101684
ENSG00000033030	ZCCHC8	zinc finger, CCHC domain containing 8 [Source:HGNC Symbol;Acc:HGNC:25265]	protein_coding	0.986814	-0.0778487	0.460938	0.141386	0.109557	0.13715	0.159726	-0.00423563	0.986664
ENSG00000033050	ABCF2	ATP-binding cassette, sub-family F (GCN20), member 2 [Source:HGNC Symbol;Acc:HGNC:71]	protein_coding	0.0330262	-0.0378609	0.769579	-0.777107	1.94972e-16	-0.409369	5.04839e-05	0.367738	0.0328422
ENSG00000033100	CHPF2	chondroitin polymerizing factor 2 [Source:HGNC Symbol;Acc:HGNC:29270]	protein_coding	0.10386	0.12009	0.228614	0.56071	8.72611e-12	0.303681	0.000647146	-0.257029	0.102878
ENSG00000033170	FUT8	fucosyltransferase 8 (alpha (1,6) fucosyltransferase) [Source:HGNC Symbol;Acc:HGNC:4019]	protein_coding	0.0262532	0.535757	0.00147101	1.0285	1.79532e-11	0.414244	0.014143	-0.614257	0.0260367
ENSG00000033178	UBA6	ubiquitin-like modifier activating enzyme 6 [Source:HGNC Symbol;Acc:HGNC:25581]	protein_coding	0.316137	-0.123422	0.434372	0.328362	0.0111684	0.0688754	0.672535	-0.259487	0.318789
ENSG00000033327	GAB2	GRB2-associated binding protein 2 [Source:HGNC Symbol;Acc:HGNC:14458]	protein_coding	0.913475	0.167408	0.566466	-0.3445	0.157789	-0.270358	0.318959	0.0741416	0.91249
ENSG00000033627	ATP6V0A1	ATPase, H+ transporting, lysosomal V0 subunit a1 [Source:HGNC Symbol;Acc:HGNC:865]	protein_coding	0.164574	-0.318794	0.0378037	0.888313	2.51263e-11	0.52097	0.000302559	-0.367343	0.163369
ENSG00000033800	PIAS1	protein inhibitor of activated STAT, 1 [Source:HGNC Symbol;Acc:HGNC:2752]	protein_coding	0.558271	-0.0107018	0.946081	0.21014	0.0672342	0.357547	0.00237309	0.147407	0.557451
ENSG00000033867	SLC4A7	solute carrier family 4, sodium bicarbonate cotransporter, member 7 [Source:HGNC Symbol;Acc:HGNC:11033]	protein_coding	0.134448	-0.34774	0.0145738	-0.294141	0.027097	0.0758463	0.647932	0.369987	0.134795
ENSG00000034152	MAP2K3	mitogen-activated protein kinase kinase 3 [Source:HGNC Symbol;Acc:HGNC:6843]	protein_coding	0.4894	-0.0314178	0.844247	0.942056	1.68594e-17	0.76873	2.98926e-11	-0.173326	0.48954
ENSG00000034510	TMSB10	thymosin beta 10 [Source:HGNC Symbol;Acc:HGNC:11879]	protein_coding	0.00051628	0.502621	2.43434e-05	0.616007	2.98658e-08	-0.0272329	0.856256	-0.64324	0.000546695
ENSG00000034533	ASTE1	asteroid homolog 1 (Drosophila) [Source:HGNC Symbol;Acc:HGNC:25021]	protein_coding	0.969363	-0.230603	0.0805534	0.40297	0.00041563	0.416534	0.000751148	0.0135635	0.969097
ENSG00000034677	RNF19A	ring finger protein 19A, RBR E3 ubiquitin protein ligase [Source:HGNC Symbol;Acc:HGNC:13432]	protein_coding	0.00029586	-0.216273	0.239564	2.83239	6.26976e-82	1.92103	4.09929e-36	-0.911362	0.000313716
ENSG00000034693	PEX3	peroxisomal biogenesis factor 3 [Source:HGNC Symbol;Acc:HGNC:8858]	protein_coding	0.0013493	-0.226162	0.144264	-1.01766	6.17675e-14	-0.278369	0.0699052	0.739287	0.00134477
ENSG00000034713	GABARAPL2	GABA(A) receptor-associated protein-like 2 [Source:HGNC Symbol;Acc:HGNC:13291]	protein_coding	0.67756	-0.333111	0.000223643	0.762291	1.40044e-21	0.677864	2.62796e-15	-0.0844279	0.676088
ENSG00000035115	SH3YL1	SH3 and SYLF domain containing 1 [Source:HGNC Symbol;Acc:HGNC:29546]	protein_coding	0.871121	-0.42196	1.33964e-05	0.207895	0.0266354	0.249567	0.0130536	0.0416724	0.870688
ENSG00000035141	FAM136A	family with sequence similarity 136, member A [Source:HGNC Symbol;Acc:HGNC:25911]	protein_coding	0.0108056	-0.100575	0.478244	-0.81649	2.10328e-13	-0.314931	0.0101407	0.501559	0.0106524
ENSG00000035403	VCL	vinculin [Source:HGNC Symbol;Acc:HGNC:12665]	protein_coding	0.55882	-0.204715	0.184678	0.0472523	0.757814	-0.128038	0.421038	-0.175291	0.559475
ENSG00000035499	DEPDC1B	DEP domain containing 1B [Source:HGNC Symbol;Acc:HGNC:24902]	protein_coding	9.74595e-06	-0.676114	0.000304264	0.946592	3.42482e-08	-0.290489	0.149911	-1.23708	1.10065e-05
ENSG00000035664	DAPK2	death-associated protein kinase 2 [Source:HGNC Symbol;Acc:HGNC:2675]	protein_coding	0.60868	-0.745511	0.251155	0.253099	0.684744	0.955761	0.121597	0.702661	0.573749
ENSG00000035681	NSMAF	neutral sphingomyelinase (N-SMase) activation associated factor [Source:HGNC Symbol;Acc:HGNC:8017]	protein_coding	0.0691101	-0.513343	1.63239e-06	-1.43434	1.45075e-44	-1.07436	8.62095e-23	0.359981	0.0687906
ENSG00000035687	ADSS	adenylosuccinate synthase [Source:HGNC Symbol;Acc:HGNC:292]	protein_coding	0.122489	0.359238	4.03049e-07	0.128735	0.0710386	0.327258	2.88348e-06	0.198522	0.12258
ENSG00000035862	TIMP2	TIMP metallopeptidase inhibitor 2 [Source:HGNC Symbol;Acc:HGNC:11821]	protein_coding	2.43364e-06	0.955415	4.25722e-08	1.73583	1.0651e-26	0.479187	0.00762009	-1.25664	2.15888e-06
ENSG00000035928	RFC1	replication factor C (activator 1) 1, 145kDa [Source:HGNC Symbol;Acc:HGNC:9969]	protein_coding	0.681236	-0.114664	0.344679	-0.408099	4.4509e-05	-0.307582	0.00444315	0.100518	0.680492
ENSG00000036054	TBC1D23	TBC1 domain family, member 23 [Source:HGNC Symbol;Acc:HGNC:25622]	protein_coding	0.740804	-0.354409	0.0101906	0.421456	0.000696362	0.525453	6.94596e-05	0.103997	0.740113
ENSG00000036257	CUL3	cullin 3 [Source:HGNC Symbol;Acc:HGNC:2553]	protein_coding	0.494881	-0.104409	0.22821	0.143568	0.0588404	0.254364	0.00108758	0.110797	0.493946
ENSG00000036448	MYOM2	myomesin 2 [Source:HGNC Symbol;Acc:HGNC:7614]	protein_coding	0.546176	-0.0253052	0.941586	0.154579	0.565997	-0.182254	0.556222	-0.336834	0.543053
ENSG00000036549	ZZZ3	zinc finger, ZZ-type containing 3 [Source:HGNC Symbol;Acc:HGNC:24523]	protein_coding	0.000626472	0.189498	0.039751	-0.352059	2.27883e-05	0.117244	0.219096	0.469303	0.000624912
ENSG00000036672	USP2	ubiquitin specific peptidase 2 [Source:HGNC Symbol;Acc:HGNC:12618]	protein_coding	0.875087	0.353311	0.415937	-1.04533	0.00657347	-1.21275	0.00239509	-0.167415	0.874363
ENSG00000037042	TUBG2	tubulin, gamma 2 [Source:HGNC Symbol;Acc:HGNC:12419]	protein_coding	0.00363454	0.645061	9.0987e-11	0.846156	1.76415e-19	0.374146	0.000170597	-0.47201	0.00355181
ENSG00000037241	RPL26L1	ribosomal protein L26-like 1 [Source:HGNC Symbol;Acc:HGNC:17050]	protein_coding	0.814549	-0.37865	0.0140894	-0.504641	0.000343056	-0.592859	8.72021e-05	-0.0882183	0.813262
ENSG00000037474	NSUN2	NOP2/Sun RNA methyltransferase family, member 2 [Source:HGNC Symbol;Acc:HGNC:25994]	protein_coding	0.547885	0.378414	2.54778e-09	-0.107962	0.0968495	-0.0240399	0.763925	0.0839225	0.548056
ENSG00000037637	FBXO42	F-box protein 42 [Source:HGNC Symbol;Acc:HGNC:29249]	protein_coding	0.832294	0.00134906	0.992674	0.043322	0.719136	-0.0165328	0.9085	-0.0598548	0.832765
ENSG00000037749	MFAP3	microfibrillar-associated protein 3 [Source:HGNC Symbol;Acc:HGNC:7034]	protein_coding	0.628257	-0.61137	7.02146e-05	-0.093418	0.56265	0.0733063	0.700115	0.166724	0.627118
ENSG00000037757	MRI1	methylthioribose-1-phosphate isomerase 1 [Source:HGNC Symbol;Acc:HGNC:28469]	protein_coding	0.484938	0.0820097	0.596328	0.214679	0.0867053	0.0291049	0.857299	-0.185574	0.483421
ENSG00000037897	METTL1	methyltransferase like 1 [Source:HGNC Symbol;Acc:HGNC:7030]	protein_coding	1.29552e-07	-0.166247	0.2734	-1.84185	1.19199e-44	-0.734234	5.32906e-08	1.10762	1.27263e-07
ENSG00000037965	HOXC8	homeobox C8 [Source:HGNC Symbol;Acc:HGNC:5129]	protein_coding	0.993301	-0.0197856	0.950093	-0.46897	0.0457478	-0.462891	0.0717691	0.00607913	0.993178
ENSG00000038002	AGA	aspartylglucosaminidase [Source:HGNC Symbol;Acc:HGNC:318]	protein_coding	0.98593	-0.693505	2.42559e-08	-0.0446893	0.744064	-0.038091	0.816591	0.00659823	0.985834
ENSG00000038210	PI4K2B	phosphatidylinositol 4-kinase type 2 beta [Source:HGNC Symbol;Acc:HGNC:18215]	protein_coding	0.128687	-0.532093	0.00180723	-0.767382	1.04329e-06	-0.306176	0.0874857	0.461206	0.127254
ENSG00000038219	BOD1L1	biorientation of chromosomes in cell division 1-like 1 [Source:HGNC Symbol;Acc:HGNC:31792]	protein_coding	0.452157	-0.0931538	0.58702	0.101062	0.494252	0.317865	0.0291606	0.216803	0.4521
ENSG00000038274	MAT2B	methionine adenosyltransferase II, beta [Source:HGNC Symbol;Acc:HGNC:6905]	protein_coding	0.622198	-0.628638	7.0086e-09	0.183249	0.0910685	0.304361	0.00766597	0.121113	0.622666
ENSG00000038358	EDC4	enhancer of mRNA decapping 4 [Source:HGNC Symbol;Acc:HGNC:17157]	protein_coding	0.00407254	0.237785	0.0101777	0.20182	0.0200054	-0.210372	0.0232291	-0.412193	0.00415469
ENSG00000038382	TRIO	trio Rho guanine nucleotide exchange factor [Source:HGNC Symbol;Acc:HGNC:12303]	protein_coding	0.0332009	0.948297	8.19039e-16	0.268723	0.0243191	-0.169897	0.201651	-0.43862	0.0330515
ENSG00000038427	VCAN	versican [Source:HGNC Symbol;Acc:HGNC:2464]	protein_coding	0.902166	3.09354	1.07036e-17	-0.214627	0.599884	-0.0868615	0.852726	0.127764	0.900087
ENSG00000038532	CLEC16A	C-type lectin domain family 16, member A [Source:HGNC Symbol;Acc:HGNC:29013]	protein_coding	0.207879	-0.712305	8.58861e-12	0.176548	0.085573	-0.0777848	0.558185	-0.254333	0.207768
ENSG00000039068	CDH1	cadherin 1, type 1, E-cadherin (epithelial) [Source:HGNC Symbol;Acc:HGNC:1748]	protein_coding	0.00105785	-0.552004	4.34067e-08	1.25407	4.56337e-41	0.728068	1.09516e-13	-0.526007	0.00108851
ENSG00000039123	SKIV2L2	superkiller viralicidic activity 2-like 2 (S. cerevisiae) [Source:HGNC Symbol;Acc:HGNC:18734]	protein_coding	0.127814	-0.788407	4.08428e-18	-0.448897	3.25289e-07	-0.187665	0.0664662	0.261232	0.127957
ENSG00000039139	DNAH5	dynein, axonemal, heavy chain 5 [Source:HGNC Symbol;Acc:HGNC:2950]	protein_coding	0.700435	0.575195	0.00142087	-0.146644	0.431372	0.0117412	0.960453	0.158385	0.70079
ENSG00000039319	ZFYVE16	zinc finger, FYVE domain containing 16 [Source:HGNC Symbol;Acc:HGNC:20756]	protein_coding	0.990329	-0.590137	1.29094e-05	0.0370262	0.803487	0.0420758	0.807569	0.00504949	0.990205
ENSG00000039523	FAM65A	family with sequence similarity 65, member A [Source:HGNC Symbol;Acc:HGNC:25836]	protein_coding	3.91118e-08	0.0729435	0.553541	0.936855	2.63189e-24	0.11345	0.321653	-0.823405	3.631e-08
ENSG00000039560	RAI14	retinoic acid induced 14 [Source:HGNC Symbol;Acc:HGNC:14873]	protein_coding	0.00655132	0.734212	0.00113279	0.435784	0.0452504	-0.543133	0.0170572	-0.978917	0.00641173
ENSG00000039650	PNKP	polynucleotide kinase 3'-phosphatase [Source:HGNC Symbol;Acc:HGNC:9154]	protein_coding	0.504363	0.0846358	0.506727	0.050053	0.666097	-0.1006	0.412905	-0.150654	0.503698
ENSG00000040199	PHLPP2	PH domain and leucine rich repeat protein phosphatase 2 [Source:HGNC Symbol;Acc:HGNC:29149]	protein_coding	0.00922558	-0.308252	0.124255	-0.664417	0.000157405	0.122536	0.574877	0.786953	0.00934682
ENSG00000040275	SPDL1	spindle apparatus coiled-coil protein 1 [Source:HGNC Symbol;Acc:HGNC:26010]	protein_coding	0.543629	-0.154136	0.489073	-1.35759	9.51375e-15	-1.6049	1.52015e-18	-0.247304	0.545378
ENSG00000040341	STAU2	staufen double-stranded RNA binding protein 2 [Source:HGNC Symbol;Acc:HGNC:11371]	protein_coding	0.125954	-0.185577	0.124286	-0.470305	8.14706e-06	-0.160056	0.19741	0.310249	0.125656
ENSG00000040487	PQLC2	PQ loop repeat containing 2 [Source:HGNC Symbol;Acc:HGNC:26001]	protein_coding	0.0416162	0.11695	0.577607	1.08751	4.764e-12	0.497808	0.00419312	-0.589702	0.0425327
ENSG00000040531	CTNS	cystinosin, lysosomal cystine transporter [Source:HGNC Symbol;Acc:HGNC:2518]	protein_coding	0.911908	0.0581381	0.725387	0.227966	0.0772982	0.187419	0.191488	-0.0405467	0.911044
ENSG00000040608	RTN4R	reticulon 4 receptor [Source:HGNC Symbol;Acc:HGNC:18601]	protein_coding	0.380502	0.416993	0.0919752	0.301664	0.191566	-0.0959219	0.732701	-0.397586	0.383169
ENSG00000040633	PHF23	PHD finger protein 23 [Source:HGNC Symbol;Acc:HGNC:28428]	protein_coding	0.956258	0.148515	0.219647	0.219814	0.038182	0.237001	0.035281	0.017187	0.956132
ENSG00000040933	INPP4A	inositol polyphosphate-4-phosphatase, type I, 107kDa [Source:HGNC Symbol;Acc:HGNC:6074]	protein_coding	0.310377	0.113846	0.370265	-0.254741	0.0185104	-0.0368597	0.790125	0.217881	0.309989
ENSG00000041353	RAB27B	RAB27B, member RAS oncogene family [Source:HGNC Symbol;Acc:HGNC:9767]	protein_coding	0.445614	-0.937901	2.36844e-10	1.49375	3.5189e-27	1.2581	2.68035e-18	-0.235648	0.446385
ENSG00000041357	PSMA4	proteasome (prosome, macropain) subunit, alpha type, 4 [Source:HGNC Symbol;Acc:HGNC:9533]	protein_coding	0.691014	-0.049064	0.724565	-0.312844	0.00309878	-0.211352	0.0694507	0.101492	0.691065
ENSG00000041802	LSG1	large 60S subunit nuclear export GTPase 1 [Source:HGNC Symbol;Acc:HGNC:25652]	protein_coding	0.0745218	-0.28432	0.00652184	-0.618804	5.2116e-11	-0.30199	0.00341563	0.316814	0.0743512
ENSG00000041880	PARP3	poly (ADP-ribose) polymerase family, member 3 [Source:HGNC Symbol;Acc:HGNC:273]	protein_coding	0.162408	-0.0847267	0.462667	0.624917	2.27173e-12	0.37717	9.56547e-05	-0.247747	0.161604
ENSG00000041982	TNC	tenascin C [Source:HGNC Symbol;Acc:HGNC:5318]	protein_coding	0.598428	0.538	0.256845	-0.673706	0.108242	-1.16035	0.00665331	-0.486649	0.598828
ENSG00000041988	THAP3	THAP domain containing, apoptosis associated protein 3 [Source:HGNC Symbol;Acc:HGNC:20855]	protein_coding	0.307134	0.891765	4.95479e-07	0.268021	0.1459	-0.089037	0.67801	-0.357058	0.30438
ENSG00000042088	TDP1	tyrosyl-DNA phosphodiesterase 1 [Source:HGNC Symbol;Acc:HGNC:18884]	protein_coding	0.190792	0.0803284	0.546916	-1.39379	8.19608e-40	-1.11593	7.29528e-25	0.277858	0.191469
ENSG00000042286	AIFM2	apoptosis-inducing factor, mitochondrion-associated, 2 [Source:HGNC Symbol;Acc:HGNC:21411]	protein_coding	0.810632	0.0664548	0.771668	-0.438263	0.0123687	-0.330824	0.0843074	0.107438	0.810489
ENSG00000042317	SPATA7	spermatogenesis associated 7 [Source:HGNC Symbol;Acc:HGNC:20423]	protein_coding	0.314391	0.274872	0.0175721	-0.229759	0.0408183	-0.00865748	0.953633	0.221101	0.312377
ENSG00000042429	MED17	mediator complex subunit 17 [Source:HGNC Symbol;Acc:HGNC:2375]	protein_coding	0.929328	0.227515	0.00431355	0.141311	0.0658807	0.121825	0.145514	-0.019486	0.928904
ENSG00000042445	RETSAT	retinol saturase (all-trans-retinol 13,14-reductase) [Source:HGNC Symbol;Acc:HGNC:25991]	protein_coding	0.703072	0.361324	0.000681563	0.622601	1.57349e-10	0.71536	9.51212e-13	0.0927586	0.703065
ENSG00000042493	CAPG	capping protein (actin filament), gelsolin-like [Source:HGNC Symbol;Acc:HGNC:1474]	protein_coding	0.00758046	0.495547	0.000332908	0.824563	8.00577e-11	0.231091	0.112279	-0.593472	0.00744555
ENSG00000042753	AP2S1	adaptor-related protein complex 2, sigma 1 subunit [Source:HGNC Symbol;Acc:HGNC:565]	protein_coding	0.976496	0.0173404	0.910082	-0.474556	1.30587e-05	-0.464971	4.93941e-05	0.00958434	0.976258
ENSG00000042980	ADAM28	ADAM metallopeptidase domain 28 [Source:HGNC Symbol;Acc:HGNC:206]	protein_coding	0.76651	0.0949762	0.485148	1.02262	1.94623e-22	1.10536	1.1702e-24	0.0827385	0.763533
ENSG00000043039	BARX2	BARX homeobox 2 [Source:HGNC Symbol;Acc:HGNC:956]	protein_coding	0.279579	1.61914	3.18404e-05	-0.380295	0.383601	-1.2216	0.00189435	-0.841308	0.277446
ENSG00000043093	DCUN1D1	DCN1, defective in cullin neddylation 1, domain containing 1 [Source:HGNC Symbol;Acc:HGNC:18184]	protein_coding	0.344256	-0.445627	0.00111101	-0.26313	0.0454611	-0.0132638	0.940976	0.249866	0.343464
ENSG00000043143	JADE2	jade family PHD finger 2 [Source:HGNC Symbol;Acc:HGNC:22984]	protein_coding	0.678968	-0.00298849	0.985215	0.279185	0.015123	0.166065	0.20049	-0.11312	0.677034
ENSG00000043355	ZIC2	Zic family member 2 [Source:HGNC Symbol;Acc:HGNC:12873]	protein_coding	0.0097439	0.181282	0.688785	-2.44909	3.05323e-10	-0.767935	0.0491751	1.68115	0.0092309
ENSG00000043514	TRIT1	tRNA isopentenyltransferase 1 [Source:HGNC Symbol;Acc:HGNC:20286]	protein_coding	0.357468	-0.0213939	0.884318	-0.581315	6.29115e-08	-0.371907	0.00142096	0.209408	0.357751
ENSG00000043591	ADRB1	adrenoceptor beta 1 [Source:HGNC Symbol;Acc:HGNC:285]	protein_coding	0.955395	1.67569	0.000240608	0.176001	0.749257	0.100957	0.84694	-0.075044	0.954623
ENSG00000044012	GUCA2B	guanylate cyclase activator 2B (uroguanylin) [Source:HGNC Symbol;Acc:HGNC:4683]	protein_coding	0.0132328	0.504854	0.111474	5.26323	3.08557e-110	4.22604	3.31382e-72	-1.03719	0.0137071
ENSG00000044090	CUL7	cullin 7 [Source:HGNC Symbol;Acc:HGNC:21024]	protein_coding	0.2775	0.12078	0.329835	0.0305367	0.798598	-0.194243	0.0921183	-0.224779	0.276911
ENSG00000044115	CTNNA1	catenin (cadherin-associated protein), alpha 1, 102kDa [Source:HGNC Symbol;Acc:HGNC:2509]	protein_coding	1.91174e-05	-0.39852	2.53071e-06	0.967406	1.71486e-35	0.415425	5.93246e-07	-0.551981	2.02845e-05
ENSG00000044446	PHKA2	phosphorylase kinase, alpha 2 (liver) [Source:HGNC Symbol;Acc:HGNC:8926]	protein_coding	1.40863e-05	-0.294094	0.00228896	-1.47848	8.14602e-60	-0.823113	3.07436e-18	0.65537	1.38963e-05
ENSG00000044459	CNTLN	centlein, centrosomal protein [Source:HGNC Symbol;Acc:HGNC:23432]	protein_coding	0.0170395	1.13459	0.00298602	-3.36447	2.01307e-08	-1.36861	0.000453677	1.99585	0.0236849
ENSG00000044574	HSPA5	heat shock 70kDa protein 5 (glucose-regulated protein, 78kDa) [Source:HGNC Symbol;Acc:HGNC:5238]	protein_coding	0.0882921	0.313086	0.000472732	0.273075	0.00121622	0.00808504	0.944628	-0.26499	0.0886978
ENSG00000046604	DSG2	desmoglein 2 [Source:HGNC Symbol;Acc:HGNC:3049]	protein_coding	0.19266	-0.309945	0.0210272	1.0302	2.02322e-18	0.723326	4.81907e-09	-0.306875	0.194458
ENSG00000046647	GEMIN8	gem (nuclear organelle) associated protein 8 [Source:HGNC Symbol;Acc:HGNC:26044]	protein_coding	0.933402	0.203447	0.251741	0.163956	0.312283	0.126618	0.489037	-0.0373374	0.933348
ENSG00000046651	OFD1	oral-facial-digital syndrome 1 [Source:HGNC Symbol;Acc:HGNC:2567]	protein_coding	0.71964	0.216372	0.0055264	0.336414	1.99826e-06	0.272652	0.00028389	-0.0637613	0.718902
ENSG00000046774	MAGEC2	melanoma antigen family C, 2 [Source:HGNC Symbol;Acc:HGNC:13574]	protein_coding	0.76456	2.89226	8.14536e-15	-0.118391	0.823368	0.172203	0.64517	0.290594	0.762724
ENSG00000047056	WDR37	WD repeat domain 37 [Source:HGNC Symbol;Acc:HGNC:31406]	protein_coding	0.637636	0.0925705	0.488842	0.621637	1.66226e-09	0.503987	4.37845e-06	-0.117649	0.637387
ENSG00000047188	YTHDC2	YTH domain containing 2 [Source:HGNC Symbol;Acc:HGNC:24721]	protein_coding	0.780561	-0.801696	7.2401e-12	-0.225752	0.0540095	-0.143216	0.298903	0.0825359	0.780608
ENSG00000047230	CTPS2	CTP synthase 2 [Source:HGNC Symbol;Acc:HGNC:2520]	protein_coding	0.965546	-0.042231	0.677923	-0.204107	0.0102968	-0.193471	0.0249302	0.0106365	0.96516
ENSG00000047249	ATP6V1H	ATPase, H+ transporting, lysosomal 50/57kDa, V1 subunit H [Source:HGNC Symbol;Acc:HGNC:18303]	protein_coding	0.902946	0.12582	0.217779	0.146656	0.107711	0.116027	0.252533	-0.0306293	0.90204
ENSG00000047315	POLR2B	polymerase (RNA) II (DNA directed) polypeptide B, 140kDa [Source:HGNC Symbol;Acc:HGNC:9188]	protein_coding	0.000252893	-0.239035	0.000122227	-0.412057	8.96272e-13	-0.056898	0.429067	0.355159	0.000253435
ENSG00000047346	FAM214A	family with sequence similarity 214, member A [Source:HGNC Symbol;Acc:HGNC:25609]	protein_coding	0.334938	0.00616509	0.975565	1.31453	5.64422e-23	1.0403	1.0011e-13	-0.274229	0.333679
ENSG00000047365	ARAP2	ArfGAP with RhoGAP domain, ankyrin repeat and PH domain 2 [Source:HGNC Symbol;Acc:HGNC:16924]	protein_coding	0.717108	-0.374633	0.0314161	0.967041	1.98216e-10	0.827566	2.40086e-07	-0.139475	0.717246
ENSG00000047410	TPR	translocated promoter region, nuclear basket protein [Source:HGNC Symbol;Acc:HGNC:12017]	protein_coding	0.926818	0.502083	1.10109e-07	-0.305168	0.000898587	-0.280042	0.00392751	0.0251263	0.926626
ENSG00000047457	CP	ceruloplasmin (ferroxidase) [Source:HGNC Symbol;Acc:HGNC:2295]	protein_coding	0.298119	1.22899	0.0183728	2.57986	2.64661e-08	1.5864	0.00144577	-0.993462	0.297531
ENSG00000047578	KIAA0556	KIAA0556 [Source:HGNC Symbol;Acc:HGNC:29068]	protein_coding	0.102405	-0.406005	5.52991e-05	0.619153	1.45956e-11	0.328601	0.0012222	-0.290552	0.101754
ENSG00000047579	DTNBP1	dystrobrevin binding protein 1 [Source:HGNC Symbol;Acc:HGNC:17328]	protein_coding	0.763606	0.540992	0.0066168	0.131631	0.523079	-0.00950933	0.970286	-0.14114	0.761973
ENSG00000047597	XK	X-linked Kx blood group [Source:HGNC Symbol;Acc:HGNC:12811]	protein_coding	0.00913415	-0.597646	0.000285956	-0.573959	0.000209117	0.122462	0.521972	0.696421	0.00916581
ENSG00000047621	C12orf4	chromosome 12 open reading frame 4 [Source:HGNC Symbol;Acc:HGNC:1184]	protein_coding	0.957636	-0.199033	0.143865	-0.118699	0.352883	-0.138403	0.339165	-0.0197038	0.957377
ENSG00000047634	SCML1	sex comb on midleg-like 1 (Drosophila) [Source:HGNC Symbol;Acc:HGNC:10580]	protein_coding	0.000538503	-0.224976	0.347288	-3.43583	9.05698e-60	-2.21441	1.68771e-26	1.22141	0.000534008
ENSG00000047644	WWC3	WWC family member 3 [Source:HGNC Symbol;Acc:HGNC:29237]	protein_coding	1.63841e-05	0.657721	1.07894e-16	0.556495	3.27404e-13	0.0182637	0.859637	-0.538232	1.62069e-05
ENSG00000047648	ARHGAP6	Rho GTPase activating protein 6 [Source:HGNC Symbol;Acc:HGNC:676]	protein_coding	0.863061	-3.77335	1.58871e-05	1.18104	0.0435496	0.794278	0.501998	-0.386762	0.860498
ENSG00000047849	MAP4	microtubule-associated protein 4 [Source:HGNC Symbol;Acc:HGNC:6862]	protein_coding	0.253346	-0.0291011	0.848691	0.0995088	0.404261	-0.14915	0.239142	-0.248659	0.2527
ENSG00000047932	GOPC	golgi-associated PDZ and coiled-coil motif containing [Source:HGNC Symbol;Acc:HGNC:17643]	protein_coding	0.573441	-0.514974	5.79814e-05	-0.205397	0.104732	-0.0485648	0.761148	0.156832	0.573749
ENSG00000048028	USP28	ubiquitin specific peptidase 28 [Source:HGNC Symbol;Acc:HGNC:12625]	protein_coding	0.000123056	0.616183	1.67913e-06	-1.76125	2.62669e-41	-0.943465	1.12327e-13	0.817781	0.000117324
ENSG00000048052	HDAC9	histone deacetylase 9 [Source:HGNC Symbol;Acc:HGNC:14065]	protein_coding	0.00607574	0.229106	0.359017	1.78706	4.06083e-20	0.849336	5.63803e-05	-0.937726	0.00642187
ENSG00000048140	TSPAN17	tetraspanin 17 [Source:HGNC Symbol;Acc:HGNC:13594]	protein_coding	0.243215	0.0515556	0.695873	-0.3832	0.000140426	-0.148719	0.199467	0.234481	0.240463
ENSG00000048162	NOP16	NOP16 nucleolar protein [Source:HGNC Symbol;Acc:HGNC:26934]	protein_coding	0.0237807	-0.691449	1.47338e-06	-1.2289	1.04807e-19	-0.669698	5.17298e-06	0.559206	0.0239947
ENSG00000048342	CC2D2A	coiled-coil and C2 domain containing 2A [Source:HGNC Symbol;Acc:HGNC:29253]	protein_coding	0.0051174	0.333649	0.16519	-1.35888	3.77758e-10	-0.324853	0.173603	1.03403	0.0045972
ENSG00000048392	RRM2B	ribonucleotide reductase M2 B (TP53 inducible) [Source:HGNC Symbol;Acc:HGNC:17296]	protein_coding	0.0561394	-0.673464	9.29981e-08	-0.190412	0.132012	0.236018	0.0891357	0.42643	0.0542163
ENSG00000048405	ZNF800	zinc finger protein 800 [Source:HGNC Symbol;Acc:HGNC:27267]	protein_coding	0.434942	-0.702254	8.04539e-06	0.184078	0.242166	0.434878	0.00766597	0.2508	0.435244
ENSG00000048471	SNX29	sorting nexin 29 [Source:HGNC Symbol;Acc:HGNC:30542]	protein_coding	0.0666102	-0.804292	3.69896e-06	0.242908	0.15838	-0.317032	0.0993579	-0.55994	0.067477
ENSG00000048544	MRPS10	mitochondrial ribosomal protein S10 [Source:HGNC Symbol;Acc:HGNC:14502]	protein_coding	0.27631	-0.494114	3.5605e-09	0.450862	7.90945e-09	0.273719	0.00169275	-0.177144	0.276236
ENSG00000048649	RSF1	remodeling and spacing factor 1 [Source:HGNC Symbol;Acc:HGNC:18118]	protein_coding	0.931411	0.513293	2.25462e-06	0.301705	0.00415445	0.275189	0.0136738	-0.0265165	0.931528
ENSG00000048707	VPS13D	vacuolar protein sorting 13 homolog D (S. cerevisiae) [Source:HGNC Symbol;Acc:HGNC:23595]	protein_coding	0.590326	-0.278531	0.00539615	0.472915	1.42585e-07	0.358696	0.000211581	-0.11422	0.589416
ENSG00000048828	FAM120A	family with sequence similarity 120A [Source:HGNC Symbol;Acc:HGNC:13247]	protein_coding	0.617902	-0.241297	0.0049361	-0.078625	0.359927	-0.17092	0.0510933	-0.0922951	0.617511
ENSG00000048991	R3HDM1	R3H domain containing 1 [Source:HGNC Symbol;Acc:HGNC:9757]	protein_coding	0.000123776	-0.264017	0.0435298	-1.60428	1.35502e-43	-0.854606	1.67331e-12	0.749676	0.000119118
ENSG00000049089	COL9A2	collagen, type IX, alpha 2 [Source:HGNC Symbol;Acc:HGNC:2218]	protein_coding	0.243671	1.15877	0.000829994	0.0134101	0.974003	0.769749	0.0255912	0.756339	0.238597
ENSG00000049130	KITLG	KIT ligand [Source:HGNC Symbol;Acc:HGNC:6343]	protein_coding	7.12993e-20	-1.29499	1.3722e-14	-2.58471	4.60443e-59	-0.314732	0.0885566	2.26997	1.06031e-20
ENSG00000049167	ERCC8	excision repair cross-complementation group 8 [Source:HGNC Symbol;Acc:HGNC:3439]	protein_coding	0.218207	-0.89627	5.31715e-06	-0.692021	0.000208045	-0.217897	0.36289	0.474125	0.21403
ENSG00000049192	ADAMTS6	ADAM metallopeptidase with thrombospondin type 1 motif, 6 [Source:HGNC Symbol;Acc:HGNC:222]	protein_coding	0.263284	-1.32951	0.0128107	-3.57675	4.56128e-08	-2.05886	0.00452761	1.51789	0.258058
ENSG00000049239	H6PD	hexose-6-phosphate dehydrogenase (glucose 1-dehydrogenase) [Source:HGNC Symbol;Acc:HGNC:4795]	protein_coding	0.779814	-0.252721	0.00773317	0.103866	0.263539	0.0411469	0.716599	-0.0627187	0.779625
ENSG00000049245	VAMP3	vesicle-associated membrane protein 3 [Source:HGNC Symbol;Acc:HGNC:12644]	protein_coding	0.401145	-0.108779	0.298318	0.264532	0.00255059	0.109279	0.285551	-0.155253	0.399501
ENSG00000049246	PER3	period circadian clock 3 [Source:HGNC Symbol;Acc:HGNC:8847]	protein_coding	0.0382805	-0.760149	0.000189432	-0.990219	1.70597e-07	-0.276265	0.215939	0.713954	0.0381864
ENSG00000049249	TNFRSF9	tumor necrosis factor receptor superfamily, member 9 [Source:HGNC Symbol;Acc:HGNC:11924]	protein_coding	0.428007	0.808544	0.0943419	0.329901	0.494501	-0.400225	0.436296	-0.730127	0.427889
ENSG00000049283	EPN3	epsin 3 [Source:HGNC Symbol;Acc:HGNC:18235]	protein_coding	0.0164214	-0.147116	0.459082	-0.694319	1.36971e-05	-0.0160496	0.942741	0.67827	0.0151295
ENSG00000049323	LTBP1	latent transforming growth factor beta binding protein 1 [Source:HGNC Symbol;Acc:HGNC:6714]	protein_coding	0.0228766	1.26426	3.26326e-07	-0.771658	0.00145535	0.197972	0.492575	0.96963	0.0202796
ENSG00000049449	RCN1	reticulocalbin 1, EF-hand calcium binding domain [Source:HGNC Symbol;Acc:HGNC:9934]	protein_coding	0.955395	-0.127842	0.269932	-0.68876	5.13345e-13	-0.672053	1.40576e-11	0.0167069	0.955387
ENSG00000049540	ELN	elastin [Source:HGNC Symbol;Acc:HGNC:3327]	protein_coding	0.253158	-0.269212	0.688546	-1.45591	0.0083116	-0.177494	0.797112	1.27842	0.224553
ENSG00000049541	RFC2	replication factor C (activator 1) 2, 40kDa [Source:HGNC Symbol;Acc:HGNC:9970]	protein_coding	0.0904166	0.0867505	0.485864	-0.882665	2.90196e-19	-1.20325	3.69238e-32	-0.320582	0.0909273
ENSG00000049618	ARID1B	AT rich interactive domain 1B (SWI1-like) [Source:HGNC Symbol;Acc:HGNC:18040]	protein_coding	0.354749	0.160448	0.244462	0.0545122	0.683477	-0.169806	0.20752	-0.224318	0.354278
ENSG00000049656	CLPTM1L	CLPTM1-like [Source:HGNC Symbol;Acc:HGNC:24308]	protein_coding	0.975304	0.915329	1.36334e-47	-0.174213	0.00793183	-0.180067	0.00807715	-0.00585348	0.974908
ENSG00000049759	NEDD4L	neural precursor cell expressed, developmentally down-regulated 4-like, E3 ubiquitin protein ligase [Source:HGNC Symbol;Acc:HGNC:7728]	protein_coding	0.66397	0.34061	0.000348091	0.104709	0.279155	0.0113838	0.92572	-0.0933249	0.663662
ENSG00000049769	PPP1R3F	protein phosphatase 1, regulatory subunit 3F [Source:HGNC Symbol;Acc:HGNC:14944]	protein_coding	0.526004	0.0144894	0.971625	0.556513	0.05685	0.147697	0.697581	-0.408816	0.528155
ENSG00000049860	HEXB	hexosaminidase B (beta polypeptide) [Source:HGNC Symbol;Acc:HGNC:4879]	protein_coding	1.92593e-05	-0.962697	3.09232e-20	-0.85672	1.48905e-17	-0.142037	0.239195	0.714684	1.68721e-05
ENSG00000049883	PTCD2	pentatricopeptide repeat domain 2 [Source:HGNC Symbol;Acc:HGNC:25734]	protein_coding	0.000174047	-0.766019	2.74199e-07	-1.25466	1.07785e-18	-0.345308	0.0352053	0.90935	0.000159577
ENSG00000050130	JKAMP	JNK1/MAPK8-associated membrane protein [Source:HGNC Symbol;Acc:HGNC:20184]	protein_coding	0.647422	-0.331922	5.46258e-05	0.529595	1.67667e-12	0.613844	5.62773e-15	0.0842483	0.64704
ENSG00000050165	DKK3	dickkopf WNT signaling pathway inhibitor 3 [Source:HGNC Symbol;Acc:HGNC:2893]	protein_coding	0.958946	1.22278	6.04052e-05	-0.237	0.474063	-0.284557	0.406126	-0.0475571	0.957377
ENSG00000050327	ARHGEF5	Rho guanine nucleotide exchange factor (GEF) 5 [Source:HGNC Symbol;Acc:HGNC:13209]	protein_coding	0.0409912	-0.0464529	0.669907	0.976026	8.69591e-35	0.67388	6.72651e-16	-0.302146	0.0412549
ENSG00000050344	NFE2L3	nuclear factor, erythroid 2-like 3 [Source:HGNC Symbol;Acc:HGNC:7783]	protein_coding	0.43527	-0.234776	0.135824	-0.730013	6.56956e-08	-0.498116	0.00061231	0.231897	0.432482
ENSG00000050393	MCUR1	mitochondrial calcium uniporter regulator 1 [Source:HGNC Symbol;Acc:HGNC:21097]	protein_coding	0.132137	-0.0556673	0.67078	-0.28542	0.00537242	0.00394563	0.978064	0.289366	0.132337
ENSG00000050405	LIMA1	LIM domain and actin binding 1 [Source:HGNC Symbol;Acc:HGNC:24636]	protein_coding	3.96637e-05	-0.71543	4.05665e-14	-0.134731	0.17035	0.481952	4.36065e-07	0.616683	3.68041e-05
ENSG00000050426	LETMD1	LETM1 domain containing 1 [Source:HGNC Symbol;Acc:HGNC:24241]	protein_coding	0.020326	-0.513521	1.61387e-07	-0.677445	2.17826e-13	-0.289857	0.00472079	0.387588	0.0202838
ENSG00000050438	SLC4A8	solute carrier family 4, sodium bicarbonate cotransporter, member 8 [Source:HGNC Symbol;Acc:HGNC:11034]	protein_coding	0.457687	0.333816	0.492003	-0.184602	0.682401	-0.830361	0.0614039	-0.64576	0.452235
ENSG00000050748	MAPK9	mitogen-activated protein kinase 9 [Source:HGNC Symbol;Acc:HGNC:6886]	protein_coding	0.0868003	-0.675416	9.84679e-12	-0.41396	1.46437e-05	-0.101594	0.399277	0.312366	0.0872446
ENSG00000050820	BCAR1	breast cancer anti-estrogen resistance 1 [Source:HGNC Symbol;Acc:HGNC:971]	protein_coding	0.11421	-0.0187284	0.884092	1.21627	1.45791e-43	0.944551	3.44448e-25	-0.27172	0.113927
ENSG00000051009	FAM160A2	family with sequence similarity 160, member A2 [Source:HGNC Symbol;Acc:HGNC:25378]	protein_coding	0.114989	-0.102833	0.334691	0.875718	3.64442e-25	0.615133	4.39193e-12	-0.260586	0.113628
ENSG00000051108	HERPUD1	homocysteine-inducible, endoplasmic reticulum stress-inducible, ubiquitin-like domain member 1 [Source:HGNC Symbol;Acc:HGNC:13744]	protein_coding	0.00300469	0.0276155	0.805334	1.24256	2.84185e-58	0.839145	3.30092e-25	-0.403415	0.00304475
ENSG00000051128	HOMER3	homer homolog 3 (Drosophila) [Source:HGNC Symbol;Acc:HGNC:17514]	protein_coding	0.0107537	1.24492	1.6036e-12	0.713505	4.01936e-05	-0.0432533	0.847406	-0.756758	0.0105557
ENSG00000051180	RAD51	RAD51 recombinase [Source:HGNC Symbol;Acc:HGNC:9817]	protein_coding	0.90958	0.0989728	0.702123	-3.02901	4.16634e-45	-3.10351	5.88277e-44	-0.0745035	0.909397
ENSG00000051341	POLQ	polymerase (DNA directed), theta [Source:HGNC Symbol;Acc:HGNC:9186]	protein_coding	0.591991	-0.486101	0.236564	-4.67922	3.48962e-39	-4.22032	6.30486e-30	0.458895	0.59403
ENSG00000051382	PIK3CB	phosphatidylinositol-4,5-bisphosphate 3-kinase, catalytic subunit beta [Source:HGNC Symbol;Acc:HGNC:8976]	protein_coding	0.690622	-0.173179	0.0920706	0.598753	7.54418e-12	0.685823	3.98227e-14	0.0870698	0.690507
ENSG00000051523	CYBA	cytochrome b-245, alpha polypeptide [Source:HGNC Symbol;Acc:HGNC:2577]	protein_coding	0.172352	0.20496	0.142203	0.498489	3.19067e-05	0.180582	0.191768	-0.317907	0.172835
ENSG00000051596	THOC3	THO complex 3 [Source:HGNC Symbol;Acc:HGNC:19072]	protein_coding	0.901381	-0.588969	1.93008e-06	-1.00845	3.3114e-18	-0.965454	5.38747e-15	0.0429969	0.901158
ENSG00000051620	HEBP2	heme binding protein 2 [Source:HGNC Symbol;Acc:HGNC:15716]	protein_coding	0.372253	0.0440349	0.67078	0.522763	1.02412e-11	0.375998	4.28654e-06	-0.146765	0.373508
ENSG00000051825	MPHOSPH9	M-phase phosphoprotein 9 [Source:HGNC Symbol;Acc:HGNC:7215]	protein_coding	0.00433865	-0.096153	0.657588	-2.22098	6.50355e-40	-1.3867	8.01227e-16	0.834285	0.00436973
ENSG00000052126	PLEKHA5	pleckstrin homology domain containing, family A member 5 [Source:HGNC Symbol;Acc:HGNC:30036]	protein_coding	0.000142712	-0.19277	0.0967276	-0.786076	3.87562e-15	-0.148558	0.20886	0.637518	0.000133479
ENSG00000052344	PRSS8	protease, serine, 8 [Source:HGNC Symbol;Acc:HGNC:9491]	protein_coding	0.00557432	-0.464411	4.34417e-05	1.33153	3.63042e-38	0.825962	2.48959e-14	-0.505563	0.00564418
ENSG00000052723	SIKE1	suppressor of IKBKE 1 [Source:HGNC Symbol;Acc:HGNC:26119]	protein_coding	0.444578	0.493077	2.03228e-05	-0.214236	0.0666939	-0.0305176	0.834769	0.183718	0.442213
ENSG00000052749	RRP12	ribosomal RNA processing 12 homolog (S. cerevisiae) [Source:HGNC Symbol;Acc:HGNC:29100]	protein_coding	0.157867	-0.130063	0.365377	-0.560242	1.84976e-06	-0.237582	0.0727581	0.32266	0.15786
ENSG00000052795	FNIP2	folliculin interacting protein 2 [Source:HGNC Symbol;Acc:HGNC:29280]	protein_coding	0.360979	-0.636893	2.89521e-05	0.49276	0.00056651	0.765718	2.63977e-07	0.272958	0.361202
ENSG00000052802	MSMO1	methylsterol monooxygenase 1 [Source:HGNC Symbol;Acc:HGNC:10545]	protein_coding	0.863641	-0.941514	9.89054e-05	0.946559	2.81987e-05	0.838119	0.000478431	-0.108441	0.863475
ENSG00000052841	TTC17	tetratricopeptide repeat domain 17 [Source:HGNC Symbol;Acc:HGNC:25596]	protein_coding	0.863992	0.121902	0.261483	0.19301	0.0406115	0.236392	0.0166923	0.0433819	0.863575
ENSG00000053108	FSTL4	follistatin-like 4 [Source:HGNC Symbol;Acc:HGNC:21389]	protein_coding	0.553524	0.361712	0.592896	0.203126	0.742314	-0.515098	0.431181	-0.718225	0.556
ENSG00000053254	FOXN3	forkhead box N3 [Source:HGNC Symbol;Acc:HGNC:1928]	protein_coding	0.00829099	-0.63004	0.00241175	-1.06285	2.38987e-08	-0.175279	0.457439	0.887566	0.00755275
ENSG00000053371	AKR7A2	aldo-keto reductase family 7, member A2 (aflatoxin aldehyde reductase) [Source:HGNC Symbol;Acc:HGNC:389]	protein_coding	0.0224478	-0.140025	0.191169	0.51195	9.80545e-09	0.145499	0.166412	-0.366451	0.0226435
ENSG00000053372	MRTO4	mRNA turnover 4 homolog (S. cerevisiae) [Source:HGNC Symbol;Acc:HGNC:18477]	protein_coding	0.153719	-0.0667185	0.60526	-1.02327	7.79022e-25	-0.742668	9.32051e-13	0.280597	0.154909
ENSG00000053501	USE1	unconventional SNARE in the ER 1 homolog (S. cerevisiae) [Source:HGNC Symbol;Acc:HGNC:30882]	protein_coding	0.594716	0.138635	0.483971	0.19583	0.247692	0.00103692	0.99629	-0.194793	0.595388
ENSG00000053747	LAMA3	laminin, alpha 3 [Source:HGNC Symbol;Acc:HGNC:6483]	protein_coding	0.266816	0.73619	0.130931	1.10181	0.0104897	0.154409	0.779577	-0.9474	0.261398
ENSG00000053770	AP5M1	adaptor-related protein complex 5, mu 1 subunit [Source:HGNC Symbol;Acc:HGNC:20192]	protein_coding	0.0336406	-0.441467	2.47454e-05	-0.46741	2.05467e-06	-0.0895597	0.465657	0.37785	0.0342329
ENSG00000053900	ANAPC4	anaphase promoting complex subunit 4 [Source:HGNC Symbol;Acc:HGNC:19990]	protein_coding	0.0582812	-0.0746756	0.583506	-0.5662	1.09118e-07	-0.192162	0.115347	0.374038	0.0573808
ENSG00000053918	KCNQ1	potassium channel, voltage gated KQT-like subfamily Q, member 1 [Source:HGNC Symbol;Acc:HGNC:6294]	protein_coding	0.825969	-3.72702	3.87337e-20	-3.52801	1.01865e-19	-3.97939	0.000308893	-0.451382	0.834745
ENSG00000054116	TRAPPC3	trafficking protein particle complex 3 [Source:HGNC Symbol;Acc:HGNC:19942]	protein_coding	0.922054	0.072099	0.578073	-0.0711719	0.529461	-0.0412529	0.755147	0.0299189	0.921791
ENSG00000054118	THRAP3	thyroid hormone receptor associated protein 3 [Source:HGNC Symbol;Acc:HGNC:22964]	protein_coding	0.582317	-0.0734864	0.385166	-0.158683	0.0257075	-0.070914	0.39509	0.087769	0.58187
ENSG00000054148	PHPT1	phosphohistidine phosphatase 1 [Source:HGNC Symbol;Acc:HGNC:30033]	protein_coding	0.881279	0.66096	8.54877e-06	-0.450393	0.00173895	-0.390459	0.0103383	0.0599343	0.881293
ENSG00000054179	ENTPD2	ectonucleoside triphosphate diphosphohydrolase 2 [Source:HGNC Symbol;Acc:HGNC:3364]	protein_coding	0.002087	0.038378	0.833081	-0.472397	0.000346799	0.20986	0.159537	0.682257	0.00190303
ENSG00000054219	LY75	lymphocyte antigen 75 [Source:HGNC Symbol;Acc:HGNC:6729]	protein_coding	0.0759425	-0.610151	0.000241593	-0.308728	0.056676	0.203961	0.262383	0.512688	0.0741692
ENSG00000054267	ARID4B	AT rich interactive domain 4B (RBP1-like) [Source:HGNC Symbol;Acc:HGNC:15550]	protein_coding	0.961194	0.484721	1.27367e-05	0.512684	9.03797e-07	0.496679	4.66102e-06	-0.0160051	0.960828
ENSG00000054277	OPN3	opsin 3 [Source:HGNC Symbol;Acc:HGNC:14007]	protein_coding	4.15323e-06	0.704406	1.08413e-06	0.969336	5.04429e-13	-0.0321401	0.860474	-1.00148	4.59617e-06
ENSG00000054282	SDCCAG8	serologically defined colon cancer antigen 8 [Source:HGNC Symbol;Acc:HGNC:10671]	protein_coding	0.459862	0.332068	0.0414679	0.0331432	0.848218	-0.20185	0.234654	-0.234993	0.459683
ENSG00000054523	KIF1B	kinesin family member 1B [Source:HGNC Symbol;Acc:HGNC:16636]	protein_coding	0.81227	-0.282613	0.0117494	0.432688	1.75973e-05	0.369271	0.000625564	-0.0634169	0.811921
ENSG00000054598	FOXC1	forkhead box C1 [Source:HGNC Symbol;Acc:HGNC:3800]	protein_coding	0.285548	-0.183913	0.344042	1.79519	2.21486e-33	1.45923	2.0026e-20	-0.33596	0.28502
ENSG00000054611	TBC1D22A	TBC1 domain family, member 22A [Source:HGNC Symbol;Acc:HGNC:1309]	protein_coding	0.561483	0.0372605	0.808342	0.363354	0.00121479	0.214712	0.0869403	-0.148642	0.559475
ENSG00000054654	SYNE2	spectrin repeat containing, nuclear envelope 2 [Source:HGNC Symbol;Acc:HGNC:17084]	protein_coding	0.485071	0.0565406	0.80208	-1.24878	8.77358e-15	-0.994954	3.40424e-09	0.253828	0.483492
ENSG00000054690	PLEKHH1	pleckstrin homology domain containing, family H (with MyTH4 domain) member 1 [Source:HGNC Symbol;Acc:HGNC:17733]	protein_coding	0.428934	-0.426566	0.0152612	-0.171054	0.321438	-0.441105	0.0107306	-0.270052	0.431319
ENSG00000054793	ATP9A	ATPase, class II, type 9A [Source:HGNC Symbol;Acc:HGNC:13540]	protein_coding	0.000592544	-0.0541975	0.74062	1.42437	3.78214e-34	0.731393	3.78043e-09	-0.692973	0.000534008
ENSG00000054965	FAM168A	family with sequence similarity 168, member A [Source:HGNC Symbol;Acc:HGNC:28999]	protein_coding	0.0040271	0.658214	2.62779e-10	-0.438914	1.70249e-05	0.0588849	0.644473	0.497799	0.00386677
ENSG00000054967	RELT	RELT tumor necrosis factor receptor [Source:HGNC Symbol;Acc:HGNC:13764]	protein_coding	0.195706	0.202356	0.224223	-0.289769	0.0538728	-0.659476	1.77168e-05	-0.369707	0.196547
ENSG00000054983	GALC	galactosylceramidase [Source:HGNC Symbol;Acc:HGNC:4115]	protein_coding	0.160191	-0.629255	4.25859e-05	-0.0618855	0.711805	0.332987	0.036922	0.394873	0.157496
ENSG00000055044	NOP58	NOP58 ribonucleoprotein [Source:HGNC Symbol;Acc:HGNC:29926]	protein_coding	0.00346453	0.0278519	0.819549	-1.34357	3.06262e-54	-0.89925	9.57203e-24	0.444324	0.00341172
ENSG00000055070	SZRD1	SUZ RNA binding domain containing 1 [Source:HGNC Symbol;Acc:HGNC:30232]	protein_coding	0.454128	0.100078	0.305985	-0.049299	0.59084	-0.181296	0.0433105	-0.131997	0.454403
ENSG00000055118	KCNH2	potassium channel, voltage gated eag related subfamily H, member 2 [Source:HGNC Symbol;Acc:HGNC:6251]	protein_coding	0.888068	-0.0406987	0.886749	0.394198	0.0605821	0.313238	0.182171	-0.08096	0.888182
ENSG00000055130	CUL1	cullin 1 [Source:HGNC Symbol;Acc:HGNC:2551]	protein_coding	0.955413	-0.235131	0.0177849	-0.360314	6.15996e-05	-0.344778	0.000364245	0.0155368	0.955502
ENSG00000055147	FAM114A2	family with sequence similarity 114, member A2 [Source:HGNC Symbol;Acc:HGNC:1333]	protein_coding	0.976493	-0.534791	2.80995e-05	0.243044	0.0465749	0.232464	0.0947914	-0.0105798	0.976258
ENSG00000055163	CYFIP2	cytoplasmic FMR1 interacting protein 2 [Source:HGNC Symbol;Acc:HGNC:13760]	protein_coding	0.800474	-1.52571	1.30823e-05	-0.585416	0.0823907	-0.361211	0.401478	0.224205	0.799564
ENSG00000055208	TAB2	TGF-beta activated kinase 1/MAP3K7 binding protein 2 [Source:HGNC Symbol;Acc:HGNC:17075]	protein_coding	0.089075	0.0120457	0.929855	0.532008	2.03095e-08	0.227127	0.0319477	-0.304882	0.0894252
ENSG00000055211	GINM1	glycoprotein integral membrane 1 [Source:HGNC Symbol;Acc:HGNC:21074]	protein_coding	0.713147	0.00134216	0.991804	0.472976	1.85112e-07	0.389439	5.73585e-05	-0.0835373	0.714416
ENSG00000055332	EIF2AK2	eukaryotic translation initiation factor 2-alpha kinase 2 [Source:HGNC Symbol;Acc:HGNC:9437]	protein_coding	0.0508573	-0.032565	0.853852	-0.390068	0.00229294	0.0596166	0.714753	0.449685	0.0493483
ENSG00000055483	USP36	ubiquitin specific peptidase 36 [Source:HGNC Symbol;Acc:HGNC:20062]	protein_coding	0.103837	-0.185644	0.0672137	-0.715279	8.66271e-16	-0.435707	4.90889e-06	0.279572	0.10364
ENSG00000055609	KMT2C	lysine (K)-specific methyltransferase 2C [Source:HGNC Symbol;Acc:HGNC:13726]	protein_coding	0.640911	-0.225467	0.186753	0.568168	9.1083e-05	0.407493	0.0095275	-0.160675	0.641621
ENSG00000055917	PUM2	pumilio RNA-binding family member 2 [Source:HGNC Symbol;Acc:HGNC:14958]	protein_coding	0.645481	-0.133594	0.259305	-0.115131	0.283789	-0.00645772	0.963077	0.108673	0.646524
ENSG00000055950	MRPL43	mitochondrial ribosomal protein L43 [Source:HGNC Symbol;Acc:HGNC:14517]	protein_coding	0.11406	-0.0155469	0.908289	-0.0764122	0.471795	0.210063	0.0473579	0.286475	0.11298
ENSG00000055955	ITIH4	inter-alpha-trypsin inhibitor heavy chain family, member 4 [Source:HGNC Symbol;Acc:HGNC:6169]	protein_coding	0.667935	1.88513	0.00133534	-0.43805	0.524257	-1.05276	0.0774323	-0.61471	0.655068
ENSG00000056050	C4orf27	chromosome 4 open reading frame 27 [Source:HGNC Symbol;Acc:HGNC:26051]	protein_coding	0.0797754	0.152561	0.513049	-1.56205	7.37888e-16	-0.925959	3.13198e-06	0.636086	0.0774647
ENSG00000056097	ZFR	zinc finger RNA binding protein [Source:HGNC Symbol;Acc:HGNC:17277]	protein_coding	0.978687	0.336576	0.000671576	-0.017209	0.876805	-0.00980147	0.939516	0.00740744	0.978475
ENSG00000056277	ZNF280C	zinc finger protein 280C [Source:HGNC Symbol;Acc:HGNC:25955]	protein_coding	0.172439	-0.358269	0.0552119	-0.642419	0.000144826	-0.190639	0.356205	0.451779	0.173851
ENSG00000056558	TRAF1	TNF receptor-associated factor 1 [Source:HGNC Symbol;Acc:HGNC:12031]	protein_coding	0.0488765	0.210345	0.428449	0.465115	0.0343602	-0.303303	0.232819	-0.768417	0.049314
ENSG00000056586	RC3H2	ring finger and CCCH-type domains 2 [Source:HGNC Symbol;Acc:HGNC:21461]	protein_coding	0.723473	-0.374431	0.00401102	0.149166	0.243428	0.254706	0.0557383	0.10554	0.722963
ENSG00000056736	IL17RB	interleukin 17 receptor B [Source:HGNC Symbol;Acc:HGNC:18015]	protein_coding	0.375497	-4.29343	2.09075e-16	-0.843663	0.0588661	0.11251	0.889051	0.956173	0.385749
ENSG00000056972	TRAF3IP2	TRAF3 interacting protein 2 [Source:HGNC Symbol;Acc:HGNC:1343]	protein_coding	0.668036	0.162136	0.0616494	0.424274	1.68169e-08	0.345332	1.42503e-05	-0.078942	0.667814
ENSG00000057019	DCBLD2	discoidin, CUB and LCCL domain containing 2 [Source:HGNC Symbol;Acc:HGNC:24627]	protein_coding	0.246475	0.0452537	0.871278	0.607466	0.00256412	0.146591	0.551566	-0.460875	0.243977
ENSG00000057252	SOAT1	sterol O-acyltransferase 1 [Source:HGNC Symbol;Acc:HGNC:11177]	protein_coding	0.904344	1.96662	1.8391e-10	0.270517	0.430642	0.165943	0.650011	-0.104574	0.903492
ENSG00000057294	PKP2	plakophilin 2 [Source:HGNC Symbol;Acc:HGNC:9024]	protein_coding	0.12282	-0.405227	0.00101362	-0.840871	7.65281e-14	-0.504555	2.73048e-05	0.336316	0.123323
ENSG00000057593	F7	coagulation factor VII (serum prothrombin conversion accelerator) [Source:HGNC Symbol;Acc:HGNC:3544]	protein_coding	0.784421	-0.562846	0.179786	1.06053	0.0017877	0.812915	0.0417092	-0.247611	0.783959
ENSG00000057608	GDI2	GDP dissociation inhibitor 2 [Source:HGNC Symbol;Acc:HGNC:4227]	protein_coding	0.863618	-0.283415	0.00339968	-0.32281	0.000307076	-0.280472	0.00335736	0.0423384	0.86441
ENSG00000057657	PRDM1	PR domain containing 1, with ZNF domain [Source:HGNC Symbol;Acc:HGNC:9346]	protein_coding	0.653531	0.264495	0.460712	-0.52726	0.0864622	-0.845033	0.00807734	-0.317774	0.652612
ENSG00000057663	ATG5	autophagy related 5 [Source:HGNC Symbol;Acc:HGNC:589]	protein_coding	0.226438	0.0473699	0.67751	0.335747	9.53771e-05	0.128011	0.202855	-0.207737	0.225363
ENSG00000057704	TMCC3	transmembrane and coiled-coil domain family 3 [Source:HGNC Symbol;Acc:HGNC:29199]	protein_coding	0.133918	-0.67874	0.152772	2.77522	1.78353e-12	1.62924	0.000130006	-1.14598	0.136877
ENSG00000057757	PITHD1	PITH (C-terminal proteasome-interacting domain of thioredoxin-like) domain containing 1 [Source:HGNC Symbol;Acc:HGNC:25022]	protein_coding	0.54786	0.191103	0.122202	0.264426	0.016136	0.118129	0.356358	-0.146297	0.547271
ENSG00000057935	MTA3	metastasis associated 1 family, member 3 [Source:HGNC Symbol;Acc:HGNC:23784]	protein_coding	0.509841	-0.0706966	0.404488	0.0743275	0.318253	0.175547	0.0201345	0.101219	0.510148
ENSG00000058056	USP13	ubiquitin specific peptidase 13 (isopeptidase T-3) [Source:HGNC Symbol;Acc:HGNC:12611]	protein_coding	0.0700012	-0.359882	0.000244808	-0.943351	6.82505e-25	-0.62619	1.81434e-10	0.317162	0.0704619
ENSG00000058063	ATP11B	ATPase, class VI, type 11B [Source:HGNC Symbol;Acc:HGNC:13553]	protein_coding	0.776727	-0.453249	0.00137168	-0.15699	0.267349	-0.0605068	0.722972	0.0964835	0.776052
ENSG00000058085	LAMC2	laminin, gamma 2 [Source:HGNC Symbol;Acc:HGNC:6493]	protein_coding	0.00607571	1.05011	0.00349474	1.96521	1.56733e-09	0.40806	0.293753	-1.55716	0.00589179
ENSG00000058091	CDK14	cyclin-dependent kinase 14 [Source:HGNC Symbol;Acc:HGNC:8883]	protein_coding	0.0248887	1.84394	4.05599e-05	2.06649	7.29562e-07	0.48447	0.278824	-1.58202	0.0262334
ENSG00000058262	SEC61A1	Sec61 alpha 1 subunit (S. cerevisiae) [Source:HGNC Symbol;Acc:HGNC:18276]	protein_coding	7.18041e-06	0.0396641	0.669881	0.660215	7.47464e-22	0.152999	0.050698	-0.507217	7.31614e-06
ENSG00000058272	PPP1R12A	protein phosphatase 1, regulatory subunit 12A [Source:HGNC Symbol;Acc:HGNC:7618]	protein_coding	0.693409	-0.33645	0.0131467	0.256737	0.0433113	0.137994	0.347712	-0.118743	0.693047
ENSG00000058335	RASGRF1	Ras protein-specific guanine nucleotide-releasing factor 1 [Source:HGNC Symbol;Acc:HGNC:9875]	protein_coding	0.918707	0.740452	0.0521831	0.0828761	0.841802	0.186942	0.656341	0.104065	0.918377
ENSG00000058453	CROCC	ciliary rootlet coiled-coil, rootletin [Source:HGNC Symbol;Acc:HGNC:21299]	protein_coding	0.903781	0.3139	0.0279971	-0.218125	0.112939	-0.263643	0.0681458	-0.0455179	0.903381
ENSG00000058600	POLR3E	polymerase (RNA) III (DNA directed) polypeptide E (80kD) [Source:HGNC Symbol;Acc:HGNC:30347]	protein_coding	0.852957	-0.778559	6.6444e-14	-0.173031	0.10114	-0.120672	0.329361	0.052359	0.852687
ENSG00000058668	ATP2B4	ATPase, Ca++ transporting, plasma membrane 4 [Source:HGNC Symbol;Acc:HGNC:817]	protein_coding	0.100851	1.124	0.0010795	1.33267	2.85084e-05	0.350688	0.355932	-0.981987	0.100493
ENSG00000058673	ZC3H11A	zinc finger CCCH-type containing 11A [Source:HGNC Symbol;Acc:HGNC:29093]	protein_coding	0.859435	0.346256	6.83787e-05	0.203418	0.0156252	0.243596	0.00553812	0.0401776	0.859397
ENSG00000058729	RIOK2	RIO kinase 2 [Source:HGNC Symbol;Acc:HGNC:18999]	protein_coding	0.277024	-0.613729	2.8848e-10	-0.568803	9.41952e-10	-0.354743	0.000867595	0.21406	0.276962
ENSG00000058799	YIPF1	Yip1 domain family, member 1 [Source:HGNC Symbol;Acc:HGNC:25231]	protein_coding	0.547885	0.214659	0.0790716	0.470801	9.64829e-06	0.616464	1.66581e-08	0.145663	0.546932
ENSG00000058804	NDC1	NDC1 transmembrane nucleoporin [Source:HGNC Symbol;Acc:HGNC:25525]	protein_coding	0.0153772	-0.554932	8.0927e-05	-2.39984	4.32689e-74	-1.81691	3.03336e-40	0.582933	0.0150005
ENSG00000058866	DGKG	diacylglycerol kinase, gamma 90kDa [Source:HGNC Symbol;Acc:HGNC:2853]	protein_coding	0.493148	1.29992	0.0201112	-0.304887	0.624964	-1.10748	0.0512973	-0.802592	0.494547
ENSG00000059122	FLYWCH1	FLYWCH-type zinc finger 1 [Source:HGNC Symbol;Acc:HGNC:25404]	protein_coding	0.674474	-0.160532	0.127554	0.117315	0.226557	0.0235801	0.849208	-0.0937348	0.67214
ENSG00000059145	UNKL	unkempt family zinc finger-like [Source:HGNC Symbol;Acc:HGNC:14184]	protein_coding	0.974314	-0.922432	7.30493e-07	0.622952	0.00026028	0.640298	0.000864831	0.0173462	0.973923
ENSG00000059377	TBXAS1	thromboxane A synthase 1 (platelet) [Source:HGNC Symbol;Acc:HGNC:11609]	protein_coding	0.651919	0.275564	0.0446701	-0.103412	0.446067	0.0292971	0.857571	0.132709	0.650435
ENSG00000059378	PARP12	poly (ADP-ribose) polymerase family, member 12 [Source:HGNC Symbol;Acc:HGNC:21919]	protein_coding	0.029075	0.32147	0.0288187	0.972842	3.46316e-14	0.46306	0.000864454	-0.509781	0.0287056
ENSG00000059573	ALDH18A1	aldehyde dehydrogenase 18 family, member A1 [Source:HGNC Symbol;Acc:HGNC:9722]	protein_coding	0.0291789	-0.379009	0.00170349	-0.832376	3.6089e-14	-0.396018	0.000917969	0.436358	0.0290788
ENSG00000059588	TARBP1	TAR (HIV-1) RNA binding protein 1 [Source:HGNC Symbol;Acc:HGNC:11568]	protein_coding	3.04176e-05	-0.133581	0.389539	-1.49471	1.14219e-32	-0.620253	2.97742e-06	0.874457	2.54743e-05
ENSG00000059691	GATB	glutamyl-tRNA(Gln) amidotransferase, subunit B [Source:HGNC Symbol;Acc:HGNC:8849]	protein_coding	0.0546616	-0.365902	0.0143438	-0.715625	1.33541e-07	-0.230529	0.144999	0.485096	0.0534126
ENSG00000059728	MXD1	MAX dimerization protein 1 [Source:HGNC Symbol;Acc:HGNC:6761]	protein_coding	0.118975	-0.319101	0.0340231	1.51092	1.36262e-31	1.11513	1.57839e-16	-0.395792	0.117353
ENSG00000059758	CDK17	cyclin-dependent kinase 17 [Source:HGNC Symbol;Acc:HGNC:8750]	protein_coding	0.595728	-0.146643	0.367008	0.174804	0.215662	0.337977	0.0198618	0.163173	0.596126
ENSG00000059769	DNAJC25	DnaJ (Hsp40) homolog, subfamily C , member 25 [Source:HGNC Symbol;Acc:HGNC:34187]	protein_coding	0.733831	0.114721	0.469379	0.579205	2.73698e-06	0.472843	0.000363578	-0.106362	0.734382
ENSG00000059804	SLC2A3	solute carrier family 2 (facilitated glucose transporter), member 3 [Source:HGNC Symbol;Acc:HGNC:11007]	protein_coding	0.446323	2.2288	0.16554	-0.96352	0.532555	-3.74316	0.012124	-2.77965	0.326434
ENSG00000059915	PSD	pleckstrin and Sec7 domain containing [Source:HGNC Symbol;Acc:HGNC:9507]	protein_coding	0.464499	0.124882	0.758383	0.18482	0.587508	0.665947	0.0416764	0.481127	0.459683
ENSG00000060069	CTDP1	CTD (carboxy-terminal domain, RNA polymerase II, polypeptide A) phosphatase, subunit 1 [Source:HGNC Symbol;Acc:HGNC:2498]	protein_coding	0.0282984	0.172138	0.12653	0.580528	9.51285e-10	0.202719	0.0624781	-0.377808	0.0285824
ENSG00000060138	YBX3	Y box binding protein 3 [Source:HGNC Symbol;Acc:HGNC:2428]	protein_coding	0.225444	0.0781788	0.461674	-0.836894	1.61229e-23	-0.629882	4.92973e-13	0.207013	0.224252
ENSG00000060140	STYK1	serine/threonine/tyrosine kinase 1 [Source:HGNC Symbol;Acc:HGNC:18889]	protein_coding	0.17464	0.0628669	0.645203	1.78251	7.17786e-76	1.51624	2.00425e-51	-0.266271	0.175108
ENSG00000060237	WNK1	WNK lysine deficient protein kinase 1 [Source:HGNC Symbol;Acc:HGNC:14540]	protein_coding	0.981019	0.083905	0.617044	-0.34827	0.00841319	-0.338947	0.0159283	0.00932292	0.980879
ENSG00000060339	CCAR1	cell division cycle and apoptosis regulator 1 [Source:HGNC Symbol;Acc:HGNC:24236]	protein_coding	0.136534	-0.214785	0.0580135	-0.606923	8.44813e-10	-0.321522	0.00280278	0.285401	0.1372
ENSG00000060491	OGFR	opioid growth factor receptor [Source:HGNC Symbol;Acc:HGNC:15768]	protein_coding	0.820998	0.184287	0.129778	0.0515859	0.669863	-0.0118885	0.935283	-0.0634744	0.820163
ENSG00000060558	GNA15	guanine nucleotide binding protein (G protein), alpha 15 (Gq class) [Source:HGNC Symbol;Acc:HGNC:4383]	protein_coding	0.000786281	0.464756	0.00544783	1.00711	1.55119e-11	0.158747	0.386177	-0.848366	0.00081062
ENSG00000060566	CREB3L3	cAMP responsive element binding protein 3-like 3 [Source:HGNC Symbol;Acc:HGNC:18855]	protein_coding	0.940712	-0.274185	0.251155	2.45238	1.096e-41	2.49457	9.858e-39	0.0421928	0.940932
ENSG00000060642	PIGV	phosphatidylinositol glycan anchor biosynthesis, class V [Source:HGNC Symbol;Acc:HGNC:26031]	protein_coding	0.92473	-0.777509	1.00698e-07	0.0411313	0.794118	0.0812906	0.6672	0.0401592	0.924764
ENSG00000060656	PTPRU	protein tyrosine phosphatase, receptor type, U [Source:HGNC Symbol;Acc:HGNC:9683]	protein_coding	0.531082	0.355894	0.00557648	0.249163	0.0411458	0.415202	0.000825793	0.166039	0.52983
ENSG00000060688	SNRNP40	small nuclear ribonucleoprotein 40kDa (U5) [Source:HGNC Symbol;Acc:HGNC:30857]	protein_coding	0.202065	-0.0959968	0.486572	-0.919155	4.87125e-17	-0.636576	3.84126e-08	0.282578	0.200817
ENSG00000060749	QSER1	glutamine and serine rich 1 [Source:HGNC Symbol;Acc:HGNC:26154]	protein_coding	0.266181	-0.426428	0.00508847	-0.645678	3.48089e-06	-0.331163	0.0331131	0.314515	0.26632
ENSG00000060762	MPC1	mitochondrial pyruvate carrier 1 [Source:HGNC Symbol;Acc:HGNC:21606]	protein_coding	0.154269	-0.531764	0.0172896	0.869024	5.98698e-06	0.320058	0.177504	-0.548966	0.154177
ENSG00000060971	ACAA1	acetyl-CoA acyltransferase 1 [Source:HGNC Symbol;Acc:HGNC:82]	protein_coding	0.901432	0.26822	0.0361604	0.0446272	0.736934	0.0854889	0.545061	0.0408615	0.900549
ENSG00000060982	BCAT1	branched chain amino-acid transaminase 1, cytosolic [Source:HGNC Symbol;Acc:HGNC:976]	protein_coding	0.675669	-0.276866	0.603192	0.637294	0.136041	0.22273	0.675383	-0.414564	0.676039
ENSG00000061273	HDAC7	histone deacetylase 7 [Source:HGNC Symbol;Acc:HGNC:14067]	protein_coding	0.969035	1.03581	1.08347e-23	0.168782	0.11829	0.156465	0.180561	-0.0123178	0.968703
ENSG00000061656	SPAG4	sperm associated antigen 4 [Source:HGNC Symbol;Acc:HGNC:11214]	protein_coding	0.315967	0.117195	0.742421	0.0857584	0.781471	-0.457678	0.129989	-0.543437	0.31835
ENSG00000061676	NCKAP1	NCK-associated protein 1 [Source:HGNC Symbol;Acc:HGNC:7666]	protein_coding	0.895354	-0.449918	0.000345077	-0.00954447	0.947002	0.034703	0.824493	0.0442474	0.895219
ENSG00000061794	MRPS35	mitochondrial ribosomal protein S35 [Source:HGNC Symbol;Acc:HGNC:16635]	protein_coding	0.000430771	-0.356408	5.84181e-05	-0.631234	1.50423e-14	-0.142946	0.135566	0.488287	0.000437583
ENSG00000061918	GUCY1B3	guanylate cyclase 1, soluble, beta 3 [Source:HGNC Symbol;Acc:HGNC:4687]	protein_coding	0.446908	-4.55864	4.15917e-10	-0.47614	0.246104	-1.99148	0.168071	-1.51534	0.458473
ENSG00000061936	SFSWAP	splicing factor, suppressor of white-apricot family [Source:HGNC Symbol;Acc:HGNC:10790]	protein_coding	0.733019	-0.0415914	0.748935	0.219794	0.0269682	0.137252	0.22253	-0.0825423	0.732885
ENSG00000061938	TNK2	tyrosine kinase, non-receptor, 2 [Source:HGNC Symbol;Acc:HGNC:19297]	protein_coding	0.012933	0.123698	0.223788	0.70286	3.88872e-17	0.333306	0.000220782	-0.369554	0.0131013
ENSG00000061987	MON2	MON2 homolog (S. cerevisiae) [Source:HGNC Symbol;Acc:HGNC:29177]	protein_coding	0.877448	-0.453618	0.000434418	0.395114	0.00105739	0.447516	0.000444542	0.0524013	0.877306
ENSG00000062038	CDH3	cadherin 3, type 1, P-cadherin (placental) [Source:HGNC Symbol;Acc:HGNC:1762]	protein_coding	0.949498	0.123429	0.553676	0.0393655	0.837862	0.0709281	0.736728	0.0315625	0.949203
ENSG00000062194	GPBP1	GC-rich promoter binding protein 1 [Source:HGNC Symbol;Acc:HGNC:29520]	protein_coding	0.623105	-0.357186	4.87139e-08	0.0490641	0.47852	0.122173	0.0885939	0.0731086	0.622723
ENSG00000062282	DGAT2	diacylglycerol O-acyltransferase 2 [Source:HGNC Symbol;Acc:HGNC:16940]	protein_coding	9.74595e-06	0.302306	0.0645356	-1.48811	1.6429e-25	-0.451227	0.0035044	1.03688	8.88477e-06
ENSG00000062370	ZNF112	zinc finger protein 112 [Source:HGNC Symbol;Acc:HGNC:12892]	protein_coding	0.824403	0.0243046	0.912974	-0.13211	0.450769	-0.0380667	0.858843	0.0940428	0.824463
ENSG00000062485	CS	citrate synthase [Source:HGNC Symbol;Acc:HGNC:2422]	protein_coding	0.125644	-0.344014	9.00308e-05	-0.810379	9.72479e-24	-0.568882	1.99128e-11	0.241497	0.126047
ENSG00000062524	LTK	leukocyte receptor tyrosine kinase [Source:HGNC Symbol;Acc:HGNC:6721]	protein_coding	0.85514	-3.51535	9.20697e-09	-0.147962	0.76875	0.155893	0.873909	0.303855	0.855448
ENSG00000062582	MRPS24	mitochondrial ribosomal protein S24 [Source:HGNC Symbol;Acc:HGNC:14510]	protein_coding	0.314651	0.0997185	0.546045	-0.724305	2.1602e-08	-0.455366	0.00100552	0.268939	0.315142
ENSG00000062598	ELMO2	engulfment and cell motility 2 [Source:HGNC Symbol;Acc:HGNC:17233]	protein_coding	0.37689	0.308492	0.00602407	0.1703	0.118116	0.361759	0.000840835	0.191459	0.374504
ENSG00000062650	WAPAL	wings apart-like homolog (Drosophila) [Source:HGNC Symbol;Acc:HGNC:23293]	protein_coding	0.73881	-0.235518	0.0155519	-0.0773609	0.424177	-0.00318052	0.979879	0.0741804	0.73876
ENSG00000062716	VMP1	vacuole membrane protein 1 [Source:HGNC Symbol;Acc:HGNC:29559]	protein_coding	0.030901	0.0980293	0.39879	0.35349	0.000180489	-0.00826687	0.94972	-0.361757	0.0309015
ENSG00000062725	APPBP2	amyloid beta precursor protein (cytoplasmic tail) binding protein 2 [Source:HGNC Symbol;Acc:HGNC:622]	protein_coding	0.751835	-0.0523136	0.729176	0.281575	0.0141904	0.190786	0.14007	-0.090789	0.750591
ENSG00000062822	POLD1	polymerase (DNA directed), delta 1, catalytic subunit [Source:HGNC Symbol;Acc:HGNC:9175]	protein_coding	0.409505	0.148839	0.284394	-1.70675	1.95038e-47	-1.49263	2.68425e-35	0.21412	0.408564
ENSG00000063046	EIF4B	eukaryotic translation initiation factor 4B [Source:HGNC Symbol;Acc:HGNC:3285]	protein_coding	0.566841	-0.230549	0.0217769	-0.270493	0.0031803	-0.152054	0.139021	0.118439	0.567155
ENSG00000063169	GLTSCR1	glioma tumor suppressor candidate region gene 1 [Source:HGNC Symbol;Acc:HGNC:4332]	protein_coding	0.29539	0.516265	0.000192344	0.610397	2.21027e-06	0.335366	0.0160808	-0.27503	0.29345
ENSG00000063176	SPHK2	sphingosine kinase 2 [Source:HGNC Symbol;Acc:HGNC:18859]	protein_coding	0.558602	0.106966	0.495363	0.521195	2.50774e-05	0.687046	6.83573e-08	0.165851	0.557382
ENSG00000063177	RPL18	ribosomal protein L18 [Source:HGNC Symbol;Acc:HGNC:10310]	protein_coding	0.495299	-0.0307776	0.838954	0.0665632	0.585657	-0.0962536	0.464872	-0.162817	0.49711
ENSG00000063180	CA11	carbonic anhydrase XI [Source:HGNC Symbol;Acc:HGNC:1370]	protein_coding	0.928623	-0.613362	0.00195306	0.992667	1.07627e-08	0.944385	6.40144e-07	-0.0482825	0.927956
ENSG00000063241	ISOC2	isochorismatase domain containing 2 [Source:HGNC Symbol;Acc:HGNC:26278]	protein_coding	0.0202459	-0.0628561	0.74561	-1.00471	4.44188e-12	-0.402408	0.0112355	0.602299	0.0200191
ENSG00000063244	U2AF2	U2 small nuclear RNA auxiliary factor 2 [Source:HGNC Symbol;Acc:HGNC:23156]	protein_coding	0.639551	0.0745142	0.24407	-0.191334	0.000437017	-0.251601	8.25806e-06	-0.0602671	0.639185
ENSG00000063245	EPN1	epsin 1 [Source:HGNC Symbol;Acc:HGNC:21604]	protein_coding	6.58714e-07	0.100176	0.325346	0.603898	1.4746e-13	-0.0566949	0.590095	-0.660593	5.90125e-07
ENSG00000063322	MED29	mediator complex subunit 29 [Source:HGNC Symbol;Acc:HGNC:23074]	protein_coding	0.865166	0.00707653	0.951691	0.177822	0.0363973	0.138795	0.139551	-0.039027	0.864457
ENSG00000063438	AHRR	aryl-hydrocarbon receptor repressor [Source:HGNC Symbol;Acc:HGNC:346]	protein_coding	0.236239	1.53422	4.7893e-12	1.09103	7.30702e-07	0.602944	0.00318934	-0.488084	0.236076
ENSG00000063587	ZNF275	zinc finger protein 275 [Source:HGNC Symbol;Acc:HGNC:13069]	protein_coding	0.0958202	-0.454901	0.00328916	-0.749117	1.57123e-07	-0.294566	0.073047	0.454551	0.0958648
ENSG00000063601	MTMR1	myotubularin related protein 1 [Source:HGNC Symbol;Acc:HGNC:7449]	protein_coding	0.624234	-0.37672	0.000134437	0.0547926	0.599687	0.161758	0.126893	0.106965	0.624326
ENSG00000063660	GPC1	glypican 1 [Source:HGNC Symbol;Acc:HGNC:4449]	protein_coding	0.618676	0.442595	0.0209183	-0.568923	0.00111249	-0.771226	1.77008e-05	-0.202303	0.61719
ENSG00000063761	ADCK1	aarF domain containing kinase 1 [Source:HGNC Symbol;Acc:HGNC:19038]	protein_coding	0.818012	0.235701	0.225555	-0.202666	0.260944	-0.305085	0.10521	-0.102419	0.816371
ENSG00000063854	HAGH	hydroxyacylglutathione hydrolase [Source:HGNC Symbol;Acc:HGNC:4805]	protein_coding	0.0289368	-0.708467	0.000100289	0.824201	5.62341e-07	0.159622	0.454182	-0.664579	0.0286109
ENSG00000063978	RNF4	ring finger protein 4 [Source:HGNC Symbol;Acc:HGNC:10067]	protein_coding	0.81183	0.0724094	0.462724	-0.195524	0.0164235	-0.245279	0.00419312	-0.0497557	0.811875
ENSG00000064012	CASP8	caspase 8, apoptosis-related cysteine peptidase [Source:HGNC Symbol;Acc:HGNC:1509]	protein_coding	0.850161	-0.594794	8.80303e-10	0.389373	2.84509e-05	0.437747	7.60676e-06	0.0483743	0.85075
ENSG00000064042	LIMCH1	LIM and calponin homology domains 1 [Source:HGNC Symbol;Acc:HGNC:29191]	protein_coding	0.565694	1.31853	1.6001e-05	1.87801	2.78264e-11	1.50747	1.65294e-07	-0.370542	0.568181
ENSG00000064102	ASUN	asunder spermatogenesis regulator [Source:HGNC Symbol;Acc:HGNC:20174]	protein_coding	0.416516	-0.402388	0.00019192	-0.409474	5.12346e-05	-0.233437	0.0371528	0.176037	0.417601
ENSG00000064115	TM7SF3	transmembrane 7 superfamily member 3 [Source:HGNC Symbol;Acc:HGNC:23049]	protein_coding	0.00165325	0.111531	0.247337	-0.709	3.79875e-19	-0.279365	0.0011761	0.429635	0.00157546
ENSG00000064199	SPA17	sperm autoantigenic protein 17 [Source:HGNC Symbol;Acc:HGNC:11210]	protein_coding	0.30709	0.289003	0.120868	-0.542081	0.00117001	-0.889329	2.21871e-07	-0.347248	0.304624
ENSG00000064201	TSPAN32	tetraspanin 32 [Source:HGNC Symbol;Acc:HGNC:13410]	protein_coding	0.419119	1.24968	0.00378308	-0.379875	0.421151	-1.10242	0.0118627	-0.722549	0.417567
ENSG00000064225	ST3GAL6	ST3 beta-galactoside alpha-2,3-sialyltransferase 6 [Source:HGNC Symbol;Acc:HGNC:18080]	protein_coding	0.733019	0.372255	0.157839	-0.711025	0.00311778	-0.510836	0.0452697	0.200188	0.732613
ENSG00000064270	ATP2C2	ATPase, Ca++ transporting, type 2C, member 2 [Source:HGNC Symbol;Acc:HGNC:29103]	protein_coding	0.410412	-0.11723	0.22264	0.579869	1.97996e-13	0.437504	1.74142e-07	-0.142366	0.409373
ENSG00000064309	CDON	cell adhesion associated, oncogene regulated [Source:HGNC Symbol;Acc:HGNC:17104]	protein_coding	0.170507	1.03981	1.06657e-06	-0.248417	0.289211	0.310709	0.16818	0.559126	0.161622
ENSG00000064313	TAF2	TAF2 RNA polymerase II, TATA box binding protein (TBP)-associated factor, 150kDa [Source:HGNC Symbol;Acc:HGNC:11536]	protein_coding	0.476087	-0.350188	0.00145216	-0.0665879	0.559886	0.0930937	0.458536	0.159681	0.477456
ENSG00000064393	HIPK2	homeodomain interacting protein kinase 2 [Source:HGNC Symbol;Acc:HGNC:14402]	protein_coding	0.597415	-0.328686	0.0134006	0.292822	0.0174053	0.440566	0.000543766	0.147743	0.59695
ENSG00000064419	TNPO3	transportin 3 [Source:HGNC Symbol;Acc:HGNC:17103]	protein_coding	0.862572	0.0330973	0.686162	-0.0265025	0.713104	0.00369179	0.966498	0.0301943	0.862481
ENSG00000064489	MEF2BNB-MEF2B	MEF2BNB-MEF2B readthrough [Source:HGNC Symbol;Acc:HGNC:39979]	protein_coding	0.488366	0.46035	0.198357	0.53453	0.0946118	0.0687406	0.865882	-0.46579	0.487574
ENSG00000064490	RFXANK	regulatory factor X-associated ankyrin-containing protein [Source:HGNC Symbol;Acc:HGNC:9987]	protein_coding	0.743771	0.605784	1.9719e-06	-0.233057	0.0706661	-0.334393	0.0110601	-0.101336	0.741729
ENSG00000064545	TMEM161A	transmembrane protein 161A [Source:HGNC Symbol;Acc:HGNC:26020]	protein_coding	0.000455032	-0.192061	0.180004	-1.1399	3.15378e-20	-0.404903	0.00257902	0.734993	0.000424542
ENSG00000064547	LPAR2	lysophosphatidic acid receptor 2 [Source:HGNC Symbol;Acc:HGNC:3168]	protein_coding	0.674845	-0.544935	0.000189067	0.371956	0.00680898	0.233007	0.139073	-0.138949	0.674135
ENSG00000064601	CTSA	cathepsin A [Source:HGNC Symbol;Acc:HGNC:9251]	protein_coding	0.0155518	0.487923	1.72077e-05	-0.548085	2.73021e-07	-0.091252	0.487189	0.456833	0.0148532
ENSG00000064607	SUGP2	SURP and G patch domain containing 2 [Source:HGNC Symbol;Acc:HGNC:18641]	protein_coding	0.971313	0.116349	0.371448	-0.560295	1.23736e-07	-0.54858	7.24419e-07	0.011715	0.971163
ENSG00000064651	SLC12A2	solute carrier family 12 (sodium/potassium/chloride transporter), member 2 [Source:HGNC Symbol;Acc:HGNC:10911]	protein_coding	1.35348e-05	-0.564048	0.00262738	-1.44968	8.67398e-18	-0.230936	0.252119	1.21874	1.11721e-05
ENSG00000064652	SNX24	sorting nexin 24 [Source:HGNC Symbol;Acc:HGNC:21533]	protein_coding	0.367353	-0.987545	0.00470804	-0.500642	0.129629	-1.15944	0.00419417	-0.658798	0.364154
ENSG00000064666	CNN2	calponin 2 [Source:HGNC Symbol;Acc:HGNC:2156]	protein_coding	0.0947302	0.301698	0.000180455	0.32409	1.67304e-05	0.0883506	0.322977	-0.23574	0.0950485
ENSG00000064687	ABCA7	ATP-binding cassette, sub-family A (ABC1), member 7 [Source:HGNC Symbol;Acc:HGNC:37]	protein_coding	0.249186	1.0193	4.93331e-11	1.17154	1.59717e-15	0.823846	7.788e-08	-0.347696	0.243794
ENSG00000064703	DDX20	DEAD (Asp-Glu-Ala-Asp) box polypeptide 20 [Source:HGNC Symbol;Acc:HGNC:2743]	protein_coding	0.00280779	0.19835	0.106663	-1.28833	1.45891e-30	-0.715628	2.68336e-10	0.572703	0.00276281
ENSG00000064726	BTBD1	BTB (POZ) domain containing 1 [Source:HGNC Symbol;Acc:HGNC:1120]	protein_coding	0.562373	-0.259566	0.0330465	0.0816342	0.499201	0.225734	0.0633857	0.1441	0.562462
ENSG00000064763	FAR2	fatty acyl CoA reductase 2 [Source:HGNC Symbol;Acc:HGNC:25531]	protein_coding	0.524952	-0.34902	0.0724294	0.748344	9.33714e-06	0.990179	1.4839e-08	0.241835	0.52693
ENSG00000064787	BCAS1	breast carcinoma amplified sequence 1 [Source:HGNC Symbol;Acc:HGNC:974]	protein_coding	0.503729	-0.533593	0.00322151	2.80169	2.897e-69	2.55391	1.15916e-54	-0.247772	0.500288
ENSG00000064932	SBNO2	strawberry notch homolog 2 (Drosophila) [Source:HGNC Symbol;Acc:HGNC:29158]	protein_coding	0.0998578	0.0221522	0.869412	0.913215	5.4992e-23	0.618577	2.21324e-10	-0.294638	0.0992336
ENSG00000064933	PMS1	PMS1 postmeiotic segregation increased 1 (S. cerevisiae) [Source:HGNC Symbol;Acc:HGNC:9121]	protein_coding	0.0111071	-0.640086	3.2237e-05	-1.35106	1.32998e-20	-0.685025	1.4929e-05	0.666032	0.0106012
ENSG00000064961	HMG20B	high mobility group 20B [Source:HGNC Symbol;Acc:HGNC:5002]	protein_coding	0.777879	-0.00490478	0.972298	-0.396541	8.06315e-05	-0.322819	0.00265648	0.0737215	0.776767
ENSG00000064995	TAF11	TAF11 RNA polymerase II, TATA box binding protein (TBP)-associated factor, 28kDa [Source:HGNC Symbol;Acc:HGNC:11544]	protein_coding	0.967913	-0.0306379	0.81811	0.0775896	0.467635	0.0900028	0.449022	0.0124132	0.967604
ENSG00000064999	ANKS1A	ankyrin repeat and sterile alpha motif domain containing 1A [Source:HGNC Symbol;Acc:HGNC:20961]	protein_coding	0.580761	0.106921	0.310744	0.190979	0.0342083	0.0795414	0.456903	-0.111438	0.580426
ENSG00000065000	AP3D1	adaptor-related protein complex 3, delta 1 subunit [Source:HGNC Symbol;Acc:HGNC:568]	protein_coding	0.269716	0.0230559	0.754365	0.240247	9.21774e-06	0.11881	0.050348	-0.121437	0.269465
ENSG00000065029	ZNF76	zinc finger protein 76 [Source:HGNC Symbol;Acc:HGNC:13149]	protein_coding	0.54788	0.354029	0.00364512	0.0757068	0.549104	-0.0780576	0.576542	-0.153765	0.546484
ENSG00000065054	SLC9A3R2	solute carrier family 9, subfamily A (NHE3, cation proton antiporter 3), member 3 regulator 2 [Source:HGNC Symbol;Acc:HGNC:11076]	protein_coding	0.0132952	-0.150658	0.302145	0.837582	9.21147e-13	0.317744	0.0158815	-0.519838	0.013079
ENSG00000065057	NTHL1	nth endonuclease III-like 1 (E. coli) [Source:HGNC Symbol;Acc:HGNC:8028]	protein_coding	0.558576	-0.374412	0.102431	0.309156	0.138438	0.0423515	0.87648	-0.266805	0.558174
ENSG00000065060	UHRF1BP1	UHRF1 binding protein 1 [Source:HGNC Symbol;Acc:HGNC:21216]	protein_coding	0.762621	-0.183389	0.229779	-0.202366	0.138991	-0.102383	0.524691	0.0999825	0.762503
ENSG00000065135	GNAI3	guanine nucleotide binding protein (G protein), alpha inhibiting activity polypeptide 3 [Source:HGNC Symbol;Acc:HGNC:4387]	protein_coding	0.290676	0.253575	0.00455191	0.225718	0.00700279	0.0503502	0.627051	-0.175368	0.291716
ENSG00000065150	IPO5	importin 5 [Source:HGNC Symbol;Acc:HGNC:6402]	protein_coding	0.147683	-0.409616	0.000698352	-1.03895	8.291e-21	-0.720654	1.04718e-09	0.318297	0.148402
ENSG00000065154	OAT	ornithine aminotransferase [Source:HGNC Symbol;Acc:HGNC:8091]	protein_coding	0.61986	-0.266949	0.122952	-0.214623	0.178632	-0.38905	0.0175512	-0.174427	0.621053
ENSG00000065183	WDR3	WD repeat domain 3 [Source:HGNC Symbol;Acc:HGNC:12755]	protein_coding	7.49314e-10	-0.00498539	0.970776	-1.41938	8.66087e-48	-0.469157	4.46614e-06	0.950223	6.83318e-10
ENSG00000065243	PKN2	protein kinase N2 [Source:HGNC Symbol;Acc:HGNC:9406]	protein_coding	0.822464	-0.0318096	0.854371	-0.101231	0.459844	-0.0272782	0.869835	0.0739532	0.822249
ENSG00000065268	WDR18	WD repeat domain 18 [Source:HGNC Symbol;Acc:HGNC:17956]	protein_coding	0.496839	0.0675108	0.641019	-0.574923	2.49767e-07	-0.405192	0.000668363	0.169732	0.496925
ENSG00000065308	TRAM2	translocation associated membrane protein 2 [Source:HGNC Symbol;Acc:HGNC:16855]	protein_coding	0.0610092	0.0645038	0.612119	0.378162	0.000106011	0.0422145	0.742708	-0.335948	0.0614775
ENSG00000065320	NTN1	netrin 1 [Source:HGNC Symbol;Acc:HGNC:8029]	protein_coding	0.00998277	3.0372	2.43833e-41	-1.54565	1.83198e-09	-0.466096	0.0522797	1.07956	0.00891757
ENSG00000065328	MCM10	minichromosome maintenance complex component 10 [Source:HGNC Symbol;Acc:HGNC:18043]	protein_coding	0.842236	-0.481995	0.0183984	-4.89738	7.74594e-81	-4.74364	9.96604e-60	0.153743	0.841546
ENSG00000065357	DGKA	diacylglycerol kinase, alpha 80kDa [Source:HGNC Symbol;Acc:HGNC:2849]	protein_coding	0.0128945	-0.471828	6.30962e-06	1.09178	2.9581e-30	0.664815	4.78135e-11	-0.426961	0.0129645
ENSG00000065361	ERBB3	erb-b2 receptor tyrosine kinase 3 [Source:HGNC Symbol;Acc:HGNC:3431]	protein_coding	0.719473	-0.207722	0.0877607	0.931226	2.28039e-19	1.02623	5.4788e-22	0.0950013	0.718825
ENSG00000065427	KARS	lysyl-tRNA synthetase [Source:HGNC Symbol;Acc:HGNC:6215]	protein_coding	0.299833	-0.14596	0.189806	-0.433464	4.56756e-06	-0.232988	0.025479	0.200476	0.30109
ENSG00000065457	ADAT1	adenosine deaminase, tRNA-specific 1 [Source:HGNC Symbol;Acc:HGNC:228]	protein_coding	0.156773	-0.409728	0.00296222	-1.01207	2.65278e-15	-0.649357	3.42639e-06	0.362708	0.157007
ENSG00000065485	PDIA5	protein disulfide isomerase family A, member 5 [Source:HGNC Symbol;Acc:HGNC:24811]	protein_coding	0.0185464	-0.186686	0.122985	0.113356	0.317081	-0.319677	0.00519066	-0.433033	0.019376
ENSG00000065491	TBC1D22B	TBC1 domain family, member 22B [Source:HGNC Symbol;Acc:HGNC:21602]	protein_coding	0.162955	0.152897	0.185013	0.597922	3.21493e-10	0.334966	0.00134843	-0.262956	0.163428
ENSG00000065518	NDUFB4	NADH dehydrogenase (ubiquinone) 1 beta subcomplex, 4, 15kDa [Source:HGNC Symbol;Acc:HGNC:7699]	protein_coding	0.516503	0.0425657	0.734789	0.0386217	0.721191	-0.0972676	0.388844	-0.135889	0.516725
ENSG00000065526	SPEN	spen family transcriptional repressor [Source:HGNC Symbol;Acc:HGNC:17575]	protein_coding	0.63516	-0.15643	0.219018	-0.148929	0.194908	-0.0278168	0.847388	0.121112	0.635701
ENSG00000065534	MYLK	myosin light chain kinase [Source:HGNC Symbol;Acc:HGNC:7590]	protein_coding	0.0597137	-0.746963	1.26944e-09	0.0348712	0.80089	0.445348	0.000409456	0.410476	0.0585289
ENSG00000065548	ZC3H15	zinc finger CCCH-type containing 15 [Source:HGNC Symbol;Acc:HGNC:29528]	protein_coding	0.315677	-0.248397	0.00646897	-0.318569	0.00014244	-0.146319	0.125706	0.17225	0.31669
ENSG00000065559	MAP2K4	mitogen-activated protein kinase kinase 4 [Source:HGNC Symbol;Acc:HGNC:6844]	protein_coding	0.762342	-0.150676	0.209535	-0.0629212	0.584327	0.0164141	0.906887	0.0793353	0.761217
ENSG00000065600	TMEM206	transmembrane protein 206 [Source:HGNC Symbol;Acc:HGNC:25593]	protein_coding	0.426666	0.613091	0.000668596	-0.869203	1.55802e-06	-0.565096	0.00195293	0.304107	0.422093
ENSG00000065613	SLK	STE20-like kinase [Source:HGNC Symbol;Acc:HGNC:11088]	protein_coding	0.896107	-0.267781	0.0791848	0.46837	0.000490482	0.418533	0.00341383	-0.0498364	0.896279
ENSG00000065615	CYB5R4	cytochrome b5 reductase 4 [Source:HGNC Symbol;Acc:HGNC:20147]	protein_coding	0.812682	-0.499557	0.000586672	0.275727	0.0451386	0.359721	0.0163441	0.0839939	0.813139
ENSG00000065618	COL17A1	collagen, type XVII, alpha 1 [Source:HGNC Symbol;Acc:HGNC:2194]	protein_coding	0.012551	-0.158955	0.568613	1.91005	1.45865e-19	0.972573	1.59227e-05	-0.937476	0.0127423
ENSG00000065621	GSTO2	glutathione S-transferase omega 2 [Source:HGNC Symbol;Acc:HGNC:23064]	protein_coding	0.857681	-0.035043	0.777505	-0.598283	4.70039e-11	-0.552071	8.12269e-09	0.0462121	0.857464
ENSG00000065665	SEC61A2	Sec61 alpha 2 subunit (S. cerevisiae) [Source:HGNC Symbol;Acc:HGNC:17702]	protein_coding	0.938858	0.559508	0.0295781	-0.204255	0.436114	-0.258171	0.349546	-0.0539162	0.939184
ENSG00000065717	TLE2	transducin-like enhancer of split 2 [Source:HGNC Symbol;Acc:HGNC:11838]	protein_coding	0.40111	1.6661	2.4293e-10	-1.45903	5.48715e-07	-0.963955	0.000292272	0.495075	0.392049
ENSG00000065802	ASB1	ankyrin repeat and SOCS box containing 1 [Source:HGNC Symbol;Acc:HGNC:16011]	protein_coding	0.569966	0.209729	0.028614	0.213477	0.0155337	0.101537	0.318887	-0.11194	0.570193
ENSG00000065809	FAM107B	family with sequence similarity 107, member B [Source:HGNC Symbol;Acc:HGNC:23726]	protein_coding	0.232958	0.369184	0.000367849	0.591709	5.1939e-10	0.362071	0.000379761	-0.229638	0.232043
ENSG00000065833	ME1	malic enzyme 1, NADP(+)-dependent, cytosolic [Source:HGNC Symbol;Acc:HGNC:6983]	protein_coding	0.0168243	-1.38351	1.96871e-08	-2.22184	3.56176e-20	-1.15142	2.56634e-05	1.07042	0.0166881
ENSG00000065882	TBC1D1	TBC1 (tre-2/USP6, BUB2, cdc16) domain family, member 1 [Source:HGNC Symbol;Acc:HGNC:11578]	protein_coding	0.0434471	-0.25049	0.0687724	0.945159	5.98218e-16	0.507752	6.34987e-05	-0.437406	0.0443632
ENSG00000065883	CDK13	cyclin-dependent kinase 13 [Source:HGNC Symbol;Acc:HGNC:1733]	protein_coding	0.974735	-0.219136	0.0335485	0.356588	9.50919e-05	0.365337	0.000168016	0.00874892	0.974687
ENSG00000065911	MTHFD2	methylenetetrahydrofolate dehydrogenase (NADP+ dependent) 2, methenyltetrahydrofolate cyclohydrolase [Source:HGNC Symbol;Acc:HGNC:7434]	protein_coding	0.597165	-0.4241	0.000182503	-0.457445	1.63089e-05	-0.326092	0.00502026	0.131353	0.599079
ENSG00000065923	SLC9A7	solute carrier family 9, subfamily A (NHE7, cation proton antiporter 7), member 7 [Source:HGNC Symbol;Acc:HGNC:17123]	protein_coding	0.0128931	0.0550144	0.646106	-0.827647	7.37272e-20	-0.4246	1.04858e-05	0.403047	0.012482
ENSG00000065970	FOXJ2	forkhead box J2 [Source:HGNC Symbol;Acc:HGNC:24818]	protein_coding	0.913804	-0.332989	0.00364045	0.0262505	0.831451	-0.00755685	0.960636	-0.0338074	0.913882
ENSG00000065978	YBX1	Y box binding protein 1 [Source:HGNC Symbol;Acc:HGNC:8014]	protein_coding	0.895815	-0.0925493	0.607511	-0.746612	5.45069e-08	-0.694582	1.33688e-06	0.0520296	0.895789
ENSG00000065989	PDE4A	phosphodiesterase 4A, cAMP-specific [Source:HGNC Symbol;Acc:HGNC:8780]	protein_coding	0.437559	-1.05579	0.0406381	0.282657	0.564588	-0.50534	0.405018	-0.787998	0.438659
ENSG00000066027	PPP2R5A	protein phosphatase 2, regulatory subunit B', alpha [Source:HGNC Symbol;Acc:HGNC:9309]	protein_coding	0.963038	0.31959	0.000366247	0.584519	9.6154e-13	0.572408	1.36786e-11	-0.0121108	0.962734
ENSG00000066032	CTNNA2	catenin (cadherin-associated protein), alpha 2 [Source:HGNC Symbol;Acc:HGNC:2510]	protein_coding	0.170453	0.614487	0.256212	-2.93653	1.73995e-05	-1.39022	0.009672	1.54631	0.183485
ENSG00000066044	ELAVL1	ELAV like RNA binding protein 1 [Source:HGNC Symbol;Acc:HGNC:3312]	protein_coding	0.806967	-0.0215211	0.877425	-0.556388	2.00875e-08	-0.491988	2.54546e-06	0.0643995	0.806366
ENSG00000066084	DIP2B	DIP2 disco-interacting protein 2 homolog B (Drosophila) [Source:HGNC Symbol;Acc:HGNC:29284]	protein_coding	0.0720793	-0.328086	0.00534821	0.575585	5.9323e-08	0.219026	0.0689724	-0.356559	0.0726439
ENSG00000066117	SMARCD1	SWI/SNF related, matrix associated, actin dependent regulator of chromatin, subfamily d, member 1 [Source:HGNC Symbol;Acc:HGNC:11106]	protein_coding	0.304053	0.331172	5.67284e-05	0.350734	5.45221e-06	0.187911	0.0266413	-0.162823	0.302159
ENSG00000066135	KDM4A	lysine (K)-specific demethylase 4A [Source:HGNC Symbol;Acc:HGNC:22978]	protein_coding	0.0172259	0.0120477	0.914926	-0.229275	0.00504421	0.106117	0.257466	0.335392	0.0170173
ENSG00000066136	NFYC	nuclear transcription factor Y, gamma [Source:HGNC Symbol;Acc:HGNC:7806]	protein_coding	0.543921	0.173528	0.102431	0.0968165	0.337996	-0.0311705	0.800768	-0.127987	0.543468
ENSG00000066185	ZMYND12	zinc finger, MYND-type containing 12 [Source:HGNC Symbol;Acc:HGNC:21192]	protein_coding	0.333915	0.144014	0.820159	0.619837	0.200937	-0.344077	0.55855	-0.963915	0.309135
ENSG00000066230	SLC9A3	solute carrier family 9, subfamily A (NHE3, cation proton antiporter 3), member 3 [Source:HGNC Symbol;Acc:HGNC:11073]	protein_coding	0.72494	-4.13816	1.90185e-06	-3.26761	2.53983e-05	-2.2619	0.125523	1.0057	0.704764
ENSG00000066248	NGEF	neuronal guanine nucleotide exchange factor [Source:HGNC Symbol;Acc:HGNC:7807]	protein_coding	0.0106367	0.202559	0.22512	0.439184	0.00206883	-0.183636	0.266833	-0.62282	0.0107488
ENSG00000066279	ASPM	asp (abnormal spindle) homolog, microcephaly associated (Drosophila) [Source:HGNC Symbol;Acc:HGNC:19048]	protein_coding	0.279107	0.0282463	0.950093	-4.16933	6.00338e-41	-3.46618	1.39971e-27	0.703156	0.276911
ENSG00000066322	ELOVL1	ELOVL fatty acid elongase 1 [Source:HGNC Symbol;Acc:HGNC:14418]	protein_coding	0.5459	-0.202178	0.0886754	0.750886	1.2252e-13	0.609051	1.00192e-08	-0.141836	0.545956
ENSG00000066379	ZNRD1	zinc ribbon domain containing 1 [Source:HGNC Symbol;Acc:HGNC:13182]	protein_coding	0.0587117	0.178413	0.254719	0.319244	0.018004	-0.135138	0.397984	-0.454382	0.0600501
ENSG00000066405	CLDN18	claudin 18 [Source:HGNC Symbol;Acc:HGNC:2039]	protein_coding	0.888743	-2.71531	7.28956e-05	2.38411	5.80214e-08	2.15691	0.00253307	-0.227206	0.888371
ENSG00000066422	ZBTB11	zinc finger and BTB domain containing 11 [Source:HGNC Symbol;Acc:HGNC:16740]	protein_coding	0.0136399	-0.420337	0.00250152	-0.170384	0.212809	0.382184	0.00591837	0.552568	0.0134679
ENSG00000066427	ATXN3	ataxin 3 [Source:HGNC Symbol;Acc:HGNC:7106]	protein_coding	0.9006	0.173447	0.247932	0.02244	0.88301	0.068091	0.675023	0.0456509	0.900042
ENSG00000066455	GOLGA5	golgin A5 [Source:HGNC Symbol;Acc:HGNC:4428]	protein_coding	0.858517	0.00160978	0.988759	0.482164	1.43701e-09	0.442281	1.19142e-07	-0.0398831	0.859186
ENSG00000066468	FGFR2	fibroblast growth factor receptor 2 [Source:HGNC Symbol;Acc:HGNC:3689]	protein_coding	0.366786	0.606432	0.0161147	-0.191143	0.451393	0.239156	0.379251	0.430299	0.367649
ENSG00000066557	LRRC40	leucine rich repeat containing 40 [Source:HGNC Symbol;Acc:HGNC:26004]	protein_coding	0.450049	-0.0264965	0.901638	-0.994713	2.12568e-10	-0.732706	1.00691e-05	0.262006	0.447974
ENSG00000066583	ISOC1	isochorismatase domain containing 1 [Source:HGNC Symbol;Acc:HGNC:24254]	protein_coding	0.0341442	-0.699524	4.39593e-10	-0.426055	7.61241e-05	-0.00721927	0.963532	0.418835	0.0332566
ENSG00000066651	TRMT11	tRNA methyltransferase 11 homolog (S. cerevisiae) [Source:HGNC Symbol;Acc:HGNC:21080]	protein_coding	0.311446	-0.540493	0.00029356	-0.464434	0.00097594	-0.168765	0.329872	0.295668	0.311423
ENSG00000066654	THUMPD1	THUMP domain containing 1 [Source:HGNC Symbol;Acc:HGNC:23807]	protein_coding	0.0112529	-0.914805	3.22048e-28	-0.26145	0.00142445	0.103282	0.302981	0.364732	0.0113166
ENSG00000066697	MSANTD3	Myb/SANT-like DNA-binding domain containing 3 [Source:HGNC Symbol;Acc:HGNC:23370]	protein_coding	0.0391387	0.568549	0.0291729	-0.022543	0.937457	-0.894433	0.000313846	-0.87189	0.0388911
ENSG00000066739	ATG2B	autophagy related 2B [Source:HGNC Symbol;Acc:HGNC:20187]	protein_coding	0.0654597	-0.51955	0.000105713	0.182781	0.170794	0.608463	3.25876e-06	0.425682	0.0651434
ENSG00000066777	ARFGEF1	ADP-ribosylation factor guanine nucleotide-exchange factor 1 (brefeldin A-inhibited) [Source:HGNC Symbol;Acc:HGNC:15772]	protein_coding	0.381415	-0.547594	2.68847e-06	0.370411	0.000894631	0.574475	5.47893e-07	0.204065	0.382107
ENSG00000066827	ZFAT	zinc finger and AT hook domain containing [Source:HGNC Symbol;Acc:HGNC:19899]	protein_coding	0.63153	0.425605	4.19923e-06	0.536745	5.10316e-10	0.437989	9.51727e-07	-0.0987557	0.631747
ENSG00000066855	MTFR1	mitochondrial fission regulator 1 [Source:HGNC Symbol;Acc:HGNC:29510]	protein_coding	0.818046	-0.403954	0.000722417	-0.235325	0.0409374	-0.167156	0.203534	0.0681689	0.818946
ENSG00000066926	FECH	ferrochelatase [Source:HGNC Symbol;Acc:HGNC:3647]	protein_coding	0.373899	-0.411957	0.00652411	-0.288678	0.044302	-0.0280568	0.882354	0.260622	0.37371
ENSG00000066933	MYO9A	myosin IXA [Source:HGNC Symbol;Acc:HGNC:7608]	protein_coding	0.721596	-0.0451476	0.835832	0.134662	0.432428	0.272866	0.121753	0.138204	0.721081
ENSG00000067057	PFKP	phosphofructokinase, platelet [Source:HGNC Symbol;Acc:HGNC:8878]	protein_coding	0.00387767	0.00819292	0.973236	0.90612	1.10791e-07	0.0620528	0.785046	-0.844067	0.00400114
ENSG00000067064	IDI1	isopentenyl-diphosphate delta isomerase 1 [Source:HGNC Symbol;Acc:HGNC:5387]	protein_coding	0.99577	-0.768253	8.31447e-05	0.562737	0.0023437	0.559702	0.00457769	-0.00303502	0.995659
ENSG00000067066	SP100	SP100 nuclear antigen [Source:HGNC Symbol;Acc:HGNC:11206]	protein_coding	0.912773	0.436959	0.000176632	0.428182	9.01117e-05	0.39285	0.000649159	-0.0353317	0.91224
ENSG00000067082	KLF6	Kruppel-like factor 6 [Source:HGNC Symbol;Acc:HGNC:2235]	protein_coding	0.00309486	-0.313328	0.139177	1.68617	1.73511e-21	0.778085	4.35981e-05	-0.908087	0.00322685
ENSG00000067113	PPAP2A	phosphatidic acid phosphatase type 2A [Source:HGNC Symbol;Acc:HGNC:9228]	protein_coding	0.0676866	-0.432778	0.00347869	-0.134649	0.362684	0.324555	0.0323916	0.459204	0.0676246
ENSG00000067141	NEO1	neogenin 1 [Source:HGNC Symbol;Acc:HGNC:7754]	protein_coding	0.109478	0.440924	0.00466163	-0.198513	0.19926	0.236776	0.143857	0.435289	0.106926
ENSG00000067167	TRAM1	translocation associated membrane protein 1 [Source:HGNC Symbol;Acc:HGNC:20568]	protein_coding	0.910794	-0.370433	0.0254863	0.555547	0.000190627	0.506555	0.00133071	-0.0489915	0.910201
ENSG00000067177	PHKA1	phosphorylase kinase, alpha 1 (muscle) [Source:HGNC Symbol;Acc:HGNC:8925]	protein_coding	0.217667	0.0850775	0.564563	0.372812	0.00129444	0.0931041	0.511203	-0.279708	0.218141
ENSG00000067182	TNFRSF1A	tumor necrosis factor receptor superfamily, member 1A [Source:HGNC Symbol;Acc:HGNC:11916]	protein_coding	0.00109493	0.24783	0.00538519	0.991767	1.0985e-36	0.550893	2.60589e-11	-0.440874	0.00109595
ENSG00000067191	CACNB1	calcium channel, voltage-dependent, beta 1 subunit [Source:HGNC Symbol;Acc:HGNC:1401]	protein_coding	0.863378	0.0843297	0.729207	1.43006	4.79149e-16	1.34357	2.14688e-13	-0.08649	0.863059
ENSG00000067208	EVI5	ecotropic viral integration site 5 [Source:HGNC Symbol;Acc:HGNC:3501]	protein_coding	0.245366	-0.120428	0.463266	-0.135178	0.34507	0.171221	0.272023	0.306398	0.244655
ENSG00000067221	STOML1	stomatin (EPB72)-like 1 [Source:HGNC Symbol;Acc:HGNC:14560]	protein_coding	0.397136	0.36742	0.0217843	0.967627	4.6256e-12	0.711142	1.33845e-06	-0.256485	0.395592
ENSG00000067225	PKM	pyruvate kinase, muscle [Source:HGNC Symbol;Acc:HGNC:9021]	protein_coding	0.673296	0.310144	0.0693591	-0.360473	0.019689	-0.206033	0.238367	0.15444	0.669682
ENSG00000067248	DHX29	DEAH (Asp-Glu-Ala-His) box polypeptide 29 [Source:HGNC Symbol;Acc:HGNC:15815]	protein_coding	0.350122	-0.645546	1.30268e-12	-0.233414	0.00914095	-0.0583546	0.614244	0.175059	0.347987
ENSG00000067334	DNTTIP2	deoxynucleotidyltransferase, terminal, interacting protein 2 [Source:HGNC Symbol;Acc:HGNC:24013]	protein_coding	0.314248	0.457364	1.90458e-07	-0.269894	0.00176817	-0.0953398	0.34086	0.174554	0.314095
ENSG00000067365	METTL22	methyltransferase like 22 [Source:HGNC Symbol;Acc:HGNC:28368]	protein_coding	0.880406	-0.475281	0.00520002	-0.144635	0.394664	-0.211729	0.259256	-0.0670941	0.880659
ENSG00000067369	TP53BP1	tumor protein p53 binding protein 1 [Source:HGNC Symbol;Acc:HGNC:11999]	protein_coding	0.957636	0.428217	4.90433e-06	-0.15216	0.108734	-0.137394	0.180511	0.014766	0.957377
ENSG00000067533	RRP15	ribosomal RNA processing 15 homolog (S. cerevisiae) [Source:HGNC Symbol;Acc:HGNC:24255]	protein_coding	5.15338e-06	0.159009	0.227616	-1.03885	1.78014e-19	-0.194491	0.129536	0.844361	4.72131e-06
ENSG00000067560	RHOA	ras homolog family member A [Source:HGNC Symbol;Acc:HGNC:667]	protein_coding	9.00609e-05	-0.0272496	0.789441	0.567615	7.00915e-15	0.0934212	0.287782	-0.474194	9.56628e-05
ENSG00000067596	DHX8	DEAH (Asp-Glu-Ala-His) box polypeptide 8 [Source:HGNC Symbol;Acc:HGNC:2749]	protein_coding	0.780817	0.129816	0.202923	0.307542	0.00040146	0.245377	0.00873088	-0.0621645	0.780694
ENSG00000067601	PMS2P4	postmeiotic segregation increased 2 pseudogene 4 [Source:HGNC Symbol;Acc:HGNC:9129]	transcribed_unprocessed_pseudogene	0.212105	0.0801355	0.867419	0.62835	0.0704973	-0.2182	0.627999	-0.846551	0.213828
ENSG00000067606	PRKCZ	protein kinase C, zeta [Source:HGNC Symbol;Acc:HGNC:9412]	protein_coding	0.93148	-0.17554	0.188978	-0.0727389	0.570615	-0.102195	0.466212	-0.0294567	0.931416
ENSG00000067704	IARS2	isoleucyl-tRNA synthetase 2, mitochondrial [Source:HGNC Symbol;Acc:HGNC:29685]	protein_coding	0.0199241	0.0565942	0.565422	-0.678493	2.19505e-19	-0.363324	5.6972e-06	0.315168	0.0203023
ENSG00000067829	IDH3G	isocitrate dehydrogenase 3 (NAD+) gamma [Source:HGNC Symbol;Acc:HGNC:5386]	protein_coding	0.239188	-0.171308	0.076785	0.356837	2.20381e-05	0.157522	0.102188	-0.199315	0.238575
ENSG00000067836	ROGDI	rogdi homolog (Drosophila) [Source:HGNC Symbol;Acc:HGNC:29478]	protein_coding	0.632046	0.205875	0.314383	-0.193252	0.295166	0.00119482	0.996243	0.194447	0.627579
ENSG00000067900	ROCK1	Rho-associated, coiled-coil containing protein kinase 1 [Source:HGNC Symbol;Acc:HGNC:10251]	protein_coding	0.776047	-0.254763	0.0593942	0.12132	0.349736	0.208981	0.122723	0.0876601	0.775888
ENSG00000067955	CBFB	core-binding factor, beta subunit [Source:HGNC Symbol;Acc:HGNC:1539]	protein_coding	0.590982	-0.666848	1.64063e-08	-0.315268	0.00622663	-0.171504	0.202527	0.143763	0.588491
ENSG00000067992	PDK3	pyruvate dehydrogenase kinase, isozyme 3 [Source:HGNC Symbol;Acc:HGNC:8811]	protein_coding	0.000133847	-0.0481287	0.771449	-1.30777	9.58216e-26	-0.517165	8.45877e-05	0.790603	0.000134582
ENSG00000068001	HYAL2	hyaluronoglucosaminidase 2 [Source:HGNC Symbol;Acc:HGNC:5321]	protein_coding	0.112182	0.0709056	0.552493	0.44827	1.08749e-06	0.168889	0.109375	-0.279381	0.111759
ENSG00000068024	HDAC4	histone deacetylase 4 [Source:HGNC Symbol;Acc:HGNC:14063]	protein_coding	0.257977	0.16106	0.450298	-1.15758	1.08641e-11	-1.55222	1.1911e-18	-0.394644	0.258243
ENSG00000068028	RASSF1	Ras association (RalGDS/AF-6) domain family member 1 [Source:HGNC Symbol;Acc:HGNC:9882]	protein_coding	0.392195	0.248084	0.0201144	-0.721729	2.85272e-13	-0.905165	7.27395e-19	-0.183436	0.391394
ENSG00000068078	FGFR3	fibroblast growth factor receptor 3 [Source:HGNC Symbol;Acc:HGNC:3690]	protein_coding	0.419895	-0.643929	5.80429e-08	0.0685895	0.592465	0.26619	0.0349857	0.1976	0.418358
ENSG00000068079	IFI35	interferon-induced protein 35 [Source:HGNC Symbol;Acc:HGNC:5399]	protein_coding	0.9493	0.157827	0.420523	0.291401	0.0779884	0.260541	0.14719	-0.0308604	0.949174
ENSG00000068097	HEATR6	HEAT repeat containing 6 [Source:HGNC Symbol;Acc:HGNC:24076]	protein_coding	0.4894	-0.025251	0.871217	-0.152381	0.202408	0.0199939	0.89612	0.172375	0.487547
ENSG00000068120	COASY	CoA synthase [Source:HGNC Symbol;Acc:HGNC:29932]	protein_coding	0.525317	0.00125833	0.991168	-0.00701899	0.943243	0.108364	0.251539	0.115383	0.525535
ENSG00000068137	PLEKHH3	pleckstrin homology domain containing, family H (with MyTH4 domain) member 3 [Source:HGNC Symbol;Acc:HGNC:26105]	protein_coding	0.309988	0.684059	4.67201e-06	0.603291	2.10942e-05	0.30775	0.0478755	-0.295541	0.305423
ENSG00000068305	MEF2A	myocyte enhancer factor 2A [Source:HGNC Symbol;Acc:HGNC:6993]	protein_coding	0.923633	-0.212445	0.200926	0.450418	0.00147513	0.409897	0.00711027	-0.0405215	0.923715
ENSG00000068308	OTUD5	OTU deubiquitinase 5 [Source:HGNC Symbol;Acc:HGNC:25402]	protein_coding	0.00350962	0.547741	2.64402e-11	0.702584	1.55185e-19	0.309469	0.000206549	-0.393115	0.00355686
ENSG00000068323	TFE3	transcription factor binding to IGHM enhancer 3 [Source:HGNC Symbol;Acc:HGNC:11752]	protein_coding	5.21607e-10	0.423085	5.35685e-07	0.819938	7.06868e-26	0.0495326	0.626583	-0.770406	5.44689e-10
ENSG00000068354	TBC1D25	TBC1 domain family, member 25 [Source:HGNC Symbol;Acc:HGNC:8092]	protein_coding	5.43633e-08	0.511987	1.31827e-09	1.32101	1.57709e-65	0.641257	2.08036e-15	-0.679754	5.80928e-08
ENSG00000068366	ACSL4	acyl-CoA synthetase long-chain family member 4 [Source:HGNC Symbol;Acc:HGNC:3571]	protein_coding	0.0394162	-0.7213	3.56056e-07	-0.579029	1.78328e-05	-0.0743075	0.671442	0.504722	0.0389731
ENSG00000068383	INPP5A	inositol polyphosphate-5-phosphatase, 40kDa [Source:HGNC Symbol;Acc:HGNC:6076]	protein_coding	0.843806	-0.16243	0.19101	0.253062	0.0189353	0.195982	0.103935	-0.0570807	0.843061
ENSG00000068394	GPKOW	G patch domain and KOW motifs [Source:HGNC Symbol;Acc:HGNC:30677]	protein_coding	0.166083	0.176152	0.099636	0.495437	6.5577e-08	0.246499	0.014728	-0.248938	0.16689
ENSG00000068400	GRIPAP1	GRIP1 associated protein 1 [Source:HGNC Symbol;Acc:HGNC:18706]	protein_coding	0.0393883	0.41192	3.06054e-07	0.255219	0.00105513	-0.0302298	0.763523	-0.285449	0.0391137
ENSG00000068438	FTSJ1	FtsJ RNA methyltransferase homolog 1 (E. coli) [Source:HGNC Symbol;Acc:HGNC:13254]	protein_coding	0.00124007	0.414009	0.00425534	0.400707	0.00297481	-0.31571	0.0306055	-0.716417	0.00124977
ENSG00000068489	PRR11	proline rich 11 [Source:HGNC Symbol;Acc:HGNC:25619]	protein_coding	0.508399	-0.583796	0.159023	-3.52044	2.77502e-23	-2.97926	7.20103e-16	0.541183	0.504954
ENSG00000068650	ATP11A	ATPase, class VI, type 11A [Source:HGNC Symbol;Acc:HGNC:13552]	protein_coding	0.362468	-0.616141	4.93607e-09	0.20821	0.0452062	0.401065	0.000207966	0.192854	0.363291
ENSG00000068654	POLR1A	polymerase (RNA) I polypeptide A, 194kDa [Source:HGNC Symbol;Acc:HGNC:17264]	protein_coding	0.0108229	-0.151627	0.292106	-1.23434	9.29643e-26	-0.701029	1.56512e-08	0.533309	0.0108948
ENSG00000068697	LAPTM4A	lysosomal protein transmembrane 4 alpha [Source:HGNC Symbol;Acc:HGNC:6924]	protein_coding	0.88661	0.131358	0.213453	0.838881	4.18951e-22	0.802769	3.3985e-19	-0.036112	0.886608
ENSG00000068724	TTC7A	tetratricopeptide repeat domain 7A [Source:HGNC Symbol;Acc:HGNC:19750]	protein_coding	0.225	0.362212	0.000115011	0.521561	1.88553e-09	0.310335	0.000864831	-0.211226	0.226004
ENSG00000068745	IP6K2	inositol hexakisphosphate kinase 2 [Source:HGNC Symbol;Acc:HGNC:17313]	protein_coding	0.416546	0.0277844	0.822175	0.190506	0.0395537	0.0344889	0.769254	-0.156017	0.415278
ENSG00000068784	SRBD1	S1 RNA binding domain 1 [Source:HGNC Symbol;Acc:HGNC:25521]	protein_coding	0.310131	-0.142707	0.352982	-0.57864	5.11452e-06	-0.847548	2.82625e-10	-0.268908	0.310089
ENSG00000068796	KIF2A	kinesin heavy chain member 2A [Source:HGNC Symbol;Acc:HGNC:6318]	protein_coding	0.230036	-0.373314	0.000238803	-0.337845	0.000421891	-0.109215	0.343513	0.22863	0.231143
ENSG00000068831	RASGRP2	RAS guanyl releasing protein 2 (calcium and DAG-regulated) [Source:HGNC Symbol;Acc:HGNC:9879]	protein_coding	0.000614253	2.24736	0.000326736	4.85583	6.45584e-19	2.12491	1.71305e-06	-2.73092	0.000964524
ENSG00000068878	PSME4	proteasome (prosome, macropain) activator subunit 4 [Source:HGNC Symbol;Acc:HGNC:20635]	protein_coding	0.973802	-0.792872	8.32526e-19	-0.101931	0.281588	-0.0930056	0.385632	0.00892494	0.973805
ENSG00000068885	IFT80	intraflagellar transport 80 [Source:HGNC Symbol;Acc:HGNC:29262]	protein_coding	0.263224	-0.47371	0.00825237	-0.831139	3.15437e-07	-0.457512	0.0105287	0.373627	0.257553
ENSG00000068903	SIRT2	sirtuin 2 [Source:HGNC Symbol;Acc:HGNC:10886]	protein_coding	0.0796104	0.325945	0.000164274	1.24514	4.66922e-60	0.988817	1.83326e-36	-0.256323	0.0796993
ENSG00000068912	ERLEC1	endoplasmic reticulum lectin 1 [Source:HGNC Symbol;Acc:HGNC:25222]	protein_coding	0.971002	-0.204171	0.040086	0.48289	2.71196e-08	0.492822	6.32747e-08	0.00993228	0.970835
ENSG00000068971	PPP2R5B	protein phosphatase 2, regulatory subunit B', beta [Source:HGNC Symbol;Acc:HGNC:9310]	protein_coding	0.000314204	0.945313	4.53093e-12	1.47411	1.58067e-30	0.693635	2.8934e-07	-0.780473	0.000318207
ENSG00000068976	PYGM	phosphorylase, glycogen, muscle [Source:HGNC Symbol;Acc:HGNC:9726]	protein_coding	0.924157	0.422853	0.360657	-0.471219	0.272825	-0.359111	0.443235	0.112107	0.92411
ENSG00000069011	PITX1	paired-like homeodomain 1 [Source:HGNC Symbol;Acc:HGNC:9004]	protein_coding	0.018156	0.191019	0.18058	0.606544	4.33376e-07	0.102988	0.490479	-0.503556	0.0181188
ENSG00000069020	MAST4	microtubule associated serine/threonine kinase family member 4 [Source:HGNC Symbol;Acc:HGNC:19037]	protein_coding	0.569553	0.461856	0.144095	-1.40468	1.95882e-06	-1.79401	4.16674e-09	-0.389331	0.567676
ENSG00000069248	NUP133	nucleoporin 133kDa [Source:HGNC Symbol;Acc:HGNC:18016]	protein_coding	0.0716319	0.425929	3.72814e-06	-0.769408	2.7882e-18	-0.472706	2.21072e-07	0.296703	0.0719791
ENSG00000069275	NUCKS1	nuclear casein kinase and cyclin-dependent kinase substrate 1 [Source:HGNC Symbol;Acc:HGNC:29923]	protein_coding	0.215822	0.331165	0.00980645	-1.70263	1.98826e-50	-1.41435	9.97154e-34	0.288281	0.214686
ENSG00000069329	VPS35	vacuolar protein sorting 35 homolog (S. cerevisiae) [Source:HGNC Symbol;Acc:HGNC:13487]	protein_coding	0.892005	-0.2137	0.0273423	-0.29848	0.000650195	-0.264586	0.00490767	0.0338946	0.89175
ENSG00000069345	DNAJA2	DnaJ (Hsp40) homolog, subfamily A, member 2 [Source:HGNC Symbol;Acc:HGNC:14884]	protein_coding	0.970932	-0.232774	0.0110262	0.0831129	0.357933	0.0736746	0.473515	-0.00943836	0.970758
ENSG00000069399	BCL3	B-cell CLL/lymphoma 3 [Source:HGNC Symbol;Acc:HGNC:998]	protein_coding	0.837461	0.362942	0.00518206	0.37225	0.00204426	0.305821	0.0174978	-0.0664292	0.836941
ENSG00000069424	KCNAB2	potassium channel, voltage gated subfamily A regulatory beta subunit 2 [Source:HGNC Symbol;Acc:HGNC:6229]	protein_coding	0.637636	1.10936	0.000474221	0.350092	0.289764	0.0193955	0.962185	-0.330696	0.638912
ENSG00000069493	CLEC2D	C-type lectin domain family 2, member D [Source:HGNC Symbol;Acc:HGNC:14351]	protein_coding	0.653569	-1.37402	0.0407102	-0.492269	0.429686	-1.1955	0.158303	-0.703233	0.657052
ENSG00000069509	FUNDC1	FUN14 domain containing 1 [Source:HGNC Symbol;Acc:HGNC:28746]	protein_coding	0.281244	0.0650279	0.595816	-0.502	1.97165e-07	-0.289198	0.00573545	0.212802	0.280008
ENSG00000069535	MAOB	monoamine oxidase B [Source:HGNC Symbol;Acc:HGNC:6834]	protein_coding	0.0971353	-0.261503	0.323718	-1.82984	2.26061e-17	-1.13777	5.90338e-07	0.692068	0.0936382
ENSG00000069667	RORA	RAR-related orphan receptor A [Source:HGNC Symbol;Acc:HGNC:10258]	protein_coding	0.658047	-0.842896	0.196967	-0.982433	0.0931186	-1.60805	0.0174461	-0.625619	0.658566
ENSG00000069702	TGFBR3	transforming growth factor, beta receptor III [Source:HGNC Symbol;Acc:HGNC:11774]	protein_coding	0.00597174	0.296883	0.107314	-1.08018	2.13793e-11	-0.314958	0.0803877	0.765222	0.00598824
ENSG00000069712	KIAA1107	KIAA1107 [Source:HGNC Symbol;Acc:HGNC:29192]	protein_coding	0.785761	0.680187	0.00129433	0.344658	0.0992682	0.481746	0.0208517	0.137088	0.785712
ENSG00000069764	PLA2G10	phospholipase A2, group X [Source:HGNC Symbol;Acc:HGNC:9029]	protein_coding	0.631069	-0.121	0.722334	1.49201	1.29056e-09	1.20565	3.9853e-06	-0.286357	0.628691
ENSG00000069812	HES2	hes family bHLH transcription factor 2 [Source:HGNC Symbol;Acc:HGNC:16005]	protein_coding	0.889734	-1.36717	0.00552088	0.141313	0.766699	-0.0392124	0.95616	-0.180526	0.889603
ENSG00000069849	ATP1B3	ATPase, Na+/K+ transporting, beta 3 polypeptide [Source:HGNC Symbol;Acc:HGNC:806]	protein_coding	0.448179	0.0241766	0.872078	-0.846772	7.7908e-16	-0.669876	1.09996e-09	0.176896	0.447778
ENSG00000069869	NEDD4	neural precursor cell expressed, developmentally down-regulated 4, E3 ubiquitin protein ligase [Source:HGNC Symbol;Acc:HGNC:7727]	protein_coding	0.524218	-0.0550718	0.753197	0.323355	0.0143787	0.507383	0.000197925	0.184028	0.526502
ENSG00000069943	PIGB	phosphatidylinositol glycan anchor biosynthesis, class B [Source:HGNC Symbol;Acc:HGNC:8959]	protein_coding	0.560288	-0.385457	0.0115665	-0.328057	0.0217765	-0.138331	0.431277	0.189726	0.558174
ENSG00000069956	MAPK6	mitogen-activated protein kinase 6 [Source:HGNC Symbol;Acc:HGNC:6879]	protein_coding	0.597566	-0.449653	5.8334e-05	0.4999	1.44028e-06	0.371074	0.000945732	-0.128826	0.59849
ENSG00000069966	GNB5	guanine nucleotide binding protein (G protein), beta 5 [Source:HGNC Symbol;Acc:HGNC:4401]	protein_coding	0.101562	1.02363	2.80499e-17	0.144821	0.277655	-0.224403	0.0874009	-0.369224	0.101733
ENSG00000069974	RAB27A	RAB27A, member RAS oncogene family [Source:HGNC Symbol;Acc:HGNC:9766]	protein_coding	0.888743	-0.29015	0.0551414	0.450668	0.000679413	0.397722	0.00608064	-0.0529454	0.888694
ENSG00000069998	CECR5	cat eye syndrome chromosome region, candidate 5 [Source:HGNC Symbol;Acc:HGNC:1843]	protein_coding	0.746179	-0.081319	0.604603	-0.777025	1.46247e-10	-0.878074	5.23783e-12	-0.101049	0.746949
ENSG00000070010	UFD1L	ubiquitin fusion degradation 1 like (yeast) [Source:HGNC Symbol;Acc:HGNC:12520]	protein_coding	0.660486	0.0991797	0.525808	0.0475359	0.740933	-0.0829572	0.59194	-0.130493	0.659869
ENSG00000070018	LRP6	low density lipoprotein receptor-related protein 6 [Source:HGNC Symbol;Acc:HGNC:6698]	protein_coding	0.000213913	-0.213514	0.194511	-1.10066	3.12708e-15	-0.238288	0.139096	0.862371	0.000215509
ENSG00000070019	GUCY2C	guanylate cyclase 2C [Source:HGNC Symbol;Acc:HGNC:4688]	protein_coding	0.367323	-4.07765	1.97429e-05	1.00412	0.287823	2.69284	0.00571916	1.68872	0.364358
ENSG00000070047	PHRF1	PHD and ring finger domains 1 [Source:HGNC Symbol;Acc:HGNC:24351]	protein_coding	0.967677	0.188934	0.0446146	0.148456	0.091589	0.137652	0.149304	-0.0108042	0.967448
ENSG00000070061	IKBKAP	inhibitor of kappa light polypeptide gene enhancer in B-cells, kinase complex-associated protein [Source:HGNC Symbol;Acc:HGNC:5959]	protein_coding	0.0516653	0.027988	0.871217	-1.08506	9.50668e-19	-0.641508	6.86166e-07	0.443548	0.0516338
ENSG00000070081	NUCB2	nucleobindin 2 [Source:HGNC Symbol;Acc:HGNC:8044]	protein_coding	0.975741	-0.302799	0.0627661	0.40028	0.00583891	0.387459	0.0128908	-0.0128218	0.975573
ENSG00000070087	PFN2	profilin 2 [Source:HGNC Symbol;Acc:HGNC:8882]	protein_coding	0.987093	-0.00999828	0.957344	-1.26362	8.07803e-20	-1.25649	8.67036e-18	0.00713317	0.98681
ENSG00000070159	PTPN3	protein tyrosine phosphatase, non-receptor type 3 [Source:HGNC Symbol;Acc:HGNC:9655]	protein_coding	0.343325	-0.0557415	0.623911	0.497912	5.65788e-09	0.327104	0.000398838	-0.170808	0.344136
ENSG00000070182	SPTB	spectrin, beta, erythrocytic [Source:HGNC Symbol;Acc:HGNC:11274]	protein_coding	0.0428687	2.27361	1.68413e-11	1.00705	0.00442052	-0.167853	0.651238	-1.1749	0.0419158
ENSG00000070190	DAPP1	dual adaptor of phosphotyrosine and 3-phosphoinositides [Source:HGNC Symbol;Acc:HGNC:16500]	protein_coding	0.9424	-0.0361717	0.846036	0.742089	7.03796e-09	0.770428	1.14685e-08	0.0283387	0.942409
ENSG00000070214	SLC44A1	solute carrier family 44 (choline transporter), member 1 [Source:HGNC Symbol;Acc:HGNC:18798]	protein_coding	0.942861	-0.267404	0.0165966	0.341969	0.000738544	0.320209	0.00295195	-0.0217595	0.942535
ENSG00000070269	TMEM260	transmembrane protein 260 [Source:HGNC Symbol;Acc:HGNC:20185]	protein_coding	0.0197526	0.109239	0.500222	0.600958	1.95034e-06	0.0749148	0.64822	-0.526043	0.0194617
ENSG00000070366	SMG6	SMG6 nonsense mediated mRNA decay factor [Source:HGNC Symbol;Acc:HGNC:17809]	protein_coding	0.246064	0.268993	0.0153852	0.232938	0.0247185	7.0922e-05	0.999821	-0.232867	0.246056
ENSG00000070367	EXOC5	exocyst complex component 5 [Source:HGNC Symbol;Acc:HGNC:10696]	protein_coding	0.661502	-0.411914	0.00588781	-0.221461	0.125227	-0.0771902	0.659997	0.144271	0.661331
ENSG00000070371	CLTCL1	clathrin, heavy chain-like 1 [Source:HGNC Symbol;Acc:HGNC:2093]	protein_coding	0.770684	0.497549	0.00179948	-0.519289	0.000983458	-0.404003	0.0131868	0.115286	0.769043
ENSG00000070404	FSTL3	follistatin-like 3 (secreted glycoprotein) [Source:HGNC Symbol;Acc:HGNC:3973]	protein_coding	0.0773155	0.807593	0.150302	0.688923	0.179941	-0.908589	0.0929999	-1.59751	0.0720107
ENSG00000070413	DGCR2	DiGeorge syndrome critical region gene 2 [Source:HGNC Symbol;Acc:HGNC:2845]	protein_coding	0.122395	0.217256	0.040086	0.397861	2.26499e-05	0.121424	0.271144	-0.276436	0.121266
ENSG00000070423	RNF126	ring finger protein 126 [Source:HGNC Symbol;Acc:HGNC:21151]	protein_coding	0.0534921	-0.125111	0.249128	0.699291	2.29031e-15	0.380247	7.16009e-05	-0.319044	0.0537212
ENSG00000070444	MNT	MAX network transcriptional repressor [Source:HGNC Symbol;Acc:HGNC:7188]	protein_coding	0.102119	-0.123063	0.371541	0.499474	5.94963e-06	0.155974	0.238153	-0.3435	0.103128
ENSG00000070476	ZXDC	ZXD family zinc finger C [Source:HGNC Symbol;Acc:HGNC:28160]	protein_coding	0.985295	0.101725	0.314825	-0.0379041	0.696403	-0.0328464	0.766168	0.00505762	0.985217
ENSG00000070495	JMJD6	jumonji domain containing 6 [Source:HGNC Symbol;Acc:HGNC:19355]	protein_coding	0.730806	-0.0588524	0.735236	0.459152	0.00036678	0.347604	0.0135998	-0.111549	0.729723
ENSG00000070501	POLB	polymerase (DNA directed), beta [Source:HGNC Symbol;Acc:HGNC:9174]	protein_coding	0.968156	0.505688	4.57525e-05	-0.437243	0.000345655	-0.422181	0.000777486	0.0150622	0.967785
ENSG00000070526	ST6GALNAC1	ST6 (alpha-N-acetyl-neuraminyl-2,3-beta-galactosyl-1,3)-N-acetylgalactosaminide alpha-2,6-sialyltransferase 1 [Source:HGNC Symbol;Acc:HGNC:23614]	protein_coding	0.726741	-0.481059	0.0275177	0.976129	4.22719e-07	0.806245	8.10148e-05	-0.169884	0.727307
ENSG00000070540	WIPI1	WD repeat domain, phosphoinositide interacting 1 [Source:HGNC Symbol;Acc:HGNC:25471]	protein_coding	0.206551	-0.10051	0.594409	1.13704	3.85819e-16	0.778553	2.04148e-07	-0.358486	0.206428
ENSG00000070610	GBA2	glucosidase, beta (bile acid) 2 [Source:HGNC Symbol;Acc:HGNC:18986]	protein_coding	0.418243	-0.155198	0.14682	0.55846	5.05444e-10	0.399511	3.2175e-05	-0.15895	0.418236
ENSG00000070614	NDST1	N-deacetylase/N-sulfotransferase (heparan glucosaminyl) 1 [Source:HGNC Symbol;Acc:HGNC:7680]	protein_coding	0.010061	-0.388763	0.00394978	1.31433	1.35854e-28	0.766856	1.42736e-09	-0.547478	0.0100603
ENSG00000070669	ASNS	asparagine synthetase (glutamine-hydrolyzing) [Source:HGNC Symbol;Acc:HGNC:753]	protein_coding	0.11187	-0.0332469	0.866195	0.617434	8.95976e-06	0.19893	0.222486	-0.418504	0.113653
ENSG00000070718	AP3M2	adaptor-related protein complex 3, mu 2 subunit [Source:HGNC Symbol;Acc:HGNC:570]	protein_coding	0.108271	-0.505417	3.43384e-06	-1.29079	5.21597e-36	-0.963716	2.20243e-18	0.327072	0.107301
ENSG00000070731	ST6GALNAC2	ST6 (alpha-N-acetyl-neuraminyl-2,3-beta-galactosyl-1,3)-N-acetylgalactosaminide alpha-2,6-sialyltransferase 2 [Source:HGNC Symbol;Acc:HGNC:10867]	protein_coding	0.845067	0.296299	0.212899	-0.171116	0.447921	-0.0633142	0.813682	0.107802	0.845524
ENSG00000070756	PABPC1	poly(A) binding protein, cytoplasmic 1 [Source:HGNC Symbol;Acc:HGNC:8554]	protein_coding	0.719295	-0.113274	0.326256	-0.0585444	0.585328	-0.143442	0.189447	-0.0848979	0.718832
ENSG00000070759	TESK2	testis-specific kinase 2 [Source:HGNC Symbol;Acc:HGNC:11732]	protein_coding	0.826743	0.512453	0.0197496	0.226624	0.298047	0.109327	0.663174	-0.117298	0.824659
ENSG00000070761	CFAP20	cilia and flagella associated protein 20 [Source:HGNC Symbol;Acc:HGNC:29523]	protein_coding	0.971156	-0.162115	0.174078	-0.636164	8.33854e-10	-0.648155	7.70425e-09	-0.0119911	0.970835
ENSG00000070770	CSNK2A2	casein kinase 2, alpha prime polypeptide [Source:HGNC Symbol;Acc:HGNC:2459]	protein_coding	0.779129	-0.14227	0.13304	-0.0474503	0.60923	0.0123459	0.913038	0.0597962	0.778825
ENSG00000070778	PTPN21	protein tyrosine phosphatase, non-receptor type 21 [Source:HGNC Symbol;Acc:HGNC:9651]	protein_coding	0.0382805	0.171812	0.0997223	1.12596	8.02572e-39	0.793115	1.85225e-18	-0.332842	0.0383589
ENSG00000070785	EIF2B3	eukaryotic translation initiation factor 2B, subunit 3 gamma, 58kDa [Source:HGNC Symbol;Acc:HGNC:3259]	protein_coding	0.630557	-0.275535	0.177629	-0.884517	5.50708e-07	-0.679661	0.000381589	0.204856	0.629727
ENSG00000070814	TCOF1	Treacher Collins-Franceschetti syndrome 1 [Source:HGNC Symbol;Acc:HGNC:11654]	protein_coding	0.554464	-0.359322	0.00224182	-1.72431	2.11861e-57	-1.57207	5.51375e-44	0.152242	0.553688
ENSG00000070831	CDC42	cell division cycle 42 [Source:HGNC Symbol;Acc:HGNC:1736]	protein_coding	0.187724	-0.259002	0.000545184	0.668204	5.2075e-23	0.488981	5.71715e-12	-0.179224	0.187932
ENSG00000070882	OSBPL3	oxysterol binding protein-like 3 [Source:HGNC Symbol;Acc:HGNC:16370]	protein_coding	0.0341442	-0.0882992	0.352319	0.704037	8.09382e-21	0.411629	2.71697e-07	-0.292408	0.0346442
ENSG00000070950	RAD18	RAD18 E3 ubiquitin protein ligase [Source:HGNC Symbol;Acc:HGNC:18278]	protein_coding	0.580761	-0.448212	3.70107e-07	-0.536765	1.12806e-10	-0.427595	2.17663e-06	0.109171	0.581699
ENSG00000070961	ATP2B1	ATPase, Ca++ transporting, plasma membrane 1 [Source:HGNC Symbol;Acc:HGNC:814]	protein_coding	0.736321	-0.414678	0.000454253	0.219078	0.0557428	0.312446	0.00886585	0.093368	0.735918
ENSG00000071051	NCK2	NCK adaptor protein 2 [Source:HGNC Symbol;Acc:HGNC:7665]	protein_coding	0.000257132	0.618478	6.51515e-07	1.54151	1.28983e-41	0.834916	2.70684e-12	-0.706592	0.000257389
ENSG00000071054	MAP4K4	mitogen-activated protein kinase kinase kinase kinase 4 [Source:HGNC Symbol;Acc:HGNC:6866]	protein_coding	0.00114462	0.313927	0.0559269	0.715645	6.3345e-07	-0.0685113	0.714979	-0.784157	0.00118575
ENSG00000071073	MGAT4A	mannosyl (alpha-1,3-)-glycoprotein beta-1,4-N-acetylglucosaminyltransferase, isozyme A [Source:HGNC Symbol;Acc:HGNC:7047]	protein_coding	0.168958	-0.0581238	0.884092	1.76573	8.95314e-11	1.01864	0.000613306	-0.747093	0.16746
ENSG00000071082	RPL31	ribosomal protein L31 [Source:HGNC Symbol;Acc:HGNC:10334]	protein_coding	0.943298	-0.0383914	0.831031	-0.73659	7.53013e-09	-0.764185	7.94046e-09	-0.0275949	0.943653
ENSG00000071127	WDR1	WD repeat domain 1 [Source:HGNC Symbol;Acc:HGNC:12754]	protein_coding	9.53438e-08	-0.0230681	0.823196	0.983265	1.45526e-42	0.362365	2.737e-06	-0.6209	1.06701e-07
ENSG00000071189	SNX13	sorting nexin 13 [Source:HGNC Symbol;Acc:HGNC:21335]	protein_coding	0.187724	-0.346473	0.0124001	0.100122	0.47105	0.423941	0.00154656	0.323818	0.186323
ENSG00000071205	ARHGAP10	Rho GTPase activating protein 10 [Source:HGNC Symbol;Acc:HGNC:26099]	protein_coding	0.392522	-0.225632	0.176192	0.452845	0.00136157	0.19611	0.244391	-0.256735	0.394543
ENSG00000071242	RPS6KA2	ribosomal protein S6 kinase, 90kDa, polypeptide 2 [Source:HGNC Symbol;Acc:HGNC:10431]	protein_coding	0.0179449	1.30937	1.00399e-09	1.08661	1.16099e-07	0.216965	0.379122	-0.869649	0.0159874
ENSG00000071243	ING3	inhibitor of growth family, member 3 [Source:HGNC Symbol;Acc:HGNC:14587]	protein_coding	0.986012	-0.235325	0.181343	0.0905362	0.590479	0.0824314	0.677167	-0.00810487	0.985834
ENSG00000071246	VASH1	vasohibin 1 [Source:HGNC Symbol;Acc:HGNC:19964]	protein_coding	0.16983	1.9071	1.79804e-11	-1.10071	0.00129018	-0.296203	0.336112	0.804505	0.16688
ENSG00000071282	LMCD1	LIM and cysteine-rich domains 1 [Source:HGNC Symbol;Acc:HGNC:6633]	protein_coding	1.43491e-05	0.658932	2.6509e-12	1.05979	3.5429e-33	0.428116	5.17971e-06	-0.631669	1.50639e-05
ENSG00000071462	WBSCR22	Williams Beuren syndrome chromosome region 22 [Source:HGNC Symbol;Acc:HGNC:16405]	protein_coding	0.877189	-0.125941	0.379164	-0.33335	0.00510482	-0.282166	0.028508	0.0511844	0.877258
ENSG00000071537	SEL1L	sel-1 suppressor of lin-12-like (C. elegans) [Source:HGNC Symbol;Acc:HGNC:10717]	protein_coding	0.779263	-0.426394	0.0048566	0.282719	0.0496888	0.383093	0.0106645	0.100374	0.779286
ENSG00000071539	TRIP13	thyroid hormone receptor interactor 13 [Source:HGNC Symbol;Acc:HGNC:12307]	protein_coding	0.140489	0.135235	0.460086	-3.07777	1.44374e-87	-2.63085	1.16761e-64	0.44692	0.141746
ENSG00000071553	ATP6AP1	ATPase, H+ transporting, lysosomal accessory protein 1 [Source:HGNC Symbol;Acc:HGNC:868]	protein_coding	0.408495	0.16541	0.109101	0.149863	0.112939	0.308138	0.00117868	0.158275	0.406439
ENSG00000071564	TCF3	transcription factor 3 [Source:HGNC Symbol;Acc:HGNC:11633]	protein_coding	0.35403	0.161081	0.313059	0.140102	0.32845	-0.113767	0.480748	-0.253869	0.355486
ENSG00000071575	TRIB2	tribbles pseudokinase 2 [Source:HGNC Symbol;Acc:HGNC:30809]	protein_coding	0.914907	0.562136	0.000185895	0.340822	0.0190365	0.296475	0.0569945	-0.0443473	0.914731
ENSG00000071626	DAZAP1	DAZ associated protein 1 [Source:HGNC Symbol;Acc:HGNC:2683]	protein_coding	0.618909	-0.101163	0.325835	-0.496394	3.45345e-09	-0.596256	9.20819e-12	-0.0998617	0.619233
ENSG00000071655	MBD3	methyl-CpG binding domain protein 3 [Source:HGNC Symbol;Acc:HGNC:6918]	protein_coding	0.898888	-0.0165507	0.927921	-1.07742	2.07139e-17	-1.12512	1.26846e-17	-0.0477006	0.898553
ENSG00000071794	HLTF	helicase-like transcription factor [Source:HGNC Symbol;Acc:HGNC:11099]	protein_coding	0.00954184	-0.0612103	0.77759	-1.94563	5.48028e-35	-1.21274	1.23686e-13	0.73289	0.00871549
ENSG00000071859	FAM50A	family with sequence similarity 50, member A [Source:HGNC Symbol;Acc:HGNC:18786]	protein_coding	6.0536e-08	0.805465	2.15483e-12	0.876442	9.13988e-16	-0.0687497	0.624534	-0.945192	5.89716e-08
ENSG00000071889	FAM3A	family with sequence similarity 3, member A [Source:HGNC Symbol;Acc:HGNC:13749]	protein_coding	0.00223925	0.0639831	0.616394	0.978461	4.97778e-25	0.476372	2.79642e-06	-0.50209	0.00228192
ENSG00000071894	CPSF1	cleavage and polyadenylation specific factor 1, 160kDa [Source:HGNC Symbol;Acc:HGNC:2324]	protein_coding	0.242631	0.028305	0.770378	0.0123799	0.885727	-0.154977	0.0521583	-0.167357	0.241406
ENSG00000071994	PDCD2	programmed cell death 2 [Source:HGNC Symbol;Acc:HGNC:8762]	protein_coding	0.0116062	-0.312466	4.09112e-05	-0.425513	2.44406e-09	-0.104945	0.220512	0.320568	0.0114793
ENSG00000072042	RDH11	retinol dehydrogenase 11 (all-trans/9-cis/11-cis) [Source:HGNC Symbol;Acc:HGNC:17964]	protein_coding	0.0617549	-0.484086	0.000653876	-0.182868	0.194933	0.269004	0.0681585	0.451872	0.0621256
ENSG00000072062	PRKACA	protein kinase, cAMP-dependent, catalytic, alpha [Source:HGNC Symbol;Acc:HGNC:9380]	protein_coding	0.500685	0.148275	0.0801978	0.241628	0.00127479	0.130383	0.123298	-0.111245	0.50127
ENSG00000072071	LPHN1	latrophilin 1 [Source:HGNC Symbol;Acc:HGNC:20973]	protein_coding	0.597619	0.973721	4.30125e-07	-0.393162	0.0468583	-0.162259	0.466981	0.230903	0.59403
ENSG00000072110	ACTN1	actinin, alpha 1 [Source:HGNC Symbol;Acc:HGNC:163]	protein_coding	0.523875	0.305375	0.000946068	0.0640319	0.503853	-0.0590076	0.58105	-0.12304	0.522543
ENSG00000072121	ZFYVE26	zinc finger, FYVE domain containing 26 [Source:HGNC Symbol;Acc:HGNC:20761]	protein_coding	0.436104	0.21612	0.00396854	0.25241	0.000269011	0.368035	2.02827e-07	0.115625	0.436497
ENSG00000072133	RPS6KA6	ribosomal protein S6 kinase, 90kDa, polypeptide 6 [Source:HGNC Symbol;Acc:HGNC:10435]	protein_coding	0.312193	-6.10252	1.1896e-09	-0.974561	0.0313149	0.920622	0.540083	1.89518	0.313809
ENSG00000072134	EPN2	epsin 2 [Source:HGNC Symbol;Acc:HGNC:18639]	protein_coding	0.0693951	0.14338	0.154153	0.359167	2.77969e-05	0.0707615	0.506874	-0.288406	0.0695276
ENSG00000072135	PTPN18	protein tyrosine phosphatase, non-receptor type 18 (brain-derived) [Source:HGNC Symbol;Acc:HGNC:9649]	protein_coding	0.56666	-0.0388233	0.769318	0.472737	9.37313e-07	0.345218	0.000825793	-0.127519	0.567155
ENSG00000072201	LNX1	ligand of numb-protein X 1, E3 ubiquitin protein ligase [Source:HGNC Symbol;Acc:HGNC:6657]	protein_coding	0.314109	0.207569	0.381026	0.226355	0.278734	-0.172261	0.47121	-0.398616	0.317341
ENSG00000072210	ALDH3A2	aldehyde dehydrogenase 3 family, member A2 [Source:HGNC Symbol;Acc:HGNC:403]	protein_coding	0.15753	-0.21195	0.0419664	-0.821084	1.5134e-19	-0.565745	3.25011e-09	0.255339	0.15537
ENSG00000072274	TFRC	transferrin receptor [Source:HGNC Symbol;Acc:HGNC:11763]	protein_coding	1.02478e-05	-1.08264	4.48668e-10	-1.86371	3.74287e-30	-0.67322	0.000141527	1.19049	1.05928e-05
ENSG00000072310	SREBF1	sterol regulatory element binding transcription factor 1 [Source:HGNC Symbol;Acc:HGNC:11289]	protein_coding	0.0289843	-0.513384	0.000324866	0.691546	1.37956e-07	0.173882	0.268395	-0.517664	0.0290419
ENSG00000072364	AFF4	AF4/FMR2 family, member 4 [Source:HGNC Symbol;Acc:HGNC:17869]	protein_coding	0.902166	-0.733759	1.34721e-06	0.547678	0.000149168	0.496769	0.0012399	-0.0509093	0.902349
ENSG00000072401	UBE2D1	ubiquitin-conjugating enzyme E2D 1 [Source:HGNC Symbol;Acc:HGNC:12474]	protein_coding	0.334081	-0.363564	0.036978	0.372323	0.0168685	0.0623811	0.764504	-0.309942	0.334615
ENSG00000072415	MPP5	membrane protein, palmitoylated 5 (MAGUK p55 subfamily member 5) [Source:HGNC Symbol;Acc:HGNC:18669]	protein_coding	0.0465583	-0.261334	0.0325025	-0.0404375	0.74962	0.35405	0.00244317	0.394487	0.0457059
ENSG00000072422	RHOBTB1	Rho-related BTB domain containing 1 [Source:HGNC Symbol;Acc:HGNC:18738]	protein_coding	0.00243581	-0.795504	3.61782e-10	1.8974	9.1569e-63	1.28481	1.14588e-25	-0.612583	0.00254204
ENSG00000072501	SMC1A	structural maintenance of chromosomes 1A [Source:HGNC Symbol;Acc:HGNC:11111]	protein_coding	0.983361	-0.269739	0.00370749	-0.807377	3.89605e-22	-0.801775	2.07872e-20	0.00560205	0.983273
ENSG00000072506	HSD17B10	hydroxysteroid (17-beta) dehydrogenase 10 [Source:HGNC Symbol;Acc:HGNC:4800]	protein_coding	0.866279	0.214007	0.152046	-0.471682	0.000273307	-0.411457	0.00276007	0.0602254	0.866441
ENSG00000072518	MARK2	MAP/microtubule affinity-regulating kinase 2 [Source:HGNC Symbol;Acc:HGNC:3332]	protein_coding	0.538183	0.357905	0.000184091	1.08528	4.32499e-36	0.961047	3.6928e-27	-0.12423	0.538718
ENSG00000072571	HMMR	hyaluronan-mediated motility receptor (RHAMM) [Source:HGNC Symbol;Acc:HGNC:5012]	protein_coding	0.0663266	-0.753766	0.000427668	-4.03922	3.26157e-86	-3.31694	1.18092e-54	0.722277	0.0667225
ENSG00000072609	CHFR	checkpoint with forkhead and ring finger domains, E3 ubiquitin protein ligase [Source:HGNC Symbol;Acc:HGNC:20455]	protein_coding	0.0736108	0.0212296	0.847874	1.01999	1.27755e-42	0.763335	2.08713e-22	-0.256655	0.0732014
ENSG00000072657	TRHDE	thyrotropin-releasing hormone degrading enzyme [Source:HGNC Symbol;Acc:HGNC:30748]	protein_coding	0.704854	-1.06217	1.01664e-10	0.215664	0.195308	0.364202	0.0415536	0.148537	0.70467
ENSG00000072682	P4HA2	prolyl 4-hydroxylase, alpha polypeptide II [Source:HGNC Symbol;Acc:HGNC:8547]	protein_coding	0.268668	0.0356481	0.853239	0.0136549	0.93509	-0.293795	0.0546533	-0.30745	0.26632
ENSG00000072736	NFATC3	nuclear factor of activated T-cells, cytoplasmic, calcineurin-dependent 3 [Source:HGNC Symbol;Acc:HGNC:7777]	protein_coding	0.014788	-0.207898	0.0402159	-0.0759938	0.4454	0.309298	0.00143801	0.385292	0.0149226
ENSG00000072756	TRNT1	tRNA nucleotidyl transferase, CCA-adding, 1 [Source:HGNC Symbol;Acc:HGNC:17341]	protein_coding	1.18262e-06	-0.761646	2.0504e-17	-0.781907	1.22778e-19	-0.0870663	0.435286	0.69484	1.15433e-06
ENSG00000072778	ACADVL	acyl-CoA dehydrogenase, very long chain [Source:HGNC Symbol;Acc:HGNC:92]	protein_coding	0.00908588	0.196756	0.0947101	1.00825	4.70918e-24	0.546689	2.24579e-07	-0.461559	0.00909131
ENSG00000072786	STK10	serine/threonine kinase 10 [Source:HGNC Symbol;Acc:HGNC:11388]	protein_coding	0.143295	-0.0736477	0.594629	0.737331	1.36834e-12	0.43832	9.45092e-05	-0.299011	0.142819
ENSG00000072803	FBXW11	F-box and WD repeat domain containing 11 [Source:HGNC Symbol;Acc:HGNC:13607]	protein_coding	0.371127	-0.569256	7.82611e-08	0.115708	0.287796	-0.0754933	0.55792	-0.191201	0.372667
ENSG00000072849	DERL2	derlin 2 [Source:HGNC Symbol;Acc:HGNC:17943]	protein_coding	0.298766	0.0946395	0.377683	0.347465	6.40604e-05	0.162121	0.101574	-0.185344	0.297347
ENSG00000072858	SIDT1	SID1 transmembrane family, member 1 [Source:HGNC Symbol;Acc:HGNC:25967]	protein_coding	0.733128	-2.23544	1.09851e-14	1.01723	2.97814e-05	0.779452	0.0180725	-0.237774	0.730351
ENSG00000072864	NDE1	nudE neurodevelopment protein 1 [Source:HGNC Symbol;Acc:HGNC:17619]	protein_coding	0.00232204	-0.452951	1.55078e-06	-0.978552	1.26338e-28	-0.509829	6.6831e-08	0.468723	0.00229571
ENSG00000072954	TMEM38A	transmembrane protein 38A [Source:HGNC Symbol;Acc:HGNC:28462]	protein_coding	0.906871	-0.261071	0.17788	-0.238967	0.175544	-0.181656	0.372809	0.0573106	0.906176
ENSG00000072958	AP1M1	adaptor-related protein complex 1, mu 1 subunit [Source:HGNC Symbol;Acc:HGNC:13667]	protein_coding	0.00103259	0.206189	0.156346	0.73399	1.83682e-09	0.0569145	0.725094	-0.677075	0.00109401
ENSG00000073008	PVR	poliovirus receptor [Source:HGNC Symbol;Acc:HGNC:9705]	protein_coding	0.0273306	0.404687	0.0098369	0.835388	2.61651e-09	0.278392	0.0803893	-0.556996	0.0274205
ENSG00000073050	XRCC1	X-ray repair complementing defective repair in Chinese hamster cells 1 [Source:HGNC Symbol;Acc:HGNC:12828]	protein_coding	0.740848	0.155188	0.124161	-0.373179	2.65582e-05	-0.447577	1.31505e-06	-0.074398	0.740044
ENSG00000073060	SCARB1	scavenger receptor class B, member 1 [Source:HGNC Symbol;Acc:HGNC:1664]	protein_coding	0.527094	-0.125511	0.35218	-0.456786	3.4826e-05	-0.299057	0.0125829	0.157729	0.525535
ENSG00000073067	CYP2W1	cytochrome P450, family 2, subfamily W, polypeptide 1 [Source:HGNC Symbol;Acc:HGNC:20243]	protein_coding	0.882965	-1.62071	0.00542272	-0.128079	0.823839	0.0987181	0.902461	0.226796	0.882856
ENSG00000073111	MCM2	minichromosome maintenance complex component 2 [Source:HGNC Symbol;Acc:HGNC:6944]	protein_coding	0.0665656	-0.0334647	0.890343	-3.99973	7.2764e-115	-3.39006	1.6856e-81	0.609663	0.0668327
ENSG00000073150	PANX2	pannexin 2 [Source:HGNC Symbol;Acc:HGNC:8600]	protein_coding	0.204009	2.26819	1.0253e-06	0.945366	0.0636413	-0.130434	0.790668	-1.0758	0.206428
ENSG00000073169		selenoprotein O [Source:EntrezGene;Acc:83642]	protein_coding	0.185402	0.0241593	0.864002	0.35847	0.000361525	0.0973231	0.430566	-0.261147	0.18467
ENSG00000073282	TP63	tumor protein p63 [Source:HGNC Symbol;Acc:HGNC:15979]	protein_coding	0.359247	1.33767	0.00668925	-1.04004	0.0448016	-1.97761	8.10148e-05	-0.937573	0.35735
ENSG00000073331	ALPK1	alpha-kinase 1 [Source:HGNC Symbol;Acc:HGNC:20917]	protein_coding	0.98911	-0.164769	0.239706	0.12222	0.338988	0.127277	0.373214	0.00505709	0.988913
ENSG00000073350	LLGL2	lethal giant larvae homolog 2 (Drosophila) [Source:HGNC Symbol;Acc:HGNC:6629]	protein_coding	0.0400712	0.118571	0.258919	0.780389	7.0246e-20	0.456374	4.85097e-07	-0.324016	0.0399834
ENSG00000073417	PDE8A	phosphodiesterase 8A [Source:HGNC Symbol;Acc:HGNC:8793]	protein_coding	0.943938	0.0777719	0.449702	0.101913	0.251015	0.084357	0.400015	-0.0175556	0.943963
ENSG00000073464	CLCN4	chloride channel, voltage-sensitive 4 [Source:HGNC Symbol;Acc:HGNC:2022]	protein_coding	0.987359	0.0508071	0.859797	0.730216	0.000348095	0.739956	0.000602188	0.00973961	0.987178
ENSG00000073536	NLE1	notchless homolog 1 (Drosophila) [Source:HGNC Symbol;Acc:HGNC:19889]	protein_coding	1.55165e-05	-0.31995	0.0600372	-2.2321	1.86517e-43	-1.09075	2.43923e-11	1.14135	1.4237e-05
ENSG00000073578	SDHA	succinate dehydrogenase complex, subunit A, flavoprotein (Fp) [Source:HGNC Symbol;Acc:HGNC:10680]	protein_coding	0.821021	0.318835	0.000577887	-0.0941146	0.317009	-0.0422563	0.704405	0.0518582	0.821551
ENSG00000073584	SMARCE1	SWI/SNF related, matrix associated, actin dependent regulator of chromatin, subfamily e, member 1 [Source:HGNC Symbol;Acc:HGNC:11109]	protein_coding	0.844346	0.048917	0.619916	-0.241352	0.00182849	-0.282329	0.000519852	-0.0409775	0.844036
ENSG00000073605	GSDMB	gasdermin B [Source:HGNC Symbol;Acc:HGNC:23690]	protein_coding	0.422732	-0.329259	0.145198	0.603007	0.0020843	0.938893	3.00803e-06	0.335886	0.417948
ENSG00000073614	KDM5A	lysine (K)-specific demethylase 5A [Source:HGNC Symbol;Acc:HGNC:9886]	protein_coding	0.865166	0.122075	0.329981	0.16637	0.126615	0.215028	0.0605866	0.0486586	0.865138
ENSG00000073670	ADAM11	ADAM metallopeptidase domain 11 [Source:HGNC Symbol;Acc:HGNC:189]	protein_coding	0.664866	0.616684	0.402172	-0.349948	0.621135	-0.995498	0.160815	-0.645552	0.666229
ENSG00000073711	PPP2R3A	protein phosphatase 2, regulatory subunit B'', alpha [Source:HGNC Symbol;Acc:HGNC:9307]	protein_coding	0.327572	-1.24889	2.11709e-11	-0.0696309	0.726981	0.29904	0.1712	0.368671	0.323314
ENSG00000073712	FERMT2	fermitin family member 2 [Source:HGNC Symbol;Acc:HGNC:15767]	protein_coding	0.0361106	1.93882	1.59531e-22	0.696953	0.000780586	-0.0296604	0.904788	-0.726614	0.0368077
ENSG00000073734	ABCB11	ATP-binding cassette, sub-family B (MDR/TAP), member 11 [Source:HGNC Symbol;Acc:HGNC:42]	protein_coding	0.166487	-0.0744936	0.770009	1.20402	3.69492e-12	0.7192	0.00023895	-0.48482	0.168222
ENSG00000073737	DHRS9	dehydrogenase/reductase (SDR family) member 9 [Source:HGNC Symbol;Acc:HGNC:16888]	protein_coding	0.000535308	-0.465922	0.000829457	1.73798	5.40783e-44	0.997671	2.59344e-14	-0.740308	0.000540018
ENSG00000073756	PTGS2	prostaglandin-endoperoxide synthase 2 (prostaglandin G/H synthase and cyclooxygenase) [Source:HGNC Symbol;Acc:HGNC:9605]	protein_coding	0.668575	5.38261	9.04185e-104	-1.0127	0.00195028	-1.30469	1.46257e-08	-0.291987	0.661179
ENSG00000073792	IGF2BP2	insulin-like growth factor 2 mRNA binding protein 2 [Source:HGNC Symbol;Acc:HGNC:28867]	protein_coding	0.027397	-0.086527	0.443728	1.01099	4.94567e-31	0.658643	7.21252e-13	-0.352351	0.0278546
ENSG00000073803	MAP3K13	mitogen-activated protein kinase kinase kinase 13 [Source:HGNC Symbol;Acc:HGNC:6852]	protein_coding	0.614158	-0.0172391	0.90189	0.619959	1.59104e-10	0.50288	9.44983e-07	-0.117079	0.613426
ENSG00000073849	ST6GAL1	ST6 beta-galactosamide alpha-2,6-sialyltranferase 1 [Source:HGNC Symbol;Acc:HGNC:10860]	protein_coding	0.901877	0.547554	0.168424	-0.670961	0.0788394	-0.798333	0.0406805	-0.127373	0.901449
ENSG00000073910	FRY	furry homolog (Drosophila) [Source:HGNC Symbol;Acc:HGNC:20367]	protein_coding	0.77208	1.66554	1.29442e-15	-0.0624315	0.800982	0.093797	0.715622	0.156228	0.765754
ENSG00000073921	PICALM	phosphatidylinositol binding clathrin assembly protein [Source:HGNC Symbol;Acc:HGNC:15514]	protein_coding	0.0416837	0.34792	0.000155917	0.600726	1.17748e-12	0.285421	0.0018484	-0.315305	0.042235
ENSG00000073969	NSF	N-ethylmaleimide-sensitive factor [Source:HGNC Symbol;Acc:HGNC:8016]	protein_coding	0.398527	-0.2402	0.00181113	0.249205	0.00042959	0.37671	3.69573e-07	0.127505	0.398322
ENSG00000074047	GLI2	GLI family zinc finger 2 [Source:HGNC Symbol;Acc:HGNC:4318]	protein_coding	0.998829	0.580022	0.0289665	-0.655655	0.00754789	-0.654489	0.0112132	0.0011647	0.998709
ENSG00000074054	CLASP1	cytoplasmic linker associated protein 1 [Source:HGNC Symbol;Acc:HGNC:17088]	protein_coding	0.256012	-0.0143163	0.914926	0.177002	0.0727784	-0.0386163	0.755869	-0.215619	0.256086
ENSG00000074071	MRPS34	mitochondrial ribosomal protein S34 [Source:HGNC Symbol;Acc:HGNC:16618]	protein_coding	0.651919	-0.850112	4.69592e-11	-0.551594	9.39462e-06	-0.414096	0.002479	0.137498	0.650058
ENSG00000074181	NOTCH3	notch 3 [Source:HGNC Symbol;Acc:HGNC:7883]	protein_coding	0.319661	-1.01229	4.77775e-07	-1.88685	9.35803e-23	-1.46914	3.88604e-12	0.417705	0.314838
ENSG00000074201	CLNS1A	chloride channel, nucleotide-sensitive, 1A [Source:HGNC Symbol;Acc:HGNC:2080]	protein_coding	0.0891143	0.185282	0.0491767	-0.611617	1.49144e-13	-0.344923	9.02575e-05	0.266694	0.0898663
ENSG00000074211	PPP2R2C	protein phosphatase 2, regulatory subunit B, gamma [Source:HGNC Symbol;Acc:HGNC:9306]	protein_coding	0.0631881	-0.287674	0.521142	0.511524	0.173209	-0.704067	0.0759829	-1.21559	0.0606666
ENSG00000074219	TEAD2	TEA domain family member 2 [Source:HGNC Symbol;Acc:HGNC:11715]	protein_coding	0.30444	1.54722	0.00597677	-0.198474	0.768384	-1.35253	0.0190605	-1.15406	0.306932
ENSG00000074266	EED	embryonic ectoderm development [Source:HGNC Symbol;Acc:HGNC:3188]	protein_coding	0.255918	0.423512	4.60317e-05	-0.797847	1.50101e-15	-0.568654	2.92704e-08	0.229193	0.257326
ENSG00000074276	CDHR2	cadherin-related family member 2 [Source:HGNC Symbol;Acc:HGNC:18231]	protein_coding	0.0397368	-4.0561	2.25283e-36	1.44756	5.03542e-06	2.65299	2.72262e-16	1.20544	0.035199
ENSG00000074317	SNCB	synuclein, beta [Source:HGNC Symbol;Acc:HGNC:11140]	protein_coding	0.9416	1.14894	0.10235	0.52123	0.457634	0.388736	0.596256	-0.132494	0.94224
ENSG00000074319	TSG101	tumor susceptibility 101 [Source:HGNC Symbol;Acc:HGNC:15971]	protein_coding	0.285968	-0.126196	0.17059	0.630127	1.14387e-16	0.461348	1.15141e-08	-0.168779	0.28728
ENSG00000074356	C17orf85	chromosome 17 open reading frame 85 [Source:HGNC Symbol;Acc:HGNC:24612]	protein_coding	0.767586	-0.157022	0.109817	0.170073	0.0539704	0.1052	0.299984	-0.0648734	0.766619
ENSG00000074370	ATP2A3	ATPase, Ca++ transporting, ubiquitous [Source:HGNC Symbol;Acc:HGNC:813]	protein_coding	0.00101209	-0.721364	3.87985e-07	1.30464	1.52802e-23	0.562872	8.19575e-05	-0.741767	0.000990403
ENSG00000074410	CA12	carbonic anhydrase XII [Source:HGNC Symbol;Acc:HGNC:1371]	protein_coding	1.19311e-05	0.198484	0.263381	-0.909036	5.4675e-10	0.143744	0.42298	1.05278	9.99259e-06
ENSG00000074416	MGLL	monoglyceride lipase [Source:HGNC Symbol;Acc:HGNC:17038]	protein_coding	0.017034	-0.0440686	0.740137	1.73132	9.53699e-75	1.32104	8.27678e-42	-0.410275	0.0171085
ENSG00000074527	NTN4	netrin 4 [Source:HGNC Symbol;Acc:HGNC:13658]	protein_coding	7.14312e-10	0.953776	8.07174e-18	2.27237	1.02985e-105	1.24571	2.80188e-31	-1.02665	6.83318e-10
ENSG00000074582	BCS1L	BC1 (ubiquinol-cytochrome c reductase) synthesis-like [Source:HGNC Symbol;Acc:HGNC:1020]	protein_coding	0.0133446	0.0943639	0.590023	-1.63332	9.7849e-33	-1.02782	2.99532e-13	0.605493	0.012929
ENSG00000074590	NUAK1	NUAK family, SNF1-like kinase, 1 [Source:HGNC Symbol;Acc:HGNC:14311]	protein_coding	0.511268	-0.203459	0.173738	0.468137	0.000184075	0.653333	7.69832e-07	0.185196	0.511473
ENSG00000074603	DPP8	dipeptidyl-peptidase 8 [Source:HGNC Symbol;Acc:HGNC:16490]	protein_coding	0.474009	-0.310927	0.0252147	0.227387	0.0792967	0.423108	0.00145985	0.195721	0.473069
ENSG00000074621	SLC24A1	solute carrier family 24 (sodium/potassium/calcium exchanger), member 1 [Source:HGNC Symbol;Acc:HGNC:10975]	protein_coding	0.995042	0.0229896	0.933842	-0.381299	0.0623257	-0.377612	0.0874176	0.00368647	0.994865
ENSG00000074657	ZNF532	zinc finger protein 532 [Source:HGNC Symbol;Acc:HGNC:30940]	protein_coding	0.950694	0.997389	1.76702e-05	-1.87099	4.92255e-18	-1.829	1.89081e-16	0.041983	0.95002
ENSG00000074660	SCARF1	scavenger receptor class F, member 1 [Source:HGNC Symbol;Acc:HGNC:16820]	protein_coding	0.676901	-0.849782	0.0446009	0.906662	0.0100657	1.27471	0.0014421	0.368047	0.673202
ENSG00000074695	LMAN1	lectin, mannose-binding, 1 [Source:HGNC Symbol;Acc:HGNC:6631]	protein_coding	0.243422	-0.344036	0.0281715	-0.388669	0.00660118	-0.0615034	0.735933	0.327166	0.241807
ENSG00000074696	PTPLAD1	protein tyrosine phosphatase-like A domain containing 1 [Source:HGNC Symbol;Acc:HGNC:24175]	protein_coding	9.82163e-07	0.145096	0.217958	-1.42085	1.76594e-47	-0.638664	4.58285e-10	0.782183	9.5449e-07
ENSG00000074755	ZZEF1	zinc finger, ZZ-type with EF-hand domain 1 [Source:HGNC Symbol;Acc:HGNC:29027]	protein_coding	0.331305	-0.0877514	0.422813	0.688133	9.39948e-16	0.512041	1.54758e-08	-0.176091	0.331539
ENSG00000074800	ENO1	enolase 1, (alpha) [Source:HGNC Symbol;Acc:HGNC:3350]	protein_coding	0.613353	0.0161496	0.966854	-1.06747	0.000129688	-1.39597	1.20829e-06	-0.3285	0.614212
ENSG00000074842	MYDGF	myeloid-derived growth factor [Source:HGNC Symbol;Acc:HGNC:16948]	protein_coding	0.149617	0.162781	0.164478	0.57611	4.85974e-09	0.299978	0.00523761	-0.276131	0.150531
ENSG00000074855	ANO8	anoctamin 8 [Source:HGNC Symbol;Acc:HGNC:29329]	protein_coding	0.201349	0.440607	0.00281222	1.11999	2.27186e-17	0.779651	1.86494e-08	-0.340344	0.200004
ENSG00000074935	TUBE1	tubulin, epsilon 1 [Source:HGNC Symbol;Acc:HGNC:20775]	protein_coding	0.711609	-0.0183172	0.928953	0.123429	0.43809	-0.0107166	0.959657	-0.134146	0.711332
ENSG00000074964	ARHGEF10L	Rho guanine nucleotide exchange factor (GEF) 10-like [Source:HGNC Symbol;Acc:HGNC:25540]	protein_coding	0.148396	-0.268278	0.0236068	0.00045656	0.997159	0.29695	0.010153	0.296494	0.146776
ENSG00000074966	TXK	TXK tyrosine kinase [Source:HGNC Symbol;Acc:HGNC:12434]	protein_coding	0.317229	0.183774	0.519197	1.84194	3.51287e-20	1.41575	3.77938e-11	-0.426194	0.317532
ENSG00000075073	TACR2	tachykinin receptor 2 [Source:HGNC Symbol;Acc:HGNC:11527]	protein_coding	0.0872193	4.99461	1.26735e-07	2.32929	0.0215535	-0.105564	0.884645	-2.43486	0.100197
ENSG00000075089	ACTR6	ARP6 actin-related protein 6 homolog (yeast) [Source:HGNC Symbol;Acc:HGNC:24025]	protein_coding	0.083374	-0.57156	2.52339e-06	-0.234338	0.0487979	0.142209	0.313785	0.376547	0.0829997
ENSG00000075131	TIPIN	TIMELESS interacting protein [Source:HGNC Symbol;Acc:HGNC:30750]	protein_coding	0.0253528	-0.315676	0.114507	-2.58363	5.24444e-37	-1.76651	5.64491e-18	0.817123	0.0254168
ENSG00000075142	SRI	sorcin [Source:HGNC Symbol;Acc:HGNC:11292]	protein_coding	0.0024988	0.404579	0.00344046	1.31434	1.33839e-26	0.669242	3.02426e-07	-0.645101	0.00255996
ENSG00000075151	EIF4G3	eukaryotic translation initiation factor 4 gamma, 3 [Source:HGNC Symbol;Acc:HGNC:3298]	protein_coding	0.898732	-0.547609	0.0230232	-0.974473	7.98251e-06	-0.893094	0.000183448	0.0813789	0.899069
ENSG00000075188	NUP37	nucleoporin 37kDa [Source:HGNC Symbol;Acc:HGNC:29929]	protein_coding	0.62967	-0.260972	0.0125467	-1.15141	1.68181e-34	-1.03998	5.72048e-26	0.111427	0.629956
ENSG00000075213	SEMA3A	sema domain, immunoglobulin domain (Ig), short basic domain, secreted, (semaphorin) 3A [Source:HGNC Symbol;Acc:HGNC:10723]	protein_coding	0.990329	-0.81617	3.14547e-09	0.136075	0.345362	0.141276	0.377784	0.00520087	0.990205
ENSG00000075218	GTSE1	G-2 and S-phase expressed 1 [Source:HGNC Symbol;Acc:HGNC:13698]	protein_coding	0.209903	-0.0547293	0.927921	-4.22701	2.69988e-23	-3.13201	7.36155e-13	1.095	0.198475
ENSG00000075223	SEMA3C	sema domain, immunoglobulin domain (Ig), short basic domain, secreted, (semaphorin) 3C [Source:HGNC Symbol;Acc:HGNC:10725]	protein_coding	0.578122	-0.472404	0.00947826	0.410463	0.015564	0.199172	0.308747	-0.211291	0.57989
ENSG00000075234	TTC38	tetratricopeptide repeat domain 38 [Source:HGNC Symbol;Acc:HGNC:26082]	protein_coding	0.502599	-0.243174	0.0386462	0.247273	0.0206263	0.403485	0.00027598	0.156211	0.50127
ENSG00000075239	ACAT1	acetyl-CoA acetyltransferase 1 [Source:HGNC Symbol;Acc:HGNC:93]	protein_coding	0.000174047	0.07619	0.632171	-1.61691	1.40189e-39	-0.848598	2.06669e-11	0.768312	0.00018452
ENSG00000075240	GRAMD4	GRAM domain containing 4 [Source:HGNC Symbol;Acc:HGNC:29113]	protein_coding	0.000636522	-0.00940359	0.945327	1.0816	8.50767e-33	0.54813	1.99785e-08	-0.533469	0.000653999
ENSG00000075275	CELSR1	cadherin, EGF LAG seven-pass G-type receptor 1 [Source:HGNC Symbol;Acc:HGNC:1850]	protein_coding	0.775777	-0.0344975	0.858005	0.198281	0.175831	0.0964717	0.57423	-0.10181	0.774232
ENSG00000075292	ZNF638	zinc finger protein 638 [Source:HGNC Symbol;Acc:HGNC:17894]	protein_coding	0.177918	0.205604	0.00584967	0.116915	0.104635	-0.0627563	0.451862	-0.179672	0.177305
ENSG00000075303	SLC25A40	solute carrier family 25, member 40 [Source:HGNC Symbol;Acc:HGNC:29680]	protein_coding	0.256678	-0.873018	4.70148e-08	-0.789793	1.97871e-07	-0.434268	0.011899	0.355525	0.256632
ENSG00000075336	TIMM21	translocase of inner mitochondrial membrane 21 homolog (yeast) [Source:HGNC Symbol;Acc:HGNC:25010]	protein_coding	0.0905732	-0.207225	0.10966	-0.930436	4.46483e-16	-0.558245	6.2228e-06	0.372191	0.0910737
ENSG00000075391	RASAL2	RAS protein activator like 2 [Source:HGNC Symbol;Acc:HGNC:9874]	protein_coding	0.01405	0.58226	3.82002e-05	0.916452	2.28673e-12	0.349069	0.0155663	-0.567384	0.0143942
ENSG00000075399	VPS9D1	VPS9 domain containing 1 [Source:HGNC Symbol;Acc:HGNC:13526]	protein_coding	0.00977135	0.160148	0.196325	1.32118	3.7346e-41	0.862333	1.32602e-16	-0.458847	0.00959143
ENSG00000075407	ZNF37A	zinc finger protein 37A [Source:HGNC Symbol;Acc:HGNC:13102]	protein_coding	0.182947	-0.248279	0.125187	-0.332429	0.0216994	0.0337474	0.85893	0.366176	0.183972
ENSG00000075413	MARK3	MAP/microtubule affinity-regulating kinase 3 [Source:HGNC Symbol;Acc:HGNC:6897]	protein_coding	0.0217209	0.117821	0.236327	0.687992	3.05173e-17	0.350395	6.36255e-05	-0.337597	0.02197
ENSG00000075415	SLC25A3	solute carrier family 25 (mitochondrial carrier; phosphate carrier), member 3 [Source:HGNC Symbol;Acc:HGNC:10989]	protein_coding	0.774978	-0.385414	0.000640125	-0.462916	9.86006e-06	-0.540336	6.88483e-07	-0.0774198	0.775636
ENSG00000075420	FNDC3B	fibronectin type III domain containing 3B [Source:HGNC Symbol;Acc:HGNC:24670]	protein_coding	0.0341524	-0.164433	0.237591	1.07257	4.51268e-21	0.630441	1.74111e-07	-0.442125	0.0344778
ENSG00000075426	FOSL2	FOS-like antigen 2 [Source:HGNC Symbol;Acc:HGNC:3798]	protein_coding	0.401399	0.323561	0.0687679	-0.0465103	0.799749	-0.32458	0.0621596	-0.27807	0.403445
ENSG00000075539	FRYL	FRY-like [Source:HGNC Symbol;Acc:HGNC:29127]	protein_coding	0.51498	-0.133512	0.469979	0.259193	0.0934526	0.0449505	0.81798	-0.214242	0.514717
ENSG00000075568	TMEM131	transmembrane protein 131 [Source:HGNC Symbol;Acc:HGNC:30366]	protein_coding	0.771797	-0.38642	0.00110161	0.560593	2.21597e-07	0.478709	3.03775e-05	-0.0818838	0.771663
ENSG00000075618	FSCN1	fascin actin-bundling protein 1 [Source:HGNC Symbol;Acc:HGNC:11148]	protein_coding	0.118682	0.408585	0.000179437	0.060278	0.603816	-0.242388	0.0307573	-0.302666	0.118016
ENSG00000075624	ACTB	actin, beta [Source:HGNC Symbol;Acc:HGNC:132]	protein_coding	0.00100683	-0.00329774	0.985154	0.652978	6.68763e-08	-0.0145454	0.93151	-0.667524	0.00104333
ENSG00000075643	MOCOS	molybdenum cofactor sulfurase [Source:HGNC Symbol;Acc:HGNC:18234]	protein_coding	0.0723371	-0.633953	1.00538e-06	-0.311155	0.0134197	0.101123	0.516521	0.412278	0.0732908
ENSG00000075651	PLD1	phospholipase D1, phosphatidylcholine-specific [Source:HGNC Symbol;Acc:HGNC:9067]	protein_coding	0.943885	-0.568062	5.90007e-06	0.86618	5.62162e-14	0.891332	1.54609e-13	0.0251518	0.943831
ENSG00000075702	WDR62	WD repeat domain 62 [Source:HGNC Symbol;Acc:HGNC:24502]	protein_coding	0.158304	0.121803	0.574671	-3.6347	9.81392e-85	-3.11864	1.09216e-64	0.51606	0.158714
ENSG00000075711	DLG1	discs, large homolog 1 (Drosophila) [Source:HGNC Symbol;Acc:HGNC:2900]	protein_coding	0.911488	-0.179579	0.0941094	0.243052	0.0108293	0.273619	0.00665008	0.0305671	0.9111
ENSG00000075785	RAB7A	RAB7A, member RAS oncogene family [Source:HGNC Symbol;Acc:HGNC:9788]	protein_coding	0.0912234	-0.0189617	0.857271	0.649223	6.23304e-19	0.413207	9.43235e-08	-0.236016	0.0924252
ENSG00000075790	BCAP29	B-cell receptor-associated protein 29 [Source:HGNC Symbol;Acc:HGNC:24131]	protein_coding	0.119956	0.000407076	0.997586	0.528226	1.11229e-07	0.230826	0.0391355	-0.2974	0.120415
ENSG00000075826	SEC31B	SEC31 homolog B (S. cerevisiae) [Source:HGNC Symbol;Acc:HGNC:23197]	protein_coding	0.188755	-0.73594	0.0025281	-0.363539	0.118022	0.222131	0.43558	0.58567	0.187902
ENSG00000075856	SART3	squamous cell carcinoma antigen recognized by T cells 3 [Source:HGNC Symbol;Acc:HGNC:16860]	protein_coding	0.439352	-0.10667	0.21895	0.0220312	0.797424	-0.100922	0.243672	-0.122953	0.440435
ENSG00000075914	EXOSC7	exosome component 7 [Source:HGNC Symbol;Acc:HGNC:28112]	protein_coding	0.994636	0.0833472	0.586733	-0.783929	6.01325e-11	-0.781493	4.24294e-10	0.00243512	0.994453
ENSG00000075945	KIFAP3	kinesin-associated protein 3 [Source:HGNC Symbol;Acc:HGNC:17060]	protein_coding	0.0327953	-0.0740175	0.650469	1.30763	5.60211e-28	0.838944	3.22621e-11	-0.468683	0.0334182
ENSG00000075975	MKRN2	makorin ring finger protein 2 [Source:HGNC Symbol;Acc:HGNC:7113]	protein_coding	0.953062	0.0729989	0.551069	-0.235323	0.0179413	-0.252549	0.0170982	-0.0172262	0.953171
ENSG00000076003	MCM6	minichromosome maintenance complex component 6 [Source:HGNC Symbol;Acc:HGNC:6949]	protein_coding	5.79533e-06	-0.314062	0.0376504	-3.34465	8.74134e-134	-2.3307	1.34131e-64	1.01395	5.97444e-06
ENSG00000076043	REXO2	RNA exonuclease 2 [Source:HGNC Symbol;Acc:HGNC:17851]	protein_coding	0.612668	0.688614	2.7199e-10	0.00395017	0.976301	0.129589	0.294929	0.125639	0.612692
ENSG00000076053	RBM7	RNA binding motif protein 7 [Source:HGNC Symbol;Acc:HGNC:9904]	protein_coding	0.94857	0.17012	0.227461	0.031819	0.82149	0.0555733	0.719541	0.0237542	0.948379
ENSG00000076067	RBMS2	RNA binding motif, single stranded interacting protein 2 [Source:HGNC Symbol;Acc:HGNC:9909]	protein_coding	0.000692139	0.639038	1.53451e-05	1.13076	1.07767e-16	0.344303	0.0237937	-0.786455	0.000679922
ENSG00000076108	BAZ2A	bromodomain adjacent to zinc finger domain, 2A [Source:HGNC Symbol;Acc:HGNC:962]	protein_coding	0.507517	-0.0160457	0.891998	0.566462	6.70476e-12	0.442095	3.60969e-07	-0.124367	0.50695
ENSG00000076201	PTPN23	protein tyrosine phosphatase, non-receptor type 23 [Source:HGNC Symbol;Acc:HGNC:14406]	protein_coding	0.0894943	0.251758	0.0026003	0.447123	3.68273e-09	0.203307	0.0151687	-0.243816	0.0897259
ENSG00000076242	MLH1	mutL homolog 1 [Source:HGNC Symbol;Acc:HGNC:7127]	protein_coding	0.969035	-0.231579	0.0559033	-0.745683	2.16708e-12	-0.732567	6.33452e-11	0.0131159	0.968812
ENSG00000076248	UNG	uracil-DNA glycosylase [Source:HGNC Symbol;Acc:HGNC:12572]	protein_coding	0.0039083	-0.157209	0.236117	-1.93957	3.52361e-67	-1.36947	1.12993e-32	0.570094	0.00375305
ENSG00000076258	FMO4	flavin containing monooxygenase 4 [Source:HGNC Symbol;Acc:HGNC:3772]	protein_coding	0.596096	-0.108568	0.720547	0.893315	4.30936e-05	0.619684	0.0113408	-0.273632	0.596907
ENSG00000076321	KLHL20	kelch-like family member 20 [Source:HGNC Symbol;Acc:HGNC:25056]	protein_coding	0.631549	0.417166	7.28946e-05	0.186131	0.0761954	0.298514	0.0045085	0.112383	0.631747
ENSG00000076351	SLC46A1	solute carrier family 46 (folate transporter), member 1 [Source:HGNC Symbol;Acc:HGNC:30521]	protein_coding	0.0774453	0.74743	0.00538111	-1.29824	1.6438e-06	-0.439639	0.115652	0.858599	0.073513
ENSG00000076356	PLXNA2	plexin A2 [Source:HGNC Symbol;Acc:HGNC:9100]	protein_coding	0.0645519	0.5571	1.04137e-05	1.12635	3.61915e-22	0.721342	3.45831e-09	-0.405004	0.0645199
ENSG00000076382	SPAG5	sperm associated antigen 5 [Source:HGNC Symbol;Acc:HGNC:13452]	protein_coding	0.524218	0.0519385	0.866231	-3.84831	5.80883e-67	-3.51855	1.73151e-54	0.329755	0.522543
ENSG00000076513	ANKRD13A	ankyrin repeat domain 13A [Source:HGNC Symbol;Acc:HGNC:21268]	protein_coding	0.102865	-0.0713371	0.41969	0.595726	1.81487e-18	0.378825	3.07392e-07	-0.216902	0.102403
ENSG00000076554	TPD52	tumor protein D52 [Source:HGNC Symbol;Acc:HGNC:12005]	protein_coding	0.74345	-0.766972	9.20696e-07	0.0365417	0.835031	0.159401	0.374103	0.122859	0.742794
ENSG00000076555	ACACB	acetyl-CoA carboxylase beta [Source:HGNC Symbol;Acc:HGNC:85]	protein_coding	0.408495	0.694281	3.09598e-05	0.757814	1.21613e-06	0.480157	0.00387569	-0.277656	0.40345
ENSG00000076604	TRAF4	TNF receptor-associated factor 4 [Source:HGNC Symbol;Acc:HGNC:12034]	protein_coding	0.788425	0.338808	0.0247519	0.71218	1.01234e-07	0.618382	1.05758e-05	-0.0937976	0.788339
ENSG00000076641	PAG1	phosphoprotein membrane anchor with glycosphingolipid microdomains 1 [Source:HGNC Symbol;Acc:HGNC:30043]	protein_coding	0.995042	-0.543064	0.414975	0.228325	0.713085	0.21836	0.755447	-0.00996671	0.994865
ENSG00000076650	GPATCH1	G patch domain containing 1 [Source:HGNC Symbol;Acc:HGNC:24658]	protein_coding	0.497967	-0.0492863	0.735761	0.53206	4.4969e-07	0.369237	0.00149666	-0.162823	0.496638
ENSG00000076662	ICAM3	intercellular adhesion molecule 3 [Source:HGNC Symbol;Acc:HGNC:5346]	protein_coding	0.842888	0.120677	0.621662	-0.429204	0.0308564	-0.53359	0.0109563	-0.104386	0.842635
ENSG00000076685	NT5C2	5'-nucleotidase, cytosolic II [Source:HGNC Symbol;Acc:HGNC:8022]	protein_coding	0.449855	0.0822257	0.442653	0.805726	3.07929e-22	0.665879	1.49675e-14	-0.139847	0.450926
ENSG00000076770	MBNL3	muscleblind-like splicing regulator 3 [Source:HGNC Symbol;Acc:HGNC:20564]	protein_coding	0.0127779	-1.13363	6.85325e-16	-0.528621	0.000114444	0.0696078	0.698013	0.598229	0.0126918
ENSG00000076826	CAMSAP3	calmodulin regulated spectrin-associated protein family, member 3 [Source:HGNC Symbol;Acc:HGNC:29307]	protein_coding	0.19266	0.353528	0.00227909	0.598001	1.39785e-08	0.324133	0.00458254	-0.273868	0.189026
ENSG00000076864	RAP1GAP	RAP1 GTPase activating protein [Source:HGNC Symbol;Acc:HGNC:9858]	protein_coding	0.93806	0.0161512	0.946148	1.85383	1.03097e-30	1.8147	6.13762e-28	-0.0391252	0.937559
ENSG00000076924	XAB2	XPA binding protein 2 [Source:HGNC Symbol;Acc:HGNC:14089]	protein_coding	0.638123	0.228737	0.0379857	0.0291153	0.800982	-0.0809666	0.50382	-0.110082	0.638313
ENSG00000076928	ARHGEF1	Rho guanine nucleotide exchange factor (GEF) 1 [Source:HGNC Symbol;Acc:HGNC:681]	protein_coding	3.60157e-06	-0.0881127	0.353323	0.804895	5.75069e-27	0.233588	0.00518606	-0.571308	3.69217e-06
ENSG00000076944	STXBP2	syntaxin binding protein 2 [Source:HGNC Symbol;Acc:HGNC:11445]	protein_coding	0.00149822	0.0419779	0.714932	0.845733	2.75695e-24	0.390476	1.26734e-05	-0.455257	0.00150822
ENSG00000076984	MAP2K7	mitogen-activated protein kinase kinase 7 [Source:HGNC Symbol;Acc:HGNC:6847]	protein_coding	0.32544	0.16861	0.130663	0.601971	1.54113e-10	0.40795	4.88764e-05	-0.194021	0.324525
ENSG00000077044	DGKD	diacylglycerol kinase, delta 130kDa [Source:HGNC Symbol;Acc:HGNC:2851]	protein_coding	0.000986111	-0.0412016	0.797422	-1.23493	6.513e-26	-0.576948	3.18114e-06	0.657977	0.000996443
ENSG00000077092	RARB	retinoic acid receptor, beta [Source:HGNC Symbol;Acc:HGNC:9865]	protein_coding	0.963584	-0.943465	0.00725722	1.44093	5.29253e-07	1.39713	3.02205e-05	-0.043797	0.963415
ENSG00000077097	TOP2B	topoisomerase (DNA) II beta 180kDa [Source:HGNC Symbol;Acc:HGNC:11990]	protein_coding	0.334081	-0.156868	0.114182	-0.601737	1.45176e-12	-0.428314	2.10094e-06	0.173423	0.333678
ENSG00000077147	TM9SF3	transmembrane 9 superfamily member 3 [Source:HGNC Symbol;Acc:HGNC:21529]	protein_coding	0.705127	-1.02166	2.6114e-15	0.389128	0.00234242	0.507211	0.000133053	0.118083	0.704376
ENSG00000077150	NFKB2	nuclear factor of kappa light polypeptide gene enhancer in B-cells 2 (p49/p100) [Source:HGNC Symbol;Acc:HGNC:7795]	protein_coding	0.0067541	0.716831	2.11535e-08	0.760219	3.57327e-10	0.191442	0.171777	-0.568777	0.00691455
ENSG00000077152	UBE2T	ubiquitin-conjugating enzyme E2T [Source:HGNC Symbol;Acc:HGNC:25009]	protein_coding	0.752564	0.365757	0.117474	-2.8137	1.46771e-41	-2.64195	4.00029e-36	0.171757	0.750591
ENSG00000077157	PPP1R12B	protein phosphatase 1, regulatory subunit 12B [Source:HGNC Symbol;Acc:HGNC:7619]	protein_coding	0.673296	0.549634	7.62309e-08	-0.148426	0.167824	-0.0467307	0.712325	0.101695	0.672366
ENSG00000077232	DNAJC10	DnaJ (Hsp40) homolog, subfamily C, member 10 [Source:HGNC Symbol;Acc:HGNC:24637]	protein_coding	0.763729	-0.63995	1.99451e-09	0.107791	0.334791	0.0287587	0.83512	-0.079032	0.76362
ENSG00000077235	GTF3C1	general transcription factor IIIC, polypeptide 1, alpha 220kDa [Source:HGNC Symbol;Acc:HGNC:4664]	protein_coding	0.104972	-0.153042	0.0755404	-0.159817	0.0418479	-0.392112	7.80837e-07	-0.232295	0.105147
ENSG00000077238	IL4R	interleukin 4 receptor [Source:HGNC Symbol;Acc:HGNC:6015]	protein_coding	0.0755485	-0.428196	1.18246e-05	0.786444	1.3099e-18	0.48381	4.50147e-07	-0.302635	0.0758788
ENSG00000077254	USP33	ubiquitin specific peptidase 33 [Source:HGNC Symbol;Acc:HGNC:20059]	protein_coding	0.50631	0.0398358	0.76077	0.0211529	0.854233	0.164782	0.134218	0.143629	0.504954
ENSG00000077312	SNRPA	small nuclear ribonucleoprotein polypeptide A [Source:HGNC Symbol;Acc:HGNC:11151]	protein_coding	0.208084	0.0839134	0.581476	-1.02076	2.42725e-18	-1.31872	8.34521e-28	-0.297958	0.208346
ENSG00000077348	EXOSC5	exosome component 5 [Source:HGNC Symbol;Acc:HGNC:24662]	protein_coding	0.0524544	0.301617	0.123502	-1.70372	4.91778e-21	-1.06609	3.83342e-09	0.637629	0.0530531
ENSG00000077380	DYNC1I2	dynein, cytoplasmic 1, intermediate chain 2 [Source:HGNC Symbol;Acc:HGNC:2964]	protein_coding	0.00796616	-0.0373233	0.722852	0.648349	1.61028e-17	0.291378	0.000444307	-0.356971	0.00811386
ENSG00000077454	LRCH4	leucine-rich repeats and calponin homology (CH) domain containing 4 [Source:HGNC Symbol;Acc:HGNC:6691]	protein_coding	0.0791801	0.173523	0.156315	1.24098	1.65499e-34	0.900788	1.21728e-17	-0.340194	0.0790576
ENSG00000077458	FAM76B	family with sequence similarity 76, member B [Source:HGNC Symbol;Acc:HGNC:28492]	protein_coding	0.643004	-0.0690081	0.730253	-0.0919071	0.586837	0.0729787	0.706765	0.164886	0.644183
ENSG00000077463	SIRT6	sirtuin 6 [Source:HGNC Symbol;Acc:HGNC:14934]	protein_coding	0.0980954	0.198077	0.208544	0.92033	1.15931e-12	0.50997	0.00026668	-0.41036	0.0982725
ENSG00000077514	POLD3	polymerase (DNA-directed), delta 3, accessory subunit [Source:HGNC Symbol;Acc:HGNC:20932]	protein_coding	0.898835	0.264659	0.0384143	-1.00079	2.90912e-18	-0.958064	5.15238e-16	0.0427274	0.899204
ENSG00000077549	CAPZB	capping protein (actin filament) muscle Z-line, beta [Source:HGNC Symbol;Acc:HGNC:1491]	protein_coding	0.130269	0.0808473	0.443331	0.352882	2.84208e-05	0.109665	0.268539	-0.243216	0.130956
ENSG00000077585	GPR137B	G protein-coupled receptor 137B [Source:HGNC Symbol;Acc:HGNC:11862]	protein_coding	0.247727	1.25864	1.21948e-09	-0.121305	0.611932	0.348974	0.110054	0.470279	0.241897
ENSG00000077684	JADE1	jade family PHD finger 1 [Source:HGNC Symbol;Acc:HGNC:30027]	protein_coding	0.00119848	-0.0656787	0.713631	-1.11985	2.37435e-16	-0.37124	0.0126217	0.748613	0.00120282
ENSG00000077713	SLC25A43	solute carrier family 25, member 43 [Source:HGNC Symbol;Acc:HGNC:30557]	protein_coding	0.940031	-0.169224	0.29855	0.252219	0.0731727	0.282842	0.0597807	0.0306229	0.939963
ENSG00000077721	UBE2A	ubiquitin-conjugating enzyme E2A [Source:HGNC Symbol;Acc:HGNC:12472]	protein_coding	0.0253755	-0.0561932	0.476496	0.474112	6.70796e-15	0.225944	0.000721657	-0.248168	0.0254035
ENSG00000077782	FGFR1	fibroblast growth factor receptor 1 [Source:HGNC Symbol;Acc:HGNC:3688]	protein_coding	0.16761	1.66301	1.00914e-20	-0.147689	0.45876	-0.623612	0.000714829	-0.475924	0.165018
ENSG00000078018	MAP2	microtubule-associated protein 2 [Source:HGNC Symbol;Acc:HGNC:6839]	protein_coding	0.875132	-1.54973	0.00131608	-0.678018	0.133386	-0.463969	0.448711	0.214048	0.869474
ENSG00000078043	PIAS2	protein inhibitor of activated STAT, 2 [Source:HGNC Symbol;Acc:HGNC:17311]	protein_coding	0.161814	0.346841	0.169278	-1.88736	4.34717e-15	-1.24585	1.33946e-07	0.641505	0.162323
ENSG00000078061	ARAF	A-Raf proto-oncogene, serine/threonine kinase [Source:HGNC Symbol;Acc:HGNC:646]	protein_coding	0.0883406	0.148403	0.0882562	0.440748	3.80577e-09	0.198911	0.0161762	-0.241837	0.0877337
ENSG00000078070	MCCC1	methylcrotonoyl-CoA carboxylase 1 (alpha) [Source:HGNC Symbol;Acc:HGNC:6936]	protein_coding	0.0955299	-0.277892	0.157125	-0.683685	6.51553e-05	-0.150143	0.475831	0.533542	0.0973344
ENSG00000078081	LAMP3	lysosomal-associated membrane protein 3 [Source:HGNC Symbol;Acc:HGNC:14582]	protein_coding	0.463118	1.85549	1.51156e-06	-0.973239	0.0114791	-0.364239	0.408315	0.608999	0.447974
ENSG00000078114	NEBL	nebulette [Source:HGNC Symbol;Acc:HGNC:16932]	protein_coding	0.301023	0.057283	0.827376	-0.173502	0.405532	-0.576047	0.00493329	-0.402545	0.298467
ENSG00000078124	ACER3	alkaline ceramidase 3 [Source:HGNC Symbol;Acc:HGNC:16066]	protein_coding	0.926818	-0.13775	0.365758	0.295618	0.0201551	0.261416	0.0589464	-0.034203	0.926667
ENSG00000078140	UBE2K	ubiquitin-conjugating enzyme E2K [Source:HGNC Symbol;Acc:HGNC:4914]	protein_coding	0.422199	-0.229957	0.010235	-0.0542104	0.552682	0.0864158	0.381344	0.140626	0.42271
ENSG00000078142	PIK3C3	phosphatidylinositol 3-kinase, catalytic subunit type 3 [Source:HGNC Symbol;Acc:HGNC:8974]	protein_coding	0.689846	-0.103399	0.497213	0.364731	0.00258151	0.246849	0.0687322	-0.117882	0.689528
ENSG00000078177	N4BP2	NEDD4 binding protein 2 [Source:HGNC Symbol;Acc:HGNC:29851]	protein_coding	0.968782	-0.928574	2.37711e-05	-0.0411737	0.866713	-0.0159251	0.957903	0.0252484	0.968649
ENSG00000078237	C12orf5	chromosome 12 open reading frame 5 [Source:HGNC Symbol;Acc:HGNC:1185]	protein_coding	0.803572	-0.130039	0.449371	-0.262268	0.0700592	-0.171452	0.30273	0.0908161	0.803328
ENSG00000078246	TULP3	tubby like protein 3 [Source:HGNC Symbol;Acc:HGNC:12425]	protein_coding	0.161104	0.132487	0.384653	0.416756	0.00078796	0.0823022	0.599709	-0.334454	0.163471
ENSG00000078269	SYNJ2	synaptojanin 2 [Source:HGNC Symbol;Acc:HGNC:11504]	protein_coding	0.749873	-0.159511	0.350069	0.997759	2.27875e-13	0.885348	4.85886e-10	-0.112411	0.749144
ENSG00000078304	PPP2R5C	protein phosphatase 2, regulatory subunit B', gamma [Source:HGNC Symbol;Acc:HGNC:9311]	protein_coding	0.0864039	-0.0990502	0.150377	0.363551	3.45587e-10	0.175182	0.00601559	-0.188368	0.0872446
ENSG00000078319	PMS2P1	postmeiotic segregation increased 2 pseudogene 1 [Source:HGNC Symbol;Acc:HGNC:9123]	unprocessed_pseudogene	0.63536	-0.0676772	0.767112	-0.569947	0.00109322	-0.37503	0.0529383	0.194917	0.636276
ENSG00000078369	GNB1	guanine nucleotide binding protein (G protein), beta polypeptide 1 [Source:HGNC Symbol;Acc:HGNC:4396]	protein_coding	0.00388676	0.281694	0.00508904	0.4792	1.434e-07	0.0290667	0.811727	-0.450134	0.00400409
ENSG00000078399	HOXA9	homeobox A9 [Source:HGNC Symbol;Acc:HGNC:5109]	protein_coding	0.024453	0.39373	0.176446	-2.66103	1.31709e-15	-1.43561	4.59682e-07	1.22542	0.0250862
ENSG00000078401	EDN1	endothelin 1 [Source:HGNC Symbol;Acc:HGNC:3176]	protein_coding	0.0967675	1.99877	3.57344e-23	-0.133104	0.562456	-0.752343	0.000288641	-0.619239	0.0995178
ENSG00000078403	MLLT10	myeloid/lymphoid or mixed-lineage leukemia (trithorax homolog, Drosophila); translocated to, 10 [Source:HGNC Symbol;Acc:HGNC:16063]	protein_coding	0.543629	0.231075	0.0976003	-0.113556	0.398555	0.0547996	0.728536	0.168355	0.543053
ENSG00000078487	ZCWPW1	zinc finger, CW type with PWWP domain 1 [Source:HGNC Symbol;Acc:HGNC:23486]	protein_coding	0.938226	0.0362001	0.90777	-0.241517	0.320071	-0.188874	0.49622	0.0526435	0.938346
ENSG00000078618	NRD1	nardilysin (N-arginine dibasic convertase) [Source:HGNC Symbol;Acc:HGNC:7995]	protein_coding	0.520846	0.0574823	0.524765	-0.277738	0.000109445	-0.38133	2.92583e-07	-0.103592	0.520132
ENSG00000078668	VDAC3	voltage-dependent anion channel 3 [Source:HGNC Symbol;Acc:HGNC:12674]	protein_coding	0.913475	-0.113107	0.343116	-0.851202	7.41758e-19	-0.819667	2.12833e-16	0.0315353	0.91374
ENSG00000078674	PCM1	pericentriolar material 1 [Source:HGNC Symbol;Acc:HGNC:8727]	protein_coding	0.283792	-0.109134	0.355485	-0.576737	1.70841e-09	-0.365236	0.000383214	0.211501	0.282242
ENSG00000078687	TNRC6C	trinucleotide repeat containing 6C [Source:HGNC Symbol;Acc:HGNC:29318]	protein_coding	0.806696	0.0801258	0.638711	0.569516	9.58631e-06	0.486136	0.000404204	-0.0833802	0.805603
ENSG00000078699	CBFA2T2	core-binding factor, runt domain, alpha subunit 2; translocated to, 2 [Source:HGNC Symbol;Acc:HGNC:1536]	protein_coding	0.914172	0.420315	0.000154368	-0.138481	0.220614	-0.171869	0.149657	-0.0333877	0.914038
ENSG00000078747	ITCH	itchy E3 ubiquitin protein ligase [Source:HGNC Symbol;Acc:HGNC:13890]	protein_coding	0.0255364	-0.264512	0.0222493	0.859519	1.5201e-17	0.450456	3.34107e-05	-0.409064	0.0259814
ENSG00000078804	TP53INP2	tumor protein p53 inducible nuclear protein 2 [Source:HGNC Symbol;Acc:HGNC:16104]	protein_coding	0.726495	-0.2166	0.58247	3.23119	6.50973e-28	2.96652	2.24624e-22	-0.264676	0.727541
ENSG00000078808	SDF4	stromal cell derived factor 4 [Source:HGNC Symbol;Acc:HGNC:24188]	protein_coding	0.0519993	0.171593	0.025397	0.292344	2.04295e-05	0.04883	0.569153	-0.243514	0.0515911
ENSG00000078900	TP73	tumor protein p73 [Source:HGNC Symbol;Acc:HGNC:12003]	protein_coding	0.586512	-0.481797	0.00238789	-2.38589	1.33752e-48	-2.16603	1.36174e-33	0.219859	0.585834
ENSG00000078902	TOLLIP	toll interacting protein [Source:HGNC Symbol;Acc:HGNC:16476]	protein_coding	0.249673	-0.0368712	0.74622	0.688186	4.19147e-17	0.49388	1.31242e-08	-0.194305	0.24782
ENSG00000078967	UBE2D4	ubiquitin-conjugating enzyme E2D 4 (putative) [Source:HGNC Symbol;Acc:HGNC:21647]	protein_coding	0.750939	0.159967	0.231477	-0.11173	0.372735	-0.0195213	0.899683	0.0922087	0.749813
ENSG00000079112	CDH17	cadherin 17, LI cadherin (liver-intestine) [Source:HGNC Symbol;Acc:HGNC:1756]	protein_coding	0.0310519	-1.15708	2.36235e-18	0.729675	1.29844e-08	1.23113	3.86118e-21	0.501451	0.0301029
ENSG00000079134	THOC1	THO complex 1 [Source:HGNC Symbol;Acc:HGNC:19070]	protein_coding	0.310028	0.0796539	0.60526	-0.967978	9.69983e-16	-0.712958	1.48625e-08	0.25502	0.310396
ENSG00000079150	FKBP7	FK506 binding protein 7 [Source:HGNC Symbol;Acc:HGNC:3723]	protein_coding	0.00166824	0.0232085	0.9549	-2.92804	2.96641e-15	-1.13312	0.00060358	1.79491	0.00203012
ENSG00000079246	XRCC5	X-ray repair complementing defective repair in Chinese hamster cells 5 (double-strand-break rejoining) [Source:HGNC Symbol;Acc:HGNC:12833]	protein_coding	0.855812	-0.114414	0.166576	-0.191525	0.00802201	-0.156054	0.046161	0.0354705	0.856105
ENSG00000079257	LXN	latexin [Source:HGNC Symbol;Acc:HGNC:13347]	protein_coding	0.494249	-0.30092	0.104039	-0.0980754	0.588831	0.14634	0.462115	0.244415	0.496084
ENSG00000079263	SP140	SP140 nuclear body protein [Source:HGNC Symbol;Acc:HGNC:17133]	protein_coding	0.729037	0.218923	0.786726	0.334117	0.620195	-0.181367	0.821451	-0.515484	0.730802
ENSG00000079277	MKNK1	MAP kinase interacting serine/threonine kinase 1 [Source:HGNC Symbol;Acc:HGNC:7110]	protein_coding	0.0351818	0.00897901	0.94706	0.385512	3.77704e-05	0.0278945	0.827173	-0.357617	0.0348148
ENSG00000079308	TNS1	tensin 1 [Source:HGNC Symbol;Acc:HGNC:11973]	protein_coding	0.241005	1.1372	0.138885	-0.761068	0.305165	-2.38836	0.00123293	-1.62729	0.235807
ENSG00000079313	REXO1	REX1, RNA exonuclease 1 homolog (S. cerevisiae) [Source:HGNC Symbol;Acc:HGNC:24616]	protein_coding	0.363197	0.0649778	0.589928	0.387502	2.88282e-05	0.210141	0.0418786	-0.177361	0.362656
ENSG00000079332	SAR1A	secretion associated, Ras related GTPase 1A [Source:HGNC Symbol;Acc:HGNC:10534]	protein_coding	0.297939	0.114691	0.226319	0.154141	0.0651153	-0.0157885	0.884008	-0.169929	0.298158
ENSG00000079335	CDC14A	cell division cycle 14A [Source:HGNC Symbol;Acc:HGNC:1718]	protein_coding	0.012933	0.149301	0.556723	-0.587443	0.00472165	0.285274	0.214708	0.872717	0.012613
ENSG00000079337	RAPGEF3	Rap guanine nucleotide exchange factor (GEF) 3 [Source:HGNC Symbol;Acc:HGNC:16629]	protein_coding	0.251859	0.649889	0.000126692	2.15277	9.88491e-45	1.78777	9.97587e-30	-0.364994	0.2485
ENSG00000079385	CEACAM1	carcinoembryonic antigen-related cell adhesion molecule 1 (biliary glycoprotein) [Source:HGNC Symbol;Acc:HGNC:1814]	protein_coding	0.0489439	0.0308532	0.839785	2.31884	6.45559e-110	1.93291	4.46354e-73	-0.385927	0.0493794
ENSG00000079387	SENP1	SUMO1/sentrin specific peptidase 1 [Source:HGNC Symbol;Acc:HGNC:17927]	protein_coding	0.0964618	-0.0414374	0.746429	-0.40572	2.44327e-05	-0.105425	0.360741	0.300295	0.096245
ENSG00000079432	CIC	capicua transcriptional repressor [Source:HGNC Symbol;Acc:HGNC:14214]	protein_coding	0.0178381	-0.0256246	0.85039	0.693077	1.65748e-13	0.293041	0.00472196	-0.400037	0.0177933
ENSG00000079435	LIPE	lipase, hormone-sensitive [Source:HGNC Symbol;Acc:HGNC:6621]	protein_coding	0.973089	0.0310254	0.928221	-0.380432	0.148408	-0.35454	0.223094	0.0258924	0.973061
ENSG00000079459	FDFT1	farnesyl-diphosphate farnesyltransferase 1 [Source:HGNC Symbol;Acc:HGNC:3629]	protein_coding	0.838707	-0.617994	4.34515e-05	0.197782	0.193005	0.276617	0.0830886	0.0788348	0.838767
ENSG00000079462	PAFAH1B3	platelet-activating factor acetylhydrolase 1b, catalytic subunit 3 (29kDa) [Source:HGNC Symbol;Acc:HGNC:8576]	protein_coding	0.132173	0.520049	1.87099e-05	-0.750462	1.66857e-10	-0.412581	0.000777168	0.33788	0.131773
ENSG00000079482	OPHN1	oligophrenin 1 [Source:HGNC Symbol;Acc:HGNC:8148]	protein_coding	0.837152	-0.131135	0.424038	0.0417011	0.78655	-0.0329071	0.854721	-0.0746082	0.836413
ENSG00000079616	KIF22	kinesin family member 22 [Source:HGNC Symbol;Acc:HGNC:6391]	protein_coding	0.489971	-0.493103	0.00130765	-2.08624	1.21398e-50	-2.30873	1.21839e-56	-0.222487	0.490046
ENSG00000079691	LRRC16A	leucine rich repeat containing 16A [Source:HGNC Symbol;Acc:HGNC:21581]	protein_coding	0.413407	-0.230959	0.0284591	0.0265887	0.809851	0.191696	0.0699119	0.165108	0.413566
ENSG00000079739	PGM1	phosphoglucomutase 1 [Source:HGNC Symbol;Acc:HGNC:8905]	protein_coding	0.403006	0.635884	5.34298e-08	-0.597321	1.07834e-07	-0.397282	0.00084408	0.200039	0.405243
ENSG00000079785	DDX1	DEAD (Asp-Glu-Ala-Asp) box helicase 1 [Source:HGNC Symbol;Acc:HGNC:2734]	protein_coding	0.237508	-0.320266	0.00137398	-0.306298	0.00108027	-0.0878336	0.437959	0.218464	0.238298
ENSG00000079805	DNM2	dynamin 2 [Source:HGNC Symbol;Acc:HGNC:2974]	protein_coding	0.938858	-0.31742	0.0133642	-0.0590333	0.657641	-0.085784	0.551871	-0.0267508	0.939079
ENSG00000079819	EPB41L2	erythrocyte membrane protein band 4.1-like 2 [Source:HGNC Symbol;Acc:HGNC:3379]	protein_coding	0.413783	-1.48279	2.29214e-18	-0.819127	5.91601e-07	-0.526208	0.00416485	0.292919	0.416605
ENSG00000079950	STX7	syntaxin 7 [Source:HGNC Symbol;Acc:HGNC:11442]	protein_coding	0.980792	-0.353555	0.00229387	0.690535	2.75606e-11	0.698351	1.64797e-10	0.0078157	0.980564
ENSG00000079974	RABL2B	RAB, member of RAS oncogene family-like 2B [Source:HGNC Symbol;Acc:HGNC:9800]	protein_coding	0.602278	-0.200732	0.199958	0.160149	0.262003	-0.00305917	0.987051	-0.163208	0.599467
ENSG00000079999	KEAP1	kelch-like ECH-associated protein 1 [Source:HGNC Symbol;Acc:HGNC:23177]	protein_coding	0.329526	0.25555	0.0132962	0.114833	0.256048	-0.0737453	0.523721	-0.188578	0.328931
ENSG00000080031	PTPRH	protein tyrosine phosphatase, receptor type, H [Source:HGNC Symbol;Acc:HGNC:9672]	protein_coding	0.0431984	-0.487469	0.00460541	2.30906	5.73238e-53	1.74037	1.28853e-28	-0.568689	0.0443701
ENSG00000080189	SLC35C2	solute carrier family 35 (GDP-fucose transporter), member C2 [Source:HGNC Symbol;Acc:HGNC:17117]	protein_coding	0.774956	-0.0696341	0.512842	0.473742	9.05054e-09	0.411774	2.23091e-06	-0.0619689	0.774232
ENSG00000080200	CRYBG3	beta-gamma crystallin domain containing 3 [Source:HGNC Symbol;Acc:HGNC:34427]	protein_coding	0.176721	0.0503089	0.808342	-0.274246	0.0841375	0.123945	0.50357	0.398191	0.175534
ENSG00000080298	RFX3	regulatory factor X, 3 (influences HLA class II expression) [Source:HGNC Symbol;Acc:HGNC:9984]	protein_coding	0.990788	-0.311116	0.144692	-0.0354095	0.870579	-0.041925	0.869798	-0.00651558	0.990571
ENSG00000080345	RIF1	replication timing regulatory factor 1 [Source:HGNC Symbol;Acc:HGNC:23207]	protein_coding	0.19519	-0.507761	0.000397089	-0.841956	1.84697e-10	-0.498661	0.000477328	0.343295	0.193572
ENSG00000080371	RAB21	RAB21, member RAS oncogene family [Source:HGNC Symbol;Acc:HGNC:18263]	protein_coding	0.722234	-0.41627	0.000906946	0.083904	0.51759	0.187198	0.164032	0.103294	0.722266
ENSG00000080503	SMARCA2	SWI/SNF related, matrix associated, actin dependent regulator of chromatin, subfamily a, member 2 [Source:HGNC Symbol;Acc:HGNC:11098]	protein_coding	0.000104653	0.137956	0.163503	0.756837	1.33785e-20	0.223968	0.0151585	-0.532869	0.000102507
ENSG00000080546	SESN1	sestrin 1 [Source:HGNC Symbol;Acc:HGNC:21595]	protein_coding	0.624456	-0.135027	0.418615	0.107773	0.467661	0.263634	0.0862505	0.155861	0.625353
ENSG00000080561	MID2	midline 2 [Source:HGNC Symbol;Acc:HGNC:7096]	protein_coding	0.953257	0.544418	2.70683e-05	0.408678	0.00108294	0.387042	0.00252784	-0.0216358	0.953171
ENSG00000080573	COL5A3	collagen, type V, alpha 3 [Source:HGNC Symbol;Acc:HGNC:14864]	protein_coding	0.72023	-0.658061	0.183422	1.57405	1.13207e-05	1.91905	4.87032e-06	0.345002	0.717247
ENSG00000080603	SRCAP	Snf2-related CREBBP activator protein [Source:HGNC Symbol;Acc:HGNC:16974]	protein_coding	0.11097	-0.207697	0.00284162	0.323163	3.25723e-07	0.130476	0.0689823	-0.192687	0.111043
ENSG00000080608	KIAA0020	KIAA0020 [Source:HGNC Symbol;Acc:HGNC:29676]	protein_coding	0.119548	-0.225863	0.0817355	-0.961661	1.86374e-17	-0.618064	2.85103e-07	0.343597	0.118938
ENSG00000080802	CNOT4	CCR4-NOT transcription complex, subunit 4 [Source:HGNC Symbol;Acc:HGNC:7880]	protein_coding	0.985865	0.0412526	0.817068	0.180716	0.188149	0.173307	0.252119	-0.00740924	0.98571
ENSG00000080815	PSEN1	presenilin 1 [Source:HGNC Symbol;Acc:HGNC:9508]	protein_coding	0.106204	-0.0737474	0.424973	0.945503	8.79812e-40	0.720449	4.08624e-22	-0.225054	0.106752
ENSG00000080819	CPOX	coproporphyrinogen oxidase [Source:HGNC Symbol;Acc:HGNC:2321]	protein_coding	0.212895	-0.413543	0.0446848	-1.38532	3.73425e-14	-0.922966	2.45096e-06	0.462357	0.212388
ENSG00000080822	CLDND1	claudin domain containing 1 [Source:HGNC Symbol;Acc:HGNC:1322]	protein_coding	0.498166	-0.0684531	0.71722	0.192101	0.200996	-0.0214163	0.912423	-0.213518	0.497328
ENSG00000080823	MOK	MOK protein kinase [Source:HGNC Symbol;Acc:HGNC:9833]	protein_coding	0.731594	0.337043	0.0243205	-0.367651	0.00843543	-0.250209	0.100216	0.117442	0.72978
ENSG00000080824	HSP90AA1	heat shock protein 90kDa alpha (cytosolic), class A member 1 [Source:HGNC Symbol;Acc:HGNC:5253]	protein_coding	0.394907	-0.21349	0.0759603	-0.46179	1.12637e-05	-0.651439	1.56996e-09	-0.189649	0.397039
ENSG00000080839	RBL1	retinoblastoma-like 1 [Source:HGNC Symbol;Acc:HGNC:9893]	protein_coding	0.000695478	-0.429024	0.00998393	-3.39325	3.63826e-88	-2.41134	1.20292e-45	0.981908	0.000679922
ENSG00000080845	DLGAP4	discs, large (Drosophila) homolog-associated protein 4 [Source:HGNC Symbol;Acc:HGNC:24476]	protein_coding	0.00684642	0.132369	0.189674	0.698275	6.57693e-17	0.300117	0.000986792	-0.398159	0.0068365
ENSG00000080854	IGSF9B	immunoglobulin superfamily, member 9B [Source:HGNC Symbol;Acc:HGNC:32326]	protein_coding	0.115163	0.386745	0.30775	-2.89581	7.26374e-16	-1.851	6.19155e-08	1.04481	0.113653
ENSG00000080947	CROCCP3	ciliary rootlet coiled-coil, rootletin pseudogene 3 [Source:HGNC Symbol;Acc:HGNC:29405]	transcribed_unprocessed_pseudogene	0.401853	0.547939	0.130562	0.363127	0.287307	-0.197432	0.6194	-0.560559	0.402848
ENSG00000080986	NDC80	NDC80 kinetochore complex component [Source:HGNC Symbol;Acc:HGNC:16909]	protein_coding	0.000541681	-0.0149108	0.950275	-4.5844	4.90348e-115	-3.44874	1.86877e-76	1.13565	0.000563478
ENSG00000081014	AP4E1	adaptor-related protein complex 4, epsilon 1 subunit [Source:HGNC Symbol;Acc:HGNC:573]	protein_coding	0.168667	-0.591639	2.39495e-05	-0.0704078	0.63635	0.286079	0.0575486	0.356487	0.166913
ENSG00000081019	RSBN1	round spermatid basic protein 1 [Source:HGNC Symbol;Acc:HGNC:25642]	protein_coding	0.791324	-0.0221172	0.900957	0.282212	0.0287992	0.195495	0.18256	-0.0867165	0.790704
ENSG00000081026	MAGI3	membrane associated guanylate kinase, WW and PDZ domain containing 3 [Source:HGNC Symbol;Acc:HGNC:29647]	protein_coding	0.936658	0.0960998	0.593779	0.0386354	0.814227	0.00557215	0.977747	-0.0330633	0.937379
ENSG00000081041	CXCL2	chemokine (C-X-C motif) ligand 2 [Source:HGNC Symbol;Acc:HGNC:4603]	protein_coding	0.238467	1.45219	2.71772e-06	0.375046	0.252331	-0.326554	0.341366	-0.7016	0.234011
ENSG00000081059	TCF7	transcription factor 7 (T-cell specific, HMG-box) [Source:HGNC Symbol;Acc:HGNC:11639]	protein_coding	0.678023	-0.813347	0.000210344	-0.350225	0.103783	-0.139703	0.59554	0.210522	0.674204
ENSG00000081087	OSTM1	osteopetrosis associated transmembrane protein 1 [Source:HGNC Symbol;Acc:HGNC:21652]	protein_coding	0.709726	-0.25698	0.0991876	0.88071	5.08416e-12	1.00216	1.91075e-13	0.121448	0.709463
ENSG00000081154	PCNP	PEST proteolytic signal containing nuclear protein [Source:HGNC Symbol;Acc:HGNC:30023]	protein_coding	0.92473	-0.241043	0.0232295	0.0246793	0.826182	-0.002469	0.985497	-0.0271484	0.924823
ENSG00000081177	EXD2	exonuclease 3'-5' domain containing 2 [Source:HGNC Symbol;Acc:HGNC:20217]	protein_coding	0.215067	-0.339121	0.00198677	-0.237723	0.0226753	0.0125708	0.929679	0.250294	0.214686
ENSG00000081181	ARG2	arginase 2 [Source:HGNC Symbol;Acc:HGNC:664]	protein_coding	0.361079	0.990438	0.000348923	1.32961	2.04788e-07	0.840228	0.00198802	-0.489385	0.361378
ENSG00000081189	MEF2C	myocyte enhancer factor 2C [Source:HGNC Symbol;Acc:HGNC:6996]	protein_coding	0.0389633	-2.83693	7.58974e-10	-2.30028	4.7477e-08	-0.520589	0.415688	1.7797	0.0389418
ENSG00000081277	PKP1	plakophilin 1 [Source:HGNC Symbol;Acc:HGNC:9023]	protein_coding	0.0965848	0.741547	0.240381	0.646426	0.259898	-1.0624	0.0819605	-1.70882	0.0892162
ENSG00000081307	UBA5	ubiquitin-like modifier activating enzyme 5 [Source:HGNC Symbol;Acc:HGNC:23230]	protein_coding	0.0386185	-0.569892	1.59655e-06	-0.68536	8.99393e-10	-0.257319	0.0441269	0.428041	0.0374377
ENSG00000081320	STK17B	serine/threonine kinase 17b [Source:HGNC Symbol;Acc:HGNC:11396]	protein_coding	0.915454	-0.210869	0.15735	0.44461	0.000494338	0.404896	0.00309794	-0.0397139	0.916019
ENSG00000081377	CDC14B	cell division cycle 14B [Source:HGNC Symbol;Acc:HGNC:1719]	protein_coding	0.00696422	0.0632291	0.617118	0.183595	0.0711369	0.633601	1.42094e-10	0.450005	0.00691489
ENSG00000081386	ZNF510	zinc finger protein 510 [Source:HGNC Symbol;Acc:HGNC:29161]	protein_coding	0.47124	0.192487	0.347419	-0.238861	0.188019	0.0279681	0.902678	0.266829	0.47223
ENSG00000081665	ZNF506	zinc finger protein 506 [Source:HGNC Symbol;Acc:HGNC:23780]	protein_coding	0.403357	-0.0682601	0.721392	0.554334	8.48087e-05	0.302294	0.0579944	-0.25204	0.405081
ENSG00000081692	JMJD4	jumonji domain containing 4 [Source:HGNC Symbol;Acc:HGNC:25724]	protein_coding	0.586951	0.572942	1.08345e-06	-0.360187	0.00209005	-0.216666	0.085432	0.143521	0.585843
ENSG00000081721	DUSP12	dual specificity phosphatase 12 [Source:HGNC Symbol;Acc:HGNC:3067]	protein_coding	0.938226	0.544013	1.84765e-08	0.0192263	0.866253	-0.00277165	0.983109	-0.0219979	0.938356
ENSG00000081760	AACS	acetoacetyl-CoA synthetase [Source:HGNC Symbol;Acc:HGNC:21298]	protein_coding	0.543629	0.278635	0.00573148	-0.698985	3.23052e-14	-0.569889	2.54591e-09	0.129097	0.543311
ENSG00000081791	KIAA0141	KIAA0141 [Source:HGNC Symbol;Acc:HGNC:28969]	protein_coding	0.765471	-0.57709	6.27526e-09	-0.017208	0.88031	0.0562711	0.648768	0.073479	0.764619
ENSG00000081803	CADPS2	Ca++-dependent secretion activator 2 [Source:HGNC Symbol;Acc:HGNC:16018]	protein_coding	0.744387	-0.212826	0.59539	-0.644432	0.0513489	-0.378305	0.329122	0.266127	0.742365
ENSG00000081853	PCDHGA2	protocadherin gamma subfamily A, 2 [Source:HGNC Symbol;Acc:HGNC:8700]	protein_coding	0.910134	-0.767917	0.151929	0.67311	0.137	0.522187	0.359193	-0.150923	0.909397
ENSG00000081870	HSPB11	heat shock protein family B (small), member 11 [Source:HGNC Symbol;Acc:HGNC:25019]	protein_coding	0.868361	-0.082502	0.596022	-0.440368	0.000315252	-0.384139	0.00351128	0.0562289	0.868764
ENSG00000081913	PHLPP1	PH domain and leucine rich repeat protein phosphatase 1 [Source:HGNC Symbol;Acc:HGNC:20610]	protein_coding	0.435954	0.0325307	0.850398	0.300688	0.0164555	0.0944896	0.537357	-0.206199	0.437136
ENSG00000081923	ATP8B1	ATPase, aminophospholipid transporter, class I, type 8B, member 1 [Source:HGNC Symbol;Acc:HGNC:3706]	protein_coding	0.188943	-0.837109	3.52951e-11	0.170351	0.191641	0.48472	0.000175603	0.314369	0.189605
ENSG00000082014	SMARCD3	SWI/SNF related, matrix associated, actin dependent regulator of chromatin, subfamily d, member 3 [Source:HGNC Symbol;Acc:HGNC:11108]	protein_coding	0.883755	1.46385	0.0677231	-0.724285	0.400433	-1.0366	0.205638	-0.312313	0.88252
ENSG00000082068	WDR70	WD repeat domain 70 [Source:HGNC Symbol;Acc:HGNC:25495]	protein_coding	0.317875	0.740864	1.80676e-11	-0.466001	2.51343e-05	-0.242872	0.0395145	0.22313	0.317341
ENSG00000082146	STRADB	STE20-related kinase adaptor beta [Source:HGNC Symbol;Acc:HGNC:13205]	protein_coding	0.310197	0.386603	3.83905e-05	0.37376	2.58941e-05	0.556599	3.94279e-10	0.182839	0.309707
ENSG00000082153	BZW1	basic leucine zipper and W2 domains 1 [Source:HGNC Symbol;Acc:HGNC:18380]	protein_coding	0.189854	-0.128714	0.45169	0.674159	6.59665e-07	0.324866	0.0303405	-0.349293	0.191843
ENSG00000082196	C1QTNF3	C1q and tumor necrosis factor related protein 3 [Source:HGNC Symbol;Acc:HGNC:14326]	protein_coding	0.00300469	1.7646	4.07047e-06	2.21864	3.29865e-10	0.455416	0.255709	-1.76323	0.0030427
ENSG00000082212	ME2	malic enzyme 2, NAD(+)-dependent, mitochondrial [Source:HGNC Symbol;Acc:HGNC:6984]	protein_coding	0.181576	-0.466398	0.000271778	-1.18311	4.46589e-23	-0.860072	2.01654e-11	0.323033	0.183151
ENSG00000082213	C5orf22	chromosome 5 open reading frame 22 [Source:HGNC Symbol;Acc:HGNC:25639]	protein_coding	0.280071	0.406006	0.000832847	0.0530634	0.686411	0.300295	0.0137464	0.247231	0.280105
ENSG00000082258	CCNT2	cyclin T2 [Source:HGNC Symbol;Acc:HGNC:1600]	protein_coding	0.637636	-0.309733	0.00140278	0.214372	0.0193649	0.113813	0.287064	-0.100559	0.637764
ENSG00000082269	FAM135A	family with sequence similarity 135, member A [Source:HGNC Symbol;Acc:HGNC:21084]	protein_coding	0.998536	-0.979226	8.31499e-11	-0.267442	0.0784143	-0.266319	0.113748	0.00112303	0.998411
ENSG00000082438	COBLL1	cordon-bleu WH2 repeat protein-like 1 [Source:HGNC Symbol;Acc:HGNC:23571]	protein_coding	0.0326797	-1.68795	3.57598e-17	0.378796	0.0604736	1.1235	3.11899e-08	0.7447	0.0326959
ENSG00000082458	DLG3	discs, large homolog 3 (Drosophila) [Source:HGNC Symbol;Acc:HGNC:2902]	protein_coding	0.0626102	0.152612	0.192795	0.532717	6.22775e-08	0.193741	0.0826237	-0.338976	0.0634953
ENSG00000082497	SERTAD4	SERTA domain containing 4 [Source:HGNC Symbol;Acc:HGNC:25236]	protein_coding	7.39924e-05	0.569765	0.0259284	-2.68884	3.58178e-24	-1.0575	1.59702e-05	1.63134	7.69046e-05
ENSG00000082512	TRAF5	TNF receptor-associated factor 5 [Source:HGNC Symbol;Acc:HGNC:12035]	protein_coding	0.62426	0.824466	6.54317e-07	-0.0925671	0.607452	0.0908338	0.65071	0.183401	0.622291
ENSG00000082515	MRPL22	mitochondrial ribosomal protein L22 [Source:HGNC Symbol;Acc:HGNC:14480]	protein_coding	0.378059	-0.312255	0.0391446	-0.20135	0.159586	-0.45347	0.00204157	-0.25212	0.379734
ENSG00000082516	GEMIN5	gem (nuclear organelle) associated protein 5 [Source:HGNC Symbol;Acc:HGNC:20043]	protein_coding	0.00144254	-0.624185	4.55018e-05	-1.61815	4.43337e-29	-0.821325	1.14839e-07	0.796827	0.00146538
ENSG00000082641	NFE2L1	nuclear factor, erythroid 2-like 1 [Source:HGNC Symbol;Acc:HGNC:7781]	protein_coding	0.00597624	0.0206345	0.835832	0.558236	7.58898e-16	0.224293	0.00317451	-0.333943	0.00601898
ENSG00000082701	GSK3B	glycogen synthase kinase 3 beta [Source:HGNC Symbol;Acc:HGNC:4617]	protein_coding	0.365213	-0.150017	0.0933711	0.318608	3.93934e-05	0.170926	0.0485076	-0.147682	0.365024
ENSG00000082781	ITGB5	integrin, beta 5 [Source:HGNC Symbol;Acc:HGNC:6160]	protein_coding	0.917718	0.422166	0.000608155	0.457098	6.77072e-05	0.492449	3.79929e-05	0.0353506	0.917254
ENSG00000082805	ERC1	ELKS/RAB6-interacting/CAST family member 1 [Source:HGNC Symbol;Acc:HGNC:17072]	protein_coding	0.949234	0.645215	3.42229e-08	-0.221335	0.0684287	-0.243763	0.0507316	-0.0224277	0.948948
ENSG00000082898	XPO1	exportin 1 [Source:HGNC Symbol;Acc:HGNC:12825]	protein_coding	0.654246	-0.283381	0.0516794	-0.878641	3.98816e-12	-0.739881	2.45988e-08	0.138759	0.654079
ENSG00000082996	RNF13	ring finger protein 13 [Source:HGNC Symbol;Acc:HGNC:10057]	protein_coding	0.792417	-0.260701	0.00612185	0.348117	4.87512e-05	0.407231	7.71463e-06	0.059114	0.79201
ENSG00000083093	PALB2	partner and localizer of BRCA2 [Source:HGNC Symbol;Acc:HGNC:26144]	protein_coding	0.0657519	-0.661042	2.00012e-09	-0.390601	0.00023724	-0.0274224	0.851292	0.363179	0.0662936
ENSG00000083097	DOPEY1	dopey family member 1 [Source:HGNC Symbol;Acc:HGNC:21194]	protein_coding	0.911621	-0.529528	1.08659e-05	0.396972	0.00043327	0.4342	0.00035337	0.0372281	0.911044
ENSG00000083099	LYRM2	LYR motif containing 2 [Source:HGNC Symbol;Acc:HGNC:25229]	protein_coding	0.0910814	-0.513425	1.51837e-07	-0.0368172	0.732294	0.26038	0.0113788	0.297197	0.0899203
ENSG00000083123	BCKDHB	branched chain keto acid dehydrogenase E1, beta polypeptide [Source:HGNC Symbol;Acc:HGNC:987]	protein_coding	0.00938236	-0.522861	0.00010774	-0.604802	1.77416e-06	-0.0273925	0.8754	0.57741	0.00934682
ENSG00000083168	KAT6A	K(lysine) acetyltransferase 6A [Source:HGNC Symbol;Acc:HGNC:13013]	protein_coding	0.911488	-0.147732	0.31533	0.196501	0.124894	0.156876	0.27066	-0.0396256	0.911255
ENSG00000083223	ZCCHC6	zinc finger, CCHC domain containing 6 [Source:HGNC Symbol;Acc:HGNC:25817]	protein_coding	0.741089	-0.302745	0.0118076	0.772192	2.18202e-13	0.682229	9.72883e-10	-0.089963	0.741097
ENSG00000083307	GRHL2	grainyhead-like 2 (Drosophila) [Source:HGNC Symbol;Acc:HGNC:2799]	protein_coding	0.887381	0.0513353	0.664194	-0.407344	6.9955e-06	-0.370659	0.000112808	0.036685	0.887355
ENSG00000083312	TNPO1	transportin 1 [Source:HGNC Symbol;Acc:HGNC:6401]	protein_coding	0.749072	-0.442954	0.000301546	-0.300592	0.0103561	-0.207501	0.110535	0.0930912	0.748179
ENSG00000083444	PLOD1	procollagen-lysine, 2-oxoglutarate 5-dioxygenase 1 [Source:HGNC Symbol;Acc:HGNC:9081]	protein_coding	0.030716	0.0837434	0.645926	-0.0574247	0.721617	-0.595905	4.53247e-05	-0.53848	0.0301029
ENSG00000083454	P2RX5	purinergic receptor P2X, ligand gated ion channel, 5 [Source:HGNC Symbol;Acc:HGNC:8536]	protein_coding	0.0336841	1.22733	4.59887e-06	-1.79068	1.69567e-09	-0.740988	0.0067885	1.0497	0.0348434
ENSG00000083457	ITGAE	integrin, alpha E (antigen CD103, human mucosal lymphocyte antigen 1; alpha polypeptide) [Source:HGNC Symbol;Acc:HGNC:6147]	protein_coding	0.333552	0.429228	0.0508771	-0.0714595	0.756138	-0.465453	0.0318771	-0.393993	0.333678
ENSG00000083520	DIS3	DIS3 exosome endoribonuclease and 3'-5' exoribonuclease [Source:HGNC Symbol;Acc:HGNC:20604]	protein_coding	0.0472243	-0.393424	0.00203589	-0.0205552	0.883926	0.403353	0.00139763	0.423908	0.0471096
ENSG00000083535	PIBF1	progesterone immunomodulatory binding factor 1 [Source:HGNC Symbol;Acc:HGNC:23352]	protein_coding	0.807633	-0.24018	0.132322	0.204624	0.15498	0.292451	0.0609142	0.0878264	0.8073
ENSG00000083544	TDRD3	tudor domain containing 3 [Source:HGNC Symbol;Acc:HGNC:20612]	protein_coding	0.826149	-0.409816	0.124907	-0.163272	0.525367	-0.0245902	0.941482	0.138681	0.82411
ENSG00000083635	NUFIP1	nuclear fragile X mental retardation protein interacting protein 1 [Source:HGNC Symbol;Acc:HGNC:8057]	protein_coding	0.00214827	-0.45251	0.0209936	-1.37457	4.18642e-14	-0.407632	0.0459888	0.966942	0.00189351
ENSG00000083642	PDS5B	PDS5 cohesin associated factor B [Source:HGNC Symbol;Acc:HGNC:20418]	protein_coding	0.204592	-0.160033	0.188339	-0.350293	0.000885512	-0.0879233	0.497162	0.26237	0.203951
ENSG00000083720	OXCT1	3-oxoacid CoA transferase 1 [Source:HGNC Symbol;Acc:HGNC:8527]	protein_coding	8.84465e-05	0.678563	1.6562e-07	-1.42378	2.08865e-27	-0.592786	5.32374e-06	0.830996	8.92394e-05
ENSG00000083750	RRAGB	Ras-related GTP binding B [Source:HGNC Symbol;Acc:HGNC:19901]	protein_coding	0.397912	0.0804816	0.58367	0.211361	0.0758023	0.415527	0.000549887	0.204166	0.397892
ENSG00000083799	CYLD	cylindromatosis (turban tumor syndrome) [Source:HGNC Symbol;Acc:HGNC:2584]	protein_coding	0.514854	-0.0146327	0.928063	0.342165	0.00285429	0.507427	1.84145e-05	0.165262	0.514154
ENSG00000083807	SLC27A5	solute carrier family 27 (fatty acid transporter), member 5 [Source:HGNC Symbol;Acc:HGNC:10999]	protein_coding	0.342181	-0.168	0.618862	-0.677705	0.0144837	-1.24041	7.18595e-05	-0.562705	0.339938
ENSG00000083812	ZNF324	zinc finger protein 324 [Source:HGNC Symbol;Acc:HGNC:14096]	protein_coding	0.816211	0.160458	0.421929	0.389243	0.0182532	0.290301	0.110552	-0.0989416	0.815272
ENSG00000083817	ZNF416	zinc finger protein 416 [Source:HGNC Symbol;Acc:HGNC:20645]	protein_coding	0.524369	0.581052	0.000217019	0.365734	0.0170755	0.154353	0.376978	-0.211381	0.522543
ENSG00000083828	ZNF586	zinc finger protein 586 [Source:HGNC Symbol;Acc:HGNC:25949]	protein_coding	0.571037	-0.257085	0.229897	-0.645716	0.000512479	-0.401689	0.0562672	0.244027	0.569394
ENSG00000083838	ZNF446	zinc finger protein 446 [Source:HGNC Symbol;Acc:HGNC:21036]	protein_coding	0.563226	0.285714	0.0813875	0.40168	0.00599097	0.212665	0.199897	-0.189014	0.564867
ENSG00000083844	ZNF264	zinc finger protein 264 [Source:HGNC Symbol;Acc:HGNC:13057]	protein_coding	0.461376	0.0817747	0.630262	0.457149	0.000436412	0.247494	0.0916829	-0.209655	0.458614
ENSG00000083845	RPS5	ribosomal protein S5 [Source:HGNC Symbol;Acc:HGNC:10426]	protein_coding	0.741864	0.0730173	0.696974	-0.837298	2.1849e-09	-0.955108	4.0604e-11	-0.117811	0.741398
ENSG00000083857	FAT1	FAT atypical cadherin 1 [Source:HGNC Symbol;Acc:HGNC:3595]	protein_coding	0.73889	-0.0569056	0.767329	-0.357462	0.0138616	-0.476185	0.00155344	-0.118724	0.73884
ENSG00000083896	YTHDC1	YTH domain containing 1 [Source:HGNC Symbol;Acc:HGNC:30626]	protein_coding	0.627536	-0.0760991	0.46681	0.0648429	0.483413	-0.0307491	0.780898	-0.095592	0.628432
ENSG00000083937	CHMP2B	charged multivesicular body protein 2B [Source:HGNC Symbol;Acc:HGNC:24537]	protein_coding	0.865888	-0.474105	4.68835e-06	0.36334	0.000208057	0.317233	0.00264557	-0.0461071	0.866056
ENSG00000084070	SMAP2	small ArfGAP2 [Source:HGNC Symbol;Acc:HGNC:25082]	protein_coding	0.672604	0.171301	0.170104	-0.118791	0.309891	-0.229479	0.0558443	-0.110687	0.671213
ENSG00000084072	PPIE	peptidylprolyl isomerase E (cyclophilin E) [Source:HGNC Symbol;Acc:HGNC:9258]	protein_coding	0.791324	0.17713	0.193441	-0.204273	0.0966626	-0.123961	0.375479	0.0803125	0.790537
ENSG00000084073	ZMPSTE24	zinc metallopeptidase STE24 [Source:HGNC Symbol;Acc:HGNC:12877]	protein_coding	0.00102669	-0.818458	2.85924e-14	-0.210587	0.0522023	0.366674	0.00115785	0.577261	0.000990403
ENSG00000084090	STARD7	StAR-related lipid transfer (START) domain containing 7 [Source:HGNC Symbol;Acc:HGNC:18063]	protein_coding	7.48615e-05	-0.196956	0.00943047	-0.643772	1.75359e-21	-0.195596	0.00919772	0.448175	7.22462e-05
ENSG00000084092	NOA1	nitric oxide associated 1 [Source:HGNC Symbol;Acc:HGNC:28473]	protein_coding	0.0256291	-0.297222	0.00170963	-0.251654	0.00489311	0.100226	0.348973	0.35188	0.0253382
ENSG00000084093	REST	RE1-silencing transcription factor [Source:HGNC Symbol;Acc:HGNC:9966]	protein_coding	0.644387	-0.130006	0.421072	-0.16275	0.246069	-0.018689	0.917022	0.144061	0.642919
ENSG00000084110	HAL	histidine ammonia-lyase [Source:HGNC Symbol;Acc:HGNC:4806]	protein_coding	0.0107537	-0.124781	0.715386	3.7335	1.55247e-69	2.73555	5.44621e-32	-0.997955	0.0111737
ENSG00000084112	SSH1	slingshot protein phosphatase 1 [Source:HGNC Symbol;Acc:HGNC:30579]	protein_coding	0.0404212	-0.375708	0.00193734	-0.208918	0.0745079	0.206376	0.103425	0.415294	0.039374
ENSG00000084207	GSTP1	glutathione S-transferase pi 1 [Source:HGNC Symbol;Acc:HGNC:4638]	protein_coding	0.853913	0.406793	2.92006e-05	-0.671411	9.53727e-14	-0.718169	1.15119e-14	-0.0467576	0.854032
ENSG00000084234	APLP2	amyloid beta (A4) precursor-like protein 2 [Source:HGNC Symbol;Acc:HGNC:598]	protein_coding	0.197725	0.664846	4.65956e-06	0.765856	1.8526e-08	0.416504	0.00481281	-0.349352	0.196284
ENSG00000084444	KIAA1467	KIAA1467 [Source:HGNC Symbol;Acc:HGNC:29288]	protein_coding	0.24836	0.204216	0.30065	-0.275475	0.121685	0.109346	0.596689	0.384821	0.246625
ENSG00000084463	WBP11	WW domain binding protein 11 [Source:HGNC Symbol;Acc:HGNC:16461]	protein_coding	0.85768	0.0301915	0.811457	-0.119276	0.227424	-0.165062	0.114399	-0.045786	0.857678
ENSG00000084623	EIF3I	eukaryotic translation initiation factor 3, subunit I [Source:HGNC Symbol;Acc:HGNC:3272]	protein_coding	0.779343	-0.0776302	0.556359	-0.275287	0.00893521	-0.349855	0.00143224	-0.0745678	0.779429
ENSG00000084636	COL16A1	collagen, type XVI, alpha 1 [Source:HGNC Symbol;Acc:HGNC:2193]	protein_coding	0.100881	1.61463	0.000133682	-0.257946	0.610969	-1.59268	0.00027294	-1.33473	0.0980052
ENSG00000084652	TXLNA	taxilin alpha [Source:HGNC Symbol;Acc:HGNC:30685]	protein_coding	0.70969	-0.00461456	0.965689	-0.0529472	0.53917	-0.124001	0.16176	-0.071054	0.708959
ENSG00000084676	NCOA1	nuclear receptor coactivator 1 [Source:HGNC Symbol;Acc:HGNC:7668]	protein_coding	0.923411	0.355908	0.000442767	0.349016	0.000243481	0.376423	0.000136431	0.0274068	0.922995
ENSG00000084693	AGBL5	ATP/GTP binding protein-like 5 [Source:HGNC Symbol;Acc:HGNC:26147]	protein_coding	0.928623	0.204289	0.160565	-0.376644	0.00320925	-0.410409	0.00221053	-0.0337652	0.927956
ENSG00000084731	KIF3C	kinesin family member 3C [Source:HGNC Symbol;Acc:HGNC:6321]	protein_coding	0.060469	1.49306	2.3189e-08	-0.654464	0.019786	-1.57175	4.82452e-09	-0.917287	0.060807
ENSG00000084733	RAB10	RAB10, member RAS oncogene family [Source:HGNC Symbol;Acc:HGNC:9759]	protein_coding	0.928623	-0.245247	0.0269601	0.25202	0.0131582	0.278496	0.00942015	0.0264763	0.928414
ENSG00000084754	HADHA	hydroxyacyl-CoA dehydrogenase/3-ketoacyl-CoA thiolase/enoyl-CoA hydratase (trifunctional protein), alpha subunit [Source:HGNC Symbol;Acc:HGNC:4801]	protein_coding	0.459642	-0.189033	0.0230328	0.26065	0.000512479	0.140589	0.0942411	-0.120061	0.460465
ENSG00000084764	MAPRE3	microtubule-associated protein, RP/EB family, member 3 [Source:HGNC Symbol;Acc:HGNC:6892]	protein_coding	0.0109057	-0.228214	0.173791	-0.084721	0.601569	0.54918	0.000281161	0.633901	0.0106373
ENSG00000084774	CAD	carbamoyl-phosphate synthetase 2, aspartate transcarbamylase, and dihydroorotase [Source:HGNC Symbol;Acc:HGNC:1424]	protein_coding	0.00544647	0.00793392	0.966136	-2.09176	1.97949e-57	-1.44606	7.47956e-27	0.645693	0.00518627
ENSG00000085063	CD59	CD59 molecule, complement regulatory protein [Source:HGNC Symbol;Acc:HGNC:1689]	protein_coding	0.0153094	0.194394	0.361346	1.00212	4.83582e-09	0.264051	0.186569	-0.73807	0.0148532
ENSG00000085117	CD82	CD82 molecule [Source:HGNC Symbol;Acc:HGNC:6210]	protein_coding	0.46379	-0.217244	0.0718246	0.976297	2.58089e-21	1.14585	2.20955e-27	0.169549	0.462168
ENSG00000085185	BCORL1	BCL6 corepressor-like 1 [Source:HGNC Symbol;Acc:HGNC:25657]	protein_coding	0.271757	0.564687	7.62513e-05	-0.12662	0.398429	0.174193	0.265174	0.300813	0.268035
ENSG00000085224	ATRX	alpha thalassemia/mental retardation syndrome X-linked [Source:HGNC Symbol;Acc:HGNC:886]	protein_coding	0.14157	-0.357824	0.0171769	-0.537122	7.53178e-05	-0.154989	0.336916	0.382133	0.140901
ENSG00000085231	TAF9	TAF9 RNA polymerase II, TATA box binding protein (TBP)-associated factor, 32kDa [Source:HGNC Symbol;Acc:HGNC:11542]	protein_coding	0.280879	-0.331475	0.0240889	-0.496153	0.000207055	-0.201374	0.202798	0.294779	0.280216
ENSG00000085274	MYNN	myoneurin [Source:HGNC Symbol;Acc:HGNC:14955]	protein_coding	0.0381716	-0.289826	0.00192229	-0.0993029	0.286528	0.223764	0.0191654	0.323067	0.0382646
ENSG00000085276	MECOM	MDS1 and EVI1 complex locus [Source:HGNC Symbol;Acc:HGNC:3498]	protein_coding	0.000298867	-0.267565	0.123446	-2.08957	1.0595e-44	-1.17209	3.63332e-14	0.917484	0.000274228
ENSG00000085365	SCAMP1	secretory carrier membrane protein 1 [Source:HGNC Symbol;Acc:HGNC:10563]	protein_coding	0.348646	-0.923363	6.06352e-07	-0.0715872	0.723854	0.272925	0.183975	0.344512	0.348334
ENSG00000085377	PREP	prolyl endopeptidase [Source:HGNC Symbol;Acc:HGNC:9358]	protein_coding	0.987359	-0.501574	2.06746e-06	-0.0111515	0.927514	-0.00633488	0.964385	0.00481655	0.987178
ENSG00000085382	HACE1	HECT domain and ankyrin repeat containing E3 ubiquitin protein ligase 1 [Source:HGNC Symbol;Acc:HGNC:21033]	protein_coding	0.586976	0.203757	0.456309	-1.36124	1.00814e-08	-1.06319	1.3552e-05	0.298048	0.587594
ENSG00000085415	SEH1L	SEH1-like (S. cerevisiae) [Source:HGNC Symbol;Acc:HGNC:30379]	protein_coding	0.000795695	-0.482457	1.60864e-05	-0.97421	2.05256e-20	-0.366279	0.00169171	0.607931	0.00077885
ENSG00000085433	WDR47	WD repeat domain 47 [Source:HGNC Symbol;Acc:HGNC:29141]	protein_coding	0.926086	0.233733	0.146619	0.714484	1.23377e-07	0.752665	7.69442e-08	0.0381809	0.926204
ENSG00000085449	WDFY1	WD repeat and FYVE domain containing 1 [Source:HGNC Symbol;Acc:HGNC:20451]	protein_coding	0.603417	-0.259256	0.075811	-0.161134	0.241891	-0.00597676	0.973706	0.155157	0.603881
ENSG00000085465	OVGP1	oviductal glycoprotein 1, 120kDa [Source:HGNC Symbol;Acc:HGNC:8524]	protein_coding	0.783609	1.2936	4.13476e-06	0.559746	0.0509681	0.368701	0.213812	-0.191045	0.780608
ENSG00000085491	SLC25A24	solute carrier family 25 (mitochondrial carrier; phosphate carrier), member 24 [Source:HGNC Symbol;Acc:HGNC:20662]	protein_coding	0.759873	0.0999959	0.639288	0.472234	0.00437322	0.345463	0.0561311	-0.126771	0.760554
ENSG00000085511	MAP3K4	mitogen-activated protein kinase kinase kinase 4 [Source:HGNC Symbol;Acc:HGNC:6856]	protein_coding	0.846145	0.0537342	0.740776	-0.250316	0.0477747	-0.185795	0.186907	0.0645209	0.846024
ENSG00000085514	PILRA	paired immunoglobin-like type 2 receptor alpha [Source:HGNC Symbol;Acc:HGNC:20396]	protein_coding	0.674869	0.251534	0.36777	-0.559918	0.0204333	-0.322612	0.230864	0.237306	0.673242
ENSG00000085552	IGSF9	immunoglobulin superfamily, member 9 [Source:HGNC Symbol;Acc:HGNC:18132]	protein_coding	0.397306	-0.449635	0.0503644	0.612292	0.00293118	0.976626	3.55425e-06	0.364335	0.397892
ENSG00000085563	ABCB1	ATP-binding cassette, sub-family B (MDR/TAP), member 1 [Source:HGNC Symbol;Acc:HGNC:40]	protein_coding	0.282276	1.04038	0.0145364	1.96075	1.60858e-07	1.16045	0.00259322	-0.800303	0.283622
ENSG00000085644	ZNF213	zinc finger protein 213 [Source:HGNC Symbol;Acc:HGNC:13005]	protein_coding	0.108105	-0.00427482	0.979871	0.544555	1.90312e-06	0.190191	0.160611	-0.354364	0.107134
ENSG00000085662	AKR1B1	aldo-keto reductase family 1, member B1 (aldose reductase) [Source:HGNC Symbol;Acc:HGNC:381]	protein_coding	0.92994	1.0055	8.56924e-09	-1.30664	3.37971e-14	-1.26119	2.77298e-13	0.0454513	0.929784
ENSG00000085719	CPNE3	copine III [Source:HGNC Symbol;Acc:HGNC:2316]	protein_coding	0.694104	-0.654113	4.82535e-08	-0.214735	0.0735515	-0.103433	0.465378	0.111302	0.693967
ENSG00000085721	RRN3	RRN3 RNA polymerase I transcription factor homolog (S. cerevisiae) [Source:HGNC Symbol;Acc:HGNC:30346]	protein_coding	0.032933	-0.927182	4.27365e-21	-0.68604	4.50717e-13	-0.312874	0.00331232	0.373167	0.0330818
ENSG00000085733	CTTN	cortactin [Source:HGNC Symbol;Acc:HGNC:3338]	protein_coding	0.0505345	0.452671	1.09196e-11	0.786877	3.39851e-36	0.557611	9.84592e-18	-0.229266	0.0506096
ENSG00000085741	WNT11	wingless-type MMTV integration site family, member 11 [Source:HGNC Symbol;Acc:HGNC:12776]	protein_coding	0.0991275	2.19633	0.000131386	-1.93493	0.00218442	-3.82996	1.15394e-09	-1.89503	0.0999304
ENSG00000085760	MTIF2	mitochondrial translational initiation factor 2 [Source:HGNC Symbol;Acc:HGNC:7441]	protein_coding	0.00175111	-0.288766	0.0105432	-0.807966	1.42829e-15	-0.26426	0.0195109	0.543706	0.00175892
ENSG00000085788	DDHD2	DDHD domain containing 2 [Source:HGNC Symbol;Acc:HGNC:29106]	protein_coding	0.475753	-0.0902272	0.557801	-0.130359	0.31818	-0.319102	0.0154021	-0.188742	0.476708
ENSG00000085831	TTC39A	tetratricopeptide repeat domain 39A [Source:HGNC Symbol;Acc:HGNC:18657]	protein_coding	0.516829	-1.14544	7.26658e-08	1.60255	2.78783e-16	1.30815	3.5944e-10	-0.294405	0.515311
ENSG00000085832	EPS15	epidermal growth factor receptor pathway substrate 15 [Source:HGNC Symbol;Acc:HGNC:3419]	protein_coding	0.651919	-0.228104	0.0273093	0.422558	3.41005e-06	0.522181	4.39997e-08	0.0996229	0.65191
ENSG00000085840	ORC1	origin recognition complex, subunit 1 [Source:HGNC Symbol;Acc:HGNC:8487]	protein_coding	0.280891	-0.158005	0.453324	-4.57126	4.18114e-77	-4.02841	1.10834e-62	0.542852	0.281814
ENSG00000085871	MGST2	microsomal glutathione S-transferase 2 [Source:HGNC Symbol;Acc:HGNC:7063]	protein_coding	0.0573176	-0.0970373	0.443704	-0.685832	1.03043e-11	-0.328473	0.00276404	0.35736	0.0565054
ENSG00000085872	CHERP	calcium homeostasis endoplasmic reticulum protein [Source:HGNC Symbol;Acc:HGNC:16930]	protein_coding	0.931153	0.0847721	0.400168	-0.134193	0.122423	-0.155486	0.0934168	-0.0212934	0.931253
ENSG00000085978	ATG16L1	autophagy related 16-like 1 (S. cerevisiae) [Source:HGNC Symbol;Acc:HGNC:21498]	protein_coding	0.886488	-0.152258	0.30754	0.321813	0.0105909	0.371844	0.00499098	0.0500306	0.886235
ENSG00000085982	USP40	ubiquitin specific peptidase 40 [Source:HGNC Symbol;Acc:HGNC:20069]	protein_coding	0.83408	0.119416	0.11925	-0.0580643	0.430928	-0.0960935	0.217072	-0.0380292	0.833674
ENSG00000085998	POMGNT1	protein O-linked mannose N-acetylglucosaminyltransferase 1 (beta 1,2-) [Source:HGNC Symbol;Acc:HGNC:19139]	protein_coding	0.521226	0.0902132	0.581397	-0.39856	0.0020176	-0.582381	1.2122e-05	-0.183822	0.520279
ENSG00000085999	RAD54L	RAD54-like (S. cerevisiae) [Source:HGNC Symbol;Acc:HGNC:9826]	protein_coding	0.581997	0.0208341	0.933166	-2.51605	1.76661e-40	-2.76815	4.4472e-43	-0.2521	0.583518
ENSG00000086015	MAST2	microtubule associated serine/threonine kinase 2 [Source:HGNC Symbol;Acc:HGNC:19035]	protein_coding	1.29552e-07	0.186246	0.11925	1.13928	3.50845e-30	0.286235	0.0104732	-0.853047	1.36487e-07
ENSG00000086061	DNAJA1	DnaJ (Hsp40) homolog, subfamily A, member 1 [Source:HGNC Symbol;Acc:HGNC:5229]	protein_coding	0.219255	-0.0550894	0.701374	0.0108686	0.934646	-0.252191	0.0345895	-0.26306	0.21969
ENSG00000086062	B4GALT1	UDP-Gal:betaGlcNAc beta 1,4- galactosyltransferase, polypeptide 1 [Source:HGNC Symbol;Acc:HGNC:924]	protein_coding	0.000685507	0.0667235	0.693879	0.882169	2.00818e-12	0.162288	0.280344	-0.719881	0.000698789
ENSG00000086065	CHMP5	charged multivesicular body protein 5 [Source:HGNC Symbol;Acc:HGNC:26942]	protein_coding	0.00468433	0.258567	0.00993277	0.945164	5.47541e-27	0.508701	4.96024e-08	-0.436464	0.00472062
ENSG00000086102	NFX1	nuclear transcription factor, X-box binding 1 [Source:HGNC Symbol;Acc:HGNC:7803]	protein_coding	0.171067	0.140854	0.155744	0.439162	1.63925e-07	0.213618	0.0215016	-0.225543	0.171741
ENSG00000086159	AQP6	aquaporin 6, kidney specific [Source:HGNC Symbol;Acc:HGNC:639]	protein_coding	0.00687347	2.01933	8.65656e-07	-2.35105	7.10083e-06	-0.273603	0.558653	2.07745	0.00811386
ENSG00000086189	DIMT1	DIM1 dimethyladenosine transferase 1 homolog (S. cerevisiae) [Source:HGNC Symbol;Acc:HGNC:30217]	protein_coding	0.00473239	-1.0025	2.61674e-08	-1.0478	9.58044e-10	-0.195308	0.36289	0.852496	0.00468375
ENSG00000086200	IPO11	importin 11 [Source:HGNC Symbol;Acc:HGNC:20628]	protein_coding	0.010077	-0.677751	1.4939e-07	-1.05236	8.45395e-18	-0.484498	0.000381444	0.567866	0.00998887
ENSG00000086232	EIF2AK1	eukaryotic translation initiation factor 2-alpha kinase 1 [Source:HGNC Symbol;Acc:HGNC:24921]	protein_coding	0.284494	0.0604054	0.396678	0.364303	1.31577e-10	0.239124	7.9628e-05	-0.125179	0.283659
ENSG00000086289	EPDR1	ependymin related 1 [Source:HGNC Symbol;Acc:HGNC:17572]	protein_coding	0.398216	-0.236253	0.0695563	0.0933794	0.460168	-0.112446	0.42165	-0.205826	0.399265
ENSG00000086475	SEPHS1	selenophosphate synthetase 1 [Source:HGNC Symbol;Acc:HGNC:19685]	protein_coding	0.776928	0.154046	0.142833	-0.648798	9.49507e-13	-0.580809	8.32098e-10	0.0679888	0.776428
ENSG00000086504	MRPL28	mitochondrial ribosomal protein L28 [Source:HGNC Symbol;Acc:HGNC:14484]	protein_coding	0.40509	-0.767136	3.51903e-09	0.138221	0.302264	-0.0853326	0.595252	-0.223554	0.40362
ENSG00000086544	ITPKC	inositol-trisphosphate 3-kinase C [Source:HGNC Symbol;Acc:HGNC:14897]	protein_coding	0.027783	0.646832	4.01411e-07	1.30167	2.03176e-28	0.829813	1.28397e-11	-0.471856	0.0279064
ENSG00000086548	CEACAM6	carcinoembryonic antigen-related cell adhesion molecule 6 (non-specific cross reacting antigen) [Source:HGNC Symbol;Acc:HGNC:1818]	protein_coding	0.0390733	-0.504816	0.00109767	0.152582	0.328139	0.685849	3.9562e-06	0.533268	0.0381834
ENSG00000086589	RBM22	RNA binding motif protein 22 [Source:HGNC Symbol;Acc:HGNC:25503]	protein_coding	0.851692	-0.228763	0.00139655	0.116863	0.0907308	0.082564	0.301295	-0.0342992	0.851897
ENSG00000086598	TMED2	transmembrane emp24 domain trafficking protein 2 [Source:HGNC Symbol;Acc:HGNC:16996]	protein_coding	0.672604	-0.313019	0.00212096	0.128148	0.202054	0.0319915	0.797316	-0.0961565	0.672212
ENSG00000086666	ZFAND6	zinc finger, AN1-type domain 6 [Source:HGNC Symbol;Acc:HGNC:30164]	protein_coding	0.327791	-0.00382236	0.979276	0.557353	2.08423e-08	0.353722	0.00104535	-0.203631	0.328487
ENSG00000086696	HSD17B2	hydroxysteroid (17-beta) dehydrogenase 2 [Source:HGNC Symbol;Acc:HGNC:5211]	protein_coding	0.913918	-0.107214	0.577958	1.28605	1.72544e-19	1.23927	9.09038e-17	-0.0467861	0.913955
ENSG00000086712	TXLNG	taxilin gamma [Source:HGNC Symbol;Acc:HGNC:18578]	protein_coding	4.246e-05	-0.426474	1.2242e-05	-0.563157	7.97257e-10	0.0593366	0.617822	0.622494	4.11593e-05
ENSG00000086730	LAT2	linker for activation of T cells family, member 2 [Source:HGNC Symbol;Acc:HGNC:12749]	protein_coding	0.0407004	0.146361	0.434302	1.55426	5.17526e-27	1.00578	3.70603e-11	-0.548479	0.0406767
ENSG00000086758	HUWE1	HECT, UBA and WWE domain containing 1, E3 ubiquitin protein ligase [Source:HGNC Symbol;Acc:HGNC:30892]	protein_coding	0.591233	0.0974484	0.330392	-0.108048	0.220329	-0.210383	0.0189009	-0.102336	0.591697
ENSG00000086827	ZW10	zw10 kinetochore protein [Source:HGNC Symbol;Acc:HGNC:13194]	protein_coding	0.603417	0.286497	0.0119355	-0.647652	5.09631e-10	-0.520017	1.68884e-06	0.127634	0.603582
ENSG00000086848	ALG9	ALG9, alpha-1,2-mannosyltransferase [Source:HGNC Symbol;Acc:HGNC:15672]	protein_coding	0.26846	0.186879	0.10333	-0.698393	5.04407e-12	-0.469703	9.57041e-06	0.22869	0.267691
ENSG00000087008	ACOX3	acyl-CoA oxidase 3, pristanoyl [Source:HGNC Symbol;Acc:HGNC:121]	protein_coding	0.696284	0.150631	0.396966	0.274819	0.0680382	0.135834	0.440961	-0.138985	0.695117
ENSG00000087053	MTMR2	myotubularin related protein 2 [Source:HGNC Symbol;Acc:HGNC:7450]	protein_coding	0.031304	0.00713553	0.957857	-0.393363	4.25646e-05	-0.0247159	0.847406	0.368647	0.0311766
ENSG00000087074	PPP1R15A	protein phosphatase 1, regulatory subunit 15A [Source:HGNC Symbol;Acc:HGNC:14375]	protein_coding	7.99276e-07	0.823167	2.84715e-08	1.5813	1.96273e-30	0.477662	0.00152625	-1.10363	8.7214e-07
ENSG00000087077	TRIP6	thyroid hormone receptor interactor 6 [Source:HGNC Symbol;Acc:HGNC:12311]	protein_coding	0.0582812	-0.186677	0.0770757	-0.521067	1.35179e-08	-0.198648	0.054295	0.322418	0.057497
ENSG00000087085	ACHE	acetylcholinesterase (Yt blood group) [Source:HGNC Symbol;Acc:HGNC:108]	protein_coding	0.985865	-0.250083	0.696204	5.20562	2.10981e-31	5.23157	3.07565e-29	0.0259564	0.985796
ENSG00000087086	FTL	ferritin, light polypeptide [Source:HGNC Symbol;Acc:HGNC:3999]	protein_coding	0.366812	-0.364714	0.0320228	-0.078088	0.653775	0.208561	0.238123	0.286649	0.367456
ENSG00000087087	SRRT	serrate, RNA effector molecule [Source:HGNC Symbol;Acc:HGNC:24101]	protein_coding	0.76081	0.329299	0.000814118	-0.384366	2.79787e-05	-0.45575	1.56714e-06	-0.0713832	0.760554
ENSG00000087088	BAX	BCL2-associated X protein [Source:HGNC Symbol;Acc:HGNC:959]	protein_coding	0.976922	-0.0222182	0.906014	0.230992	0.0984625	0.242315	0.106444	0.0113226	0.976958
ENSG00000087095	NLK	nemo-like kinase [Source:HGNC Symbol;Acc:HGNC:29858]	protein_coding	0.299542	-0.348312	0.0123562	0.135627	0.315345	0.401979	0.00327498	0.266352	0.299232
ENSG00000087111	PIGS	phosphatidylinositol glycan anchor biosynthesis, class S [Source:HGNC Symbol;Acc:HGNC:14937]	protein_coding	0.765829	0.1551	0.066347	0.360135	1.01716e-06	0.303423	9.8825e-05	-0.0567118	0.765005
ENSG00000087116	ADAMTS2	ADAM metallopeptidase with thrombospondin type 1 motif, 2 [Source:HGNC Symbol;Acc:HGNC:218]	protein_coding	0.315137	-2.58421	0.000331927	1.10455	0.0143101	2.285	0.00202717	1.18046	0.325479
ENSG00000087128	TMPRSS11E	transmembrane protease, serine 11E [Source:HGNC Symbol;Acc:HGNC:24465]	protein_coding	0.441533	-4.13666	9.31768e-30	-1.01328	0.00214626	-1.70389	0.00102951	-0.690616	0.444269
ENSG00000087152	ATXN7L3	ataxin 7-like 3 [Source:HGNC Symbol;Acc:HGNC:25416]	protein_coding	0.067426	0.0424392	0.61466	0.625024	1.21581e-23	0.408587	7.42843e-10	-0.216437	0.0680342
ENSG00000087157	PGS1	phosphatidylglycerophosphate synthase 1 [Source:HGNC Symbol;Acc:HGNC:30029]	protein_coding	0.674349	0.0866258	0.5876	0.211567	0.103716	0.0851586	0.584225	-0.126409	0.673242
ENSG00000087191	PSMC5	proteasome (prosome, macropain) 26S subunit, ATPase, 5 [Source:HGNC Symbol;Acc:HGNC:9552]	protein_coding	0.960064	-0.0525138	0.717883	-0.13505	0.248658	-0.151993	0.230433	-0.0169432	0.95974
ENSG00000087206	UIMC1	ubiquitin interaction motif containing 1 [Source:HGNC Symbol;Acc:HGNC:30298]	protein_coding	0.887973	-0.52059	3.65057e-06	0.0701994	0.551299	0.113277	0.393577	0.0430779	0.888123
ENSG00000087253	LPCAT2	lysophosphatidylcholine acyltransferase 2 [Source:HGNC Symbol;Acc:HGNC:26032]	protein_coding	0.189759	-4.16419	5.61128e-05	0.760947	0.134005	-1.84875	0.266226	-2.6097	0.216082
ENSG00000087263	OGFOD1	2-oxoglutarate and iron-dependent oxygenase domain containing 1 [Source:HGNC Symbol;Acc:HGNC:25585]	protein_coding	0.514235	-0.348174	0.00682868	-0.418993	0.000417896	-0.245104	0.0680424	0.17389	0.514147
ENSG00000087266	SH3BP2	SH3-domain binding protein 2 [Source:HGNC Symbol;Acc:HGNC:10825]	protein_coding	0.164038	-0.149384	0.30986	1.00688	1.29778e-17	0.681225	4.71936e-08	-0.325654	0.164863
ENSG00000087269	NOP14	NOP14 nucleolar protein [Source:HGNC Symbol;Acc:HGNC:16821]	protein_coding	0.00217789	-0.464275	4.74016e-05	-1.04824	6.58465e-23	-0.481695	2.9069e-05	0.566544	0.00218915
ENSG00000087274	ADD1	adducin 1 (alpha) [Source:HGNC Symbol;Acc:HGNC:243]	protein_coding	0.00601846	0.254127	0.00268572	0.504371	4.37711e-11	0.138247	0.11687	-0.366124	0.00611725
ENSG00000087299	L2HGDH	L-2-hydroxyglutarate dehydrogenase [Source:HGNC Symbol;Acc:HGNC:20499]	protein_coding	0.00113791	-0.396294	0.0143263	-1.71313	7.79669e-31	-0.885007	1.52652e-08	0.828121	0.00113888
ENSG00000087301	TXNDC16	thioredoxin domain containing 16 [Source:HGNC Symbol;Acc:HGNC:19965]	protein_coding	0.0586549	-0.596749	0.00361812	-0.949306	6.30508e-07	-0.272107	0.23863	0.677199	0.0572291
ENSG00000087302	C14orf166	chromosome 14 open reading frame 166 [Source:HGNC Symbol;Acc:HGNC:23169]	protein_coding	0.948959	-0.154691	0.0482266	-0.207694	0.00326735	-0.193906	0.0105685	0.0137885	0.948564
ENSG00000087338	GMCL1	germ cell-less, spermatogenesis associated 1 [Source:HGNC Symbol;Acc:HGNC:23843]	protein_coding	0.00675822	-0.304605	0.0122484	-0.330044	0.00326955	0.186581	0.14115	0.516625	0.00668952
ENSG00000087365	SF3B2	splicing factor 3b, subunit 2, 145kDa [Source:HGNC Symbol;Acc:HGNC:10769]	protein_coding	0.0645159	0.558643	2.95872e-12	0.14183	0.0830638	-0.122727	0.16854	-0.264556	0.0642551
ENSG00000087448	KLHL42	kelch-like family member 42 [Source:HGNC Symbol;Acc:HGNC:29252]	protein_coding	0.947313	-0.00934995	0.946157	-0.504121	2.43104e-07	-0.524131	3.56733e-07	-0.0200103	0.947272
ENSG00000087460	GNAS	GNAS complex locus [Source:HGNC Symbol;Acc:HGNC:4392]	protein_coding	0.467978	0.416897	8.00118e-06	-0.0903084	0.350203	-0.23096	0.0162952	-0.140651	0.467737
ENSG00000087470	DNM1L	dynamin 1-like [Source:HGNC Symbol;Acc:HGNC:2973]	protein_coding	0.985865	-0.438364	0.000969718	-0.71551	4.63735e-09	-0.708414	3.9449e-08	0.00709522	0.985796
ENSG00000087494	PTHLH	parathyroid hormone-like hormone [Source:HGNC Symbol;Acc:HGNC:9607]	protein_coding	7.95164e-06	1.50482	4.39727e-22	1.94936	2.03501e-39	0.85495	3.33165e-08	-1.09441	6.80521e-06
ENSG00000087495	PHACTR3	phosphatase and actin regulator 3 [Source:HGNC Symbol;Acc:HGNC:15833]	protein_coding	0.0829151	0.276858	0.144971	2.41256	1.03219e-53	1.89042	1.06435e-31	-0.522144	0.0826635
ENSG00000087502	ERGIC2	ERGIC and golgi 2 [Source:HGNC Symbol;Acc:HGNC:30208]	protein_coding	0.206753	-0.377194	5.94872e-05	-0.0262009	0.799691	0.194485	0.0488589	0.220686	0.206171
ENSG00000087586	AURKA	aurora kinase A [Source:HGNC Symbol;Acc:HGNC:11393]	protein_coding	0.716039	-0.0605525	0.782089	-2.44154	4.23427e-54	-2.29403	1.49327e-45	0.147514	0.715875
ENSG00000087842	PIR	pirin (iron-binding nuclear protein) [Source:HGNC Symbol;Acc:HGNC:30048]	protein_coding	0.343426	-0.315159	0.339665	-1.61705	5.03796e-09	-1.06596	0.000319134	0.551089	0.343521
ENSG00000087884	AAMDC	adipogenesis associated, Mth938 domain containing [Source:HGNC Symbol;Acc:HGNC:30205]	protein_coding	0.000211693	1.51269	6.01668e-24	0.541492	0.000476359	-0.361741	0.0202721	-0.903234	0.000202183
ENSG00000087903	RFX2	regulatory factor X, 2 (influences HLA class II expression) [Source:HGNC Symbol;Acc:HGNC:9983]	protein_coding	0.434384	-0.150323	0.352982	0.0128988	0.936414	-0.212701	0.172276	-0.2256	0.435343
ENSG00000087995	METTL2A	methyltransferase like 2A [Source:HGNC Symbol;Acc:HGNC:25755]	protein_coding	0.952594	0.101687	0.381026	-0.115207	0.267268	-0.132749	0.241556	-0.0175416	0.95249
ENSG00000088002	SULT2B1	sulfotransferase family, cytosolic, 2B, member 1 [Source:HGNC Symbol;Acc:HGNC:11459]	protein_coding	0.118716	-0.338896	0.103639	0.550076	0.00256619	0.0167903	0.947041	-0.533286	0.119888
ENSG00000088035	ALG6	ALG6, alpha-1,3-glucosyltransferase [Source:HGNC Symbol;Acc:HGNC:23157]	protein_coding	0.000503377	-0.611125	2.85484e-05	-1.02789	9.98146e-14	-0.201412	0.228664	0.826482	0.000441874
ENSG00000088038	CNOT3	CCR4-NOT transcription complex, subunit 3 [Source:HGNC Symbol;Acc:HGNC:7879]	protein_coding	0.203349	0.326095	0.00226498	0.292822	0.00352952	0.0453182	0.723427	-0.247504	0.20225
ENSG00000088179	PTPN4	protein tyrosine phosphatase, non-receptor type 4 (megakaryocyte) [Source:HGNC Symbol;Acc:HGNC:9656]	protein_coding	0.0273525	-0.137267	0.31533	-0.314863	0.00649478	0.130746	0.333139	0.445609	0.0270184
ENSG00000088205	DDX18	DEAD (Asp-Glu-Ala-Asp) box polypeptide 18 [Source:HGNC Symbol;Acc:HGNC:2741]	protein_coding	0.00162842	-0.47167	3.87909e-07	-0.711968	3.03007e-16	-0.239355	0.0140333	0.472612	0.00161681
ENSG00000088247	KHSRP	KH-type splicing regulatory protein [Source:HGNC Symbol;Acc:HGNC:6316]	protein_coding	0.0611677	-0.0898404	0.26372	-0.783925	2.65335e-32	-0.549647	2.22543e-15	0.234278	0.0617272
ENSG00000088256	GNA11	guanine nucleotide binding protein (G protein), alpha 11 (Gq class) [Source:HGNC Symbol;Acc:HGNC:4379]	protein_coding	0.913804	-0.292444	0.00570734	0.548387	6.974e-09	0.517589	2.24314e-07	-0.0307976	0.91374
ENSG00000088280	ASAP3	ArfGAP with SH3 domain, ankyrin repeat and PH domain 3 [Source:HGNC Symbol;Acc:HGNC:14987]	protein_coding	0.272193	0.286928	0.24812	0.217373	0.339543	0.683384	0.00203821	0.466012	0.26632
ENSG00000088298	EDEM2	ER degradation enhancer, mannosidase alpha-like 2 [Source:HGNC Symbol;Acc:HGNC:15877]	protein_coding	0.206755	0.0887235	0.415785	0.277112	0.00182619	0.0581861	0.599559	-0.218926	0.206428
ENSG00000088305	DNMT3B	DNA (cytosine-5-)-methyltransferase 3 beta [Source:HGNC Symbol;Acc:HGNC:2979]	protein_coding	0.052327	1.13562	1.96898e-08	-2.25685	8.41851e-22	-1.47379	5.9817e-13	0.783051	0.0525915
ENSG00000088325	TPX2	TPX2, microtubule-associated [Source:HGNC Symbol;Acc:HGNC:1249]	protein_coding	0.500254	0.11038	0.762478	-3.38764	3.93556e-38	-2.98203	2.26671e-28	0.405608	0.499984
ENSG00000088340	FER1L4	fer-1-like family member 4, pseudogene (functional) [Source:HGNC Symbol;Acc:HGNC:15801]	unitary_pseudogene	0.209903	-0.678783	3.49733e-06	1.09059	9.00083e-16	0.74698	1.81753e-07	-0.343613	0.209001
ENSG00000088356	PDRG1	p53 and DNA-damage regulated 1 [Source:HGNC Symbol;Acc:HGNC:16119]	protein_coding	0.869955	0.436799	0.000568296	-0.245302	0.0492617	-0.299803	0.0207369	-0.0545011	0.869983
ENSG00000088367	EPB41L1	erythrocyte membrane protein band 4.1-like 1 [Source:HGNC Symbol;Acc:HGNC:3378]	protein_coding	0.63669	-0.00274829	0.981242	0.329184	4.92268e-05	0.420037	5.40464e-07	0.090853	0.636556
ENSG00000088386	SLC15A1	solute carrier family 15 (oligopeptide transporter), member 1 [Source:HGNC Symbol;Acc:HGNC:10920]	protein_coding	0.836695	-0.439887	0.0036248	0.669481	8.84013e-07	0.746539	1.8889e-07	0.0770578	0.837664
ENSG00000088387	DOCK9	dedicator of cytokinesis 9 [Source:HGNC Symbol;Acc:HGNC:14132]	protein_coding	0.658239	0.0203668	0.923015	0.233726	0.134972	0.0770769	0.684768	-0.156649	0.658674
ENSG00000088448	ANKRD10	ankyrin repeat domain 10 [Source:HGNC Symbol;Acc:HGNC:20265]	protein_coding	0.0659787	-0.215463	0.178987	1.01094	1.17025e-14	0.552322	0.000123921	-0.458621	0.0653665
ENSG00000088451	TGDS	TDP-glucose 4,6-dehydratase [Source:HGNC Symbol;Acc:HGNC:20324]	protein_coding	0.917823	-0.231493	0.360246	0.0349075	0.887893	0.0982628	0.717465	0.0633552	0.91848
ENSG00000088538	DOCK3	dedicator of cytokinesis 3 [Source:HGNC Symbol;Acc:HGNC:2989]	protein_coding	0.657494	1.13267	0.000975449	-0.0586094	0.886275	0.285293	0.441538	0.343902	0.657041
ENSG00000088543	C3orf18	chromosome 3 open reading frame 18 [Source:HGNC Symbol;Acc:HGNC:24837]	protein_coding	0.337695	1.89996	0.000529196	-0.554716	0.386606	-1.65017	0.00304651	-1.09546	0.337046
ENSG00000088682	COQ9	coenzyme Q9 [Source:HGNC Symbol;Acc:HGNC:25302]	protein_coding	0.905817	-0.121618	0.427045	-0.266003	0.0379188	-0.308619	0.0232395	-0.0426158	0.905566
ENSG00000088727	KIF9	kinesin family member 9 [Source:HGNC Symbol;Acc:HGNC:16666]	protein_coding	0.60732	-0.679896	0.000744681	-0.996602	1.42733e-07	-0.756961	0.000443811	0.239641	0.603718
ENSG00000088756	ARHGAP28	Rho GTPase activating protein 28 [Source:HGNC Symbol;Acc:HGNC:25509]	protein_coding	0.820998	7.11744	2.06122e-09	0.377084	0.839629	-0.44391	0.449569	-0.820995	0.7839
ENSG00000088766	CRLS1	cardiolipin synthase 1 [Source:HGNC Symbol;Acc:HGNC:16148]	protein_coding	0.187486	-0.301302	0.00662306	-1.07274	8.93991e-27	-0.806172	2.14254e-14	0.26657	0.188005
ENSG00000088808	PPP1R13B	protein phosphatase 1, regulatory subunit 13B [Source:HGNC Symbol;Acc:HGNC:14950]	protein_coding	0.1914	0.237802	0.0617633	0.297317	0.00959645	0.585561	3.86899e-07	0.288243	0.187816
ENSG00000088812	ATRN	attractin [Source:HGNC Symbol;Acc:HGNC:885]	protein_coding	0.0586549	-0.0167125	0.903164	-0.559325	7.26223e-09	-0.220558	0.0411329	0.338766	0.0583424
ENSG00000088826	SMOX	spermine oxidase [Source:HGNC Symbol;Acc:HGNC:15862]	protein_coding	2.66831e-06	0.605039	2.63225e-08	1.15803	2.32398e-30	0.379676	0.000556838	-0.778357	2.59838e-06
ENSG00000088832	FKBP1A	FK506 binding protein 1A, 12kDa [Source:HGNC Symbol;Acc:HGNC:3711]	protein_coding	0.881567	0.0123146	0.924742	0.123131	0.207333	0.161592	0.117263	0.0384606	0.881843
ENSG00000088833	NSFL1C	NSFL1 (p97) cofactor (p47) [Source:HGNC Symbol;Acc:HGNC:15912]	protein_coding	0.328525	0.328965	0.00157009	0.0872126	0.411731	-0.106676	0.353323	-0.193888	0.328961
ENSG00000088836	SLC4A11	solute carrier family 4, sodium borate transporter, member 11 [Source:HGNC Symbol;Acc:HGNC:16438]	protein_coding	0.414896	0.0303737	0.897971	1.39168	2.1032e-17	1.09783	1.50573e-10	-0.293844	0.413037
ENSG00000088854	C20orf194	chromosome 20 open reading frame 194 [Source:HGNC Symbol;Acc:HGNC:17721]	protein_coding	0.65761	0.400651	0.523132	-0.879233	0.126546	-0.320956	0.61498	0.558276	0.657352
ENSG00000088876	ZNF343	zinc finger protein 343 [Source:HGNC Symbol;Acc:HGNC:16017]	protein_coding	0.55882	-0.0853505	0.556656	-0.590441	2.49918e-07	-0.434713	0.000426412	0.155728	0.557173
ENSG00000088881	EBF4	early B-cell factor 4 [Source:HGNC Symbol;Acc:HGNC:29278]	protein_coding	0.664297	-0.771212	0.00748752	1.13968	5.17525e-06	1.41201	1.69335e-07	0.272323	0.658566
ENSG00000088888	MAVS	mitochondrial antiviral signaling protein [Source:HGNC Symbol;Acc:HGNC:29233]	protein_coding	0.852911	-0.231532	0.0531774	0.149575	0.184957	0.203585	0.0864031	0.0540094	0.853123
ENSG00000088899		Leucine zipper putative tumor suppressor 3 [Source:UniProtKB/Swiss-Prot;Acc:O60299]	protein_coding	0.723361	0.280344	0.180773	0.969948	3.82401e-08	0.811616	1.21449e-05	-0.158332	0.721144
ENSG00000088930	XRN2	5'-3' exoribonuclease 2 [Source:HGNC Symbol;Acc:HGNC:12836]	protein_coding	0.135635	-0.114683	0.199277	-0.341975	6.39628e-06	-0.124995	0.151038	0.21698	0.135848
ENSG00000088970	KIZ	kizuna centrosomal protein [Source:HGNC Symbol;Acc:HGNC:15865]	protein_coding	0.266286	-0.401303	0.0980874	-0.430978	0.0501653	0.0460262	0.872397	0.477004	0.263958
ENSG00000088986	DYNLL1	dynein, light chain, LC8-type 1 [Source:HGNC Symbol;Acc:HGNC:15476]	protein_coding	0.00202873	0.117129	0.363932	0.486283	3.24681e-06	-0.0577187	0.667447	-0.544002	0.00209264
ENSG00000088992	TESC	tescalcin [Source:HGNC Symbol;Acc:HGNC:26065]	protein_coding	0.387542	0.408216	0.0380854	0.724216	3.4889e-05	0.403851	0.0359709	-0.320366	0.385953
ENSG00000089006	SNX5	sorting nexin 5 [Source:HGNC Symbol;Acc:HGNC:14969]	protein_coding	0.781155	-0.200425	0.0459039	-1.01145	2.98221e-31	-0.946788	7.50371e-26	0.0646625	0.780608
ENSG00000089009	RPL6	ribosomal protein L6 [Source:HGNC Symbol;Acc:HGNC:10362]	protein_coding	0.994322	-0.0961536	0.549621	-0.670824	6.68763e-08	-0.668054	2.45924e-07	0.00277026	0.994166
ENSG00000089022	MAPKAPK5	mitogen-activated protein kinase-activated protein kinase 5 [Source:HGNC Symbol;Acc:HGNC:6889]	protein_coding	0.666782	-0.223845	0.00570281	-0.191116	0.0118959	-0.113451	0.192528	0.0776656	0.666748
ENSG00000089048	ESF1	ESF1, nucleolar pre-rRNA processing protein, homolog (S. cerevisiae) [Source:HGNC Symbol;Acc:HGNC:15898]	protein_coding	0.0228766	-0.303613	0.0264223	-0.703508	8.06019e-09	-0.203659	0.151013	0.499848	0.0222455
ENSG00000089050	RBBP9	retinoblastoma binding protein 9 [Source:HGNC Symbol;Acc:HGNC:9892]	protein_coding	1.39407e-05	-0.49464	0.00137622	-1.48108	1.60921e-25	-0.457037	0.00334468	1.02404	1.20534e-05
ENSG00000089053	ANAPC5	anaphase promoting complex subunit 5 [Source:HGNC Symbol;Acc:HGNC:15713]	protein_coding	0.0305671	-0.159686	0.0256634	-0.519486	1.62121e-16	-0.270446	6.56634e-05	0.24904	0.0302467
ENSG00000089057	SLC23A2	solute carrier family 23 (ascorbic acid transporter), member 2 [Source:HGNC Symbol;Acc:HGNC:10973]	protein_coding	0.0466168	0.0668467	0.643814	-0.579402	1.64755e-07	-0.176455	0.166222	0.402948	0.0457059
ENSG00000089060	SLC8B1	solute carrier family 8 (sodium/lithium/calcium exchanger), member B1 [Source:HGNC Symbol;Acc:HGNC:26175]	protein_coding	0.565305	0.471789	3.99103e-09	-0.0375595	0.677656	-0.140342	0.10896	-0.102782	0.565183
ENSG00000089063	TMEM230	transmembrane protein 230 [Source:HGNC Symbol;Acc:HGNC:15876]	protein_coding	0.267017	-0.211204	0.00661438	0.0705219	0.362718	0.229599	0.00255717	0.159077	0.266087
ENSG00000089091	DZANK1	double zinc ribbon and ankyrin repeat domains 1 [Source:HGNC Symbol;Acc:HGNC:15858]	protein_coding	0.536003	0.139473	0.442575	-0.0614854	0.719419	0.144843	0.417251	0.206328	0.536761
ENSG00000089094	KDM2B	lysine (K)-specific demethylase 2B [Source:HGNC Symbol;Acc:HGNC:13610]	protein_coding	0.172267	-0.186039	0.275316	-0.995433	4.45033e-12	-0.6048	9.06411e-05	0.390632	0.171295
ENSG00000089123	TASP1	taspase, threonine aspartase, 1 [Source:HGNC Symbol;Acc:HGNC:15859]	protein_coding	0.0812652	-0.384388	0.000984929	-0.103127	0.38127	0.250522	0.0400531	0.353649	0.0803951
ENSG00000089127	OAS1	2'-5'-oligoadenylate synthetase 1, 40/46kDa [Source:HGNC Symbol;Acc:HGNC:8086]	protein_coding	0.964261	0.593997	0.000422799	0.908997	4.53561e-09	0.93116	7.13936e-09	0.0221629	0.963771
ENSG00000089154	GCN1L1	GCN1 general control of amino-acid synthesis 1-like 1 (yeast) [Source:HGNC Symbol;Acc:HGNC:4199]	protein_coding	0.949498	0.0228486	0.756659	-0.278105	3.08158e-07	-0.288719	3.73436e-07	-0.0106141	0.949337
ENSG00000089157	RPLP0	ribosomal protein, large, P0 [Source:HGNC Symbol;Acc:HGNC:10371]	protein_coding	0.295671	0.108556	0.427899	-0.513047	2.81636e-06	-0.746712	2.76403e-11	-0.233665	0.296837
ENSG00000089159	PXN	paxillin [Source:HGNC Symbol;Acc:HGNC:9718]	protein_coding	0.000106793	-0.139114	0.130057	0.884385	1.08334e-30	0.384591	2.90252e-06	-0.499794	0.000108487
ENSG00000089163	SIRT4	sirtuin 4 [Source:HGNC Symbol;Acc:HGNC:14932]	protein_coding	0.581304	0.246637	0.660648	0.666558	0.13404	1.1952	0.00697457	0.528643	0.581406
ENSG00000089177	KIF16B	kinesin family member 16B [Source:HGNC Symbol;Acc:HGNC:15869]	protein_coding	0.222589	-0.225917	0.0749339	-0.0892374	0.469499	0.180124	0.159906	0.269362	0.22303
ENSG00000089195	TRMT6	tRNA methyltransferase 6 [Source:HGNC Symbol;Acc:HGNC:20900]	protein_coding	0.0175957	-0.287231	0.029223	-0.322913	0.0073707	0.169438	0.217596	0.492351	0.0175161
ENSG00000089199	CHGB	chromogranin B (secretogranin 1) [Source:HGNC Symbol;Acc:HGNC:1930]	protein_coding	0.661502	-0.808046	0.119242	0.87017	0.0404339	0.402331	0.486779	-0.46784	0.659871
ENSG00000089220	PEBP1	phosphatidylethanolamine binding protein 1 [Source:HGNC Symbol;Acc:HGNC:8630]	protein_coding	0.139223	0.02903	0.844872	-1.19089	2.5655e-30	-0.8886	1.87372e-16	0.302287	0.139854
ENSG00000089234	BRAP	BRCA1 associated protein [Source:HGNC Symbol;Acc:HGNC:1099]	protein_coding	0.559567	0.10381	0.289148	0.248147	0.00261791	0.139354	0.135008	-0.108792	0.560007
ENSG00000089248	ERP29	endoplasmic reticulum protein 29 [Source:HGNC Symbol;Acc:HGNC:13799]	protein_coding	0.416546	0.321483	0.00860748	-0.609126	3.63013e-08	-0.413253	0.000449458	0.195873	0.411543
ENSG00000089280	FUS	FUS RNA binding protein [Source:HGNC Symbol;Acc:HGNC:4010]	protein_coding	0.606336	-0.377059	4.65966e-07	-0.69568	1.81586e-23	-0.609466	4.5702e-17	0.0862137	0.606987
ENSG00000089289	IGBP1	immunoglobulin (CD79A) binding protein 1 [Source:HGNC Symbol;Acc:HGNC:5461]	protein_coding	0.61262	-0.0610533	0.618223	0.748795	2.69205e-16	0.637684	2.79073e-11	-0.111111	0.613426
ENSG00000089327	FXYD5	FXYD domain containing ion transport regulator 5 [Source:HGNC Symbol;Acc:HGNC:4029]	protein_coding	0.0894811	0.583489	1.59619e-05	0.604749	1.95836e-06	0.200237	0.171075	-0.404512	0.0898289
ENSG00000089335	ZNF302	zinc finger protein 302 [Source:HGNC Symbol;Acc:HGNC:13848]	protein_coding	0.939698	-0.106195	0.425756	-0.293761	0.00787242	-0.268777	0.0259414	0.0249835	0.93964
ENSG00000089351	GRAMD1A	GRAM domain containing 1A [Source:HGNC Symbol;Acc:HGNC:29305]	protein_coding	0.00185379	0.793332	0.000796599	-2.6218	2.94394e-32	-1.42037	3.13915e-10	1.20143	0.00138027
ENSG00000089356	FXYD3	FXYD domain containing ion transport regulator 3 [Source:HGNC Symbol;Acc:HGNC:4027]	protein_coding	0.403796	-0.20604	0.210823	1.50223	9.29895e-29	1.2555	2.99349e-19	-0.246734	0.404466
ENSG00000089472	HEPH	hephaestin [Source:HGNC Symbol;Acc:HGNC:4866]	protein_coding	0.816839	-1.01989	3.56308e-13	1.0346	9.1336e-15	1.11845	5.11257e-16	0.0838488	0.815741
ENSG00000089486	CDIP1	cell death-inducing p53 target 1 [Source:HGNC Symbol;Acc:HGNC:13234]	protein_coding	9.74077e-05	0.0862236	0.625034	1.08327	2.32988e-17	0.230852	0.136886	-0.852418	9.26248e-05
ENSG00000089505	CMTM1	CKLF-like MARVEL transmembrane domain containing 1 [Source:HGNC Symbol;Acc:HGNC:19172]	protein_coding	0.374723	0.0545139	0.921706	0.760506	0.0512191	0.0381301	0.944965	-0.722376	0.374504
ENSG00000089597	GANAB	glucosidase, alpha; neutral AB [Source:HGNC Symbol;Acc:HGNC:4138]	protein_coding	0.724058	0.311702	0.000190977	-0.350939	6.8812e-06	-0.281847	0.000665387	0.0690913	0.723293
ENSG00000089639	GMIP	GEM interacting protein [Source:HGNC Symbol;Acc:HGNC:24852]	protein_coding	0.791983	-0.354577	0.0021163	0.554312	9.25196e-08	0.481614	1.60459e-05	-0.0726978	0.790928
ENSG00000089682	RBM41	RNA binding motif protein 41 [Source:HGNC Symbol;Acc:HGNC:25617]	protein_coding	0.549707	-0.193191	0.148683	-0.0455348	0.732335	0.110977	0.427569	0.156512	0.549336
ENSG00000089685	BIRC5	baculoviral IAP repeat containing 5 [Source:HGNC Symbol;Acc:HGNC:593]	protein_coding	0.58333	0.138845	0.841451	-4.22479	6.16182e-18	-3.57989	1.54672e-12	0.644897	0.575264
ENSG00000089692	LAG3	lymphocyte-activation gene 3 [Source:HGNC Symbol;Acc:HGNC:6476]	protein_coding	0.996638	0.395392	0.39088	-0.534336	0.202269	-0.539937	0.226334	-0.00560164	0.99653
ENSG00000089693	MLF2	myeloid leukemia factor 2 [Source:HGNC Symbol;Acc:HGNC:7126]	protein_coding	0.884049	-0.0086708	0.946903	0.100613	0.308499	0.0629924	0.579493	-0.0376202	0.884349
ENSG00000089723	OTUB2	OTU deubiquitinase, ubiquitin aldehyde binding 2 [Source:HGNC Symbol;Acc:HGNC:20351]	protein_coding	0.170055	-0.147679	0.599904	0.324328	0.158987	-0.256437	0.323189	-0.580765	0.16955
ENSG00000089737	DDX24	DEAD (Asp-Glu-Ala-Asp) box helicase 24 [Source:HGNC Symbol;Acc:HGNC:13266]	protein_coding	0.468425	0.0141653	0.908364	-0.0199147	0.847396	0.11842	0.243605	0.138335	0.468152
ENSG00000089775	ZBTB25	zinc finger and BTB domain containing 25 [Source:HGNC Symbol;Acc:HGNC:13112]	protein_coding	0.812536	-0.286722	0.0585007	-0.614859	5.6672e-06	-0.528157	0.000402859	0.0867014	0.811921
ENSG00000089818	NECAP1	NECAP endocytosis associated 1 [Source:HGNC Symbol;Acc:HGNC:24539]	protein_coding	0.547493	-0.389247	0.000231571	0.393014	4.96803e-05	0.527261	3.06965e-07	0.134246	0.547694
ENSG00000089820	ARHGAP4	Rho GTPase activating protein 4 [Source:HGNC Symbol;Acc:HGNC:674]	protein_coding	0.725866	0.228946	0.0256685	-0.112584	0.257359	-0.193426	0.0586225	-0.0808428	0.724852
ENSG00000089847	ANKRD24	ankyrin repeat domain 24 [Source:HGNC Symbol;Acc:HGNC:29424]	protein_coding	0.783049	1.32594	0.000288742	0.951168	0.00690792	0.705558	0.0499056	-0.24561	0.776853
ENSG00000089876	DHX32	DEAH (Asp-Glu-Ala-His) box polypeptide 32 [Source:HGNC Symbol;Acc:HGNC:16717]	protein_coding	1.91174e-05	0.0338306	0.778137	0.88791	1.60921e-25	0.284737	0.0025196	-0.603173	2.03883e-05
ENSG00000089902	RCOR1	REST corepressor 1 [Source:HGNC Symbol;Acc:HGNC:17441]	protein_coding	0.205664	-0.172404	0.167833	0.253471	0.0210041	-0.0124369	0.933035	-0.265908	0.206208
ENSG00000089916	GPATCH2L	G patch domain containing 2-like [Source:HGNC Symbol;Acc:HGNC:20210]	protein_coding	0.566841	-0.0668315	0.698362	0.333294	0.0121961	0.163095	0.287772	-0.170199	0.567811
ENSG00000090006	LTBP4	latent transforming growth factor beta binding protein 4 [Source:HGNC Symbol;Acc:HGNC:6717]	protein_coding	0.217614	0.00910116	0.964763	-0.0705864	0.676885	0.28917	0.0784148	0.359756	0.215222
ENSG00000090013	BLVRB	biliverdin reductase B [Source:HGNC Symbol;Acc:HGNC:1063]	protein_coding	0.214993	-0.0906224	0.661664	0.344169	0.034668	-0.0412451	0.845619	-0.385414	0.215964
ENSG00000090020	SLC9A1	solute carrier family 9, subfamily A (NHE1, cation proton antiporter 1), member 1 [Source:HGNC Symbol;Acc:HGNC:11071]	protein_coding	0.370394	-0.218035	0.194693	1.09282	4.29072e-15	0.824967	1.81502e-08	-0.267849	0.370408
ENSG00000090054	SPTLC1	serine palmitoyltransferase, long chain base subunit 1 [Source:HGNC Symbol;Acc:HGNC:11277]	protein_coding	0.889381	-0.158099	0.12753	0.315434	0.000434912	0.28006	0.00368198	-0.0353742	0.889511
ENSG00000090060	PAPOLA	poly(A) polymerase alpha [Source:HGNC Symbol;Acc:HGNC:14981]	protein_coding	0.739933	-0.289926	0.00143427	-0.0364957	0.707626	0.033828	0.758624	0.0703237	0.740043
ENSG00000090061	CCNK	cyclin K [Source:HGNC Symbol;Acc:HGNC:1596]	protein_coding	0.944657	-0.0352997	0.759854	0.201357	0.0217504	0.183476	0.0532755	-0.0178806	0.944975
ENSG00000090097	PCBP4	poly(rC) binding protein 4 [Source:HGNC Symbol;Acc:HGNC:8652]	protein_coding	0.40509	0.202214	0.186446	0.412762	0.00174263	0.180367	0.234723	-0.232395	0.401573
ENSG00000090238	YPEL3	yippee-like 3 (Drosophila) [Source:HGNC Symbol;Acc:HGNC:18327]	protein_coding	0.0087598	0.173263	0.402169	2.33447	2.73558e-48	1.57947	2.37039e-21	-0.754992	0.00815716
ENSG00000090263	MRPS33	mitochondrial ribosomal protein S33 [Source:HGNC Symbol;Acc:HGNC:16634]	protein_coding	0.0451953	-0.181302	0.267466	-0.734623	7.56738e-08	-0.232757	0.138437	0.501867	0.0443331
ENSG00000090266	NDUFB2	NADH dehydrogenase (ubiquinone) 1 beta subcomplex, 2, 8kDa [Source:HGNC Symbol;Acc:HGNC:7697]	protein_coding	0.908814	0.141678	0.421288	-0.370151	0.0114976	-0.322024	0.0411474	0.0481271	0.908177
ENSG00000090273	NUDC	nudC nuclear distribution protein [Source:HGNC Symbol;Acc:HGNC:8045]	protein_coding	0.214055	-0.399434	0.0345167	0.283832	0.108978	-0.128134	0.541242	-0.411966	0.215995
ENSG00000090316	MAEA	macrophage erythroblast attacher [Source:HGNC Symbol;Acc:HGNC:13731]	protein_coding	0.00539312	-0.15353	0.0490098	0.19104	0.00637389	-0.139257	0.0766726	-0.330296	0.00545965
ENSG00000090339	ICAM1	intercellular adhesion molecule 1 [Source:HGNC Symbol;Acc:HGNC:5344]	protein_coding	0.0598789	1.76035	4.2828e-28	0.988297	4.38413e-10	0.443972	0.00753051	-0.544325	0.0585932
ENSG00000090372	STRN4	striatin, calmodulin binding protein 4 [Source:HGNC Symbol;Acc:HGNC:15721]	protein_coding	0.00173327	0.333464	2.00317e-06	0.474988	3.79192e-13	0.1247	0.0966821	-0.350289	0.00174902
ENSG00000090382	LYZ	lysozyme [Source:HGNC Symbol;Acc:HGNC:6740]	protein_coding	2.12861e-09	-0.345541	0.00327572	-2.19258	1.53073e-98	-1.18359	5.19103e-28	1.00899	1.56634e-09
ENSG00000090402	SI	sucrase-isomaltase (alpha-glucosidase) [Source:HGNC Symbol;Acc:HGNC:10856]	protein_coding	0.164771	-9.77396	2.40654e-18	-0.488066	0.338714	1.99993	0.164537	2.488	0.181378
ENSG00000090432	MUL1	mitochondrial E3 ubiquitin protein ligase 1 [Source:HGNC Symbol;Acc:HGNC:25762]	protein_coding	0.00990341	0.296056	0.00744978	0.572048	8.04311e-09	0.123518	0.299411	-0.44853	0.0100603
ENSG00000090447	TFAP4	transcription factor AP-4 (activating enhancer binding protein 4) [Source:HGNC Symbol;Acc:HGNC:11745]	protein_coding	4.73363e-06	-0.365901	0.0825788	-2.32552	1.87479e-31	-0.856139	2.36517e-05	1.46938	4.1e-06
ENSG00000090470	PDCD7	programmed cell death 7 [Source:HGNC Symbol;Acc:HGNC:8767]	protein_coding	0.961121	0.126103	0.381365	-0.334172	0.00624228	-0.315822	0.0156925	0.0183505	0.960791
ENSG00000090487	SPG21	spastic paraplegia 21 (autosomal recessive, Mast syndrome) [Source:HGNC Symbol;Acc:HGNC:20373]	protein_coding	0.0905732	0.0276488	0.801147	-0.302107	0.000189926	-0.0469057	0.647435	0.255202	0.0899123
ENSG00000090520	DNAJB11	DnaJ (Hsp40) homolog, subfamily B, member 11 [Source:HGNC Symbol;Acc:HGNC:14889]	protein_coding	0.551636	-0.00285564	0.981427	0.554542	4.14992e-11	0.438595	7.32071e-07	-0.115947	0.551258
ENSG00000090530	P3H2	prolyl 3-hydroxylase 2 [Source:HGNC Symbol;Acc:HGNC:19317]	protein_coding	0.123296	-0.225505	0.510548	-0.32799	0.262003	-1.13567	0.000113556	-0.807682	0.122456
ENSG00000090554	FLT3LG	fms-related tyrosine kinase 3 ligand [Source:HGNC Symbol;Acc:HGNC:3766]	protein_coding	0.92994	0.389191	0.356387	0.576705	0.110069	0.66652	0.0747018	0.0898142	0.928903
ENSG00000090565	RAB11FIP3	RAB11 family interacting protein 3 (class II) [Source:HGNC Symbol;Acc:HGNC:17224]	protein_coding	0.000971869	-0.322588	0.023818	0.712273	6.83158e-09	0.00870133	0.962523	-0.703571	0.000978272
ENSG00000090581	GNPTG	N-acetylglucosamine-1-phosphate transferase, gamma subunit [Source:HGNC Symbol;Acc:HGNC:23026]	protein_coding	0.151173	-0.408717	0.0012331	-0.0983402	0.446067	0.228336	0.0857558	0.326676	0.147893
ENSG00000090612	ZNF268	zinc finger protein 268 [Source:HGNC Symbol;Acc:HGNC:13061]	protein_coding	0.269329	-0.0868219	0.483289	0.00959569	0.936418	0.229657	0.0347005	0.220062	0.267271
ENSG00000090615	GOLGA3	golgin A3 [Source:HGNC Symbol;Acc:HGNC:4426]	protein_coding	0.00760595	0.240616	0.00137013	0.51593	3.21228e-14	0.196712	0.00889292	-0.319217	0.00760534
ENSG00000090621	PABPC4	poly(A) binding protein, cytoplasmic 4 (inducible form) [Source:HGNC Symbol;Acc:HGNC:8557]	protein_coding	0.256037	-0.0609726	0.537206	-0.910971	8.76637e-33	-0.73157	3.33746e-20	0.179401	0.256563
ENSG00000090674	MCOLN1	mucolipin 1 [Source:HGNC Symbol;Acc:HGNC:13356]	protein_coding	0.543629	0.0850133	0.642559	0.862663	2.25634e-10	0.670886	3.35952e-06	-0.191778	0.541941
ENSG00000090686	USP48	ubiquitin specific peptidase 48 [Source:HGNC Symbol;Acc:HGNC:18533]	protein_coding	0.858415	-0.0814872	0.532362	-0.769843	4.38132e-14	-0.718169	1.98918e-11	0.0516737	0.85857
ENSG00000090776	EFNB1	ephrin-B1 [Source:HGNC Symbol;Acc:HGNC:3226]	protein_coding	0.0973611	-0.0986234	0.376398	1.26736	1.5483e-47	0.986312	1.1662e-27	-0.281048	0.0977831
ENSG00000090857	PDPR	pyruvate dehydrogenase phosphatase regulatory subunit [Source:HGNC Symbol;Acc:HGNC:30264]	protein_coding	0.0128967	-0.74093	1.6986e-07	-0.708539	1.33239e-07	-0.117662	0.484921	0.590878	0.0129188
ENSG00000090861	AARS	alanyl-tRNA synthetase [Source:HGNC Symbol;Acc:HGNC:20]	protein_coding	0.207476	0.182826	0.0667488	0.273224	0.00212808	0.0555633	0.615653	-0.217661	0.207769
ENSG00000090863	GLG1	golgi glycoprotein 1 [Source:HGNC Symbol;Acc:HGNC:4316]	protein_coding	0.0833128	-0.393345	7.60735e-05	-0.0857849	0.403969	0.215199	0.0365997	0.300984	0.083093
ENSG00000090889	KIF4A	kinesin family member 4A [Source:HGNC Symbol;Acc:HGNC:13339]	protein_coding	0.358148	-0.0744802	0.744193	-0.8507	4.42246e-07	-1.17472	1.31845e-11	-0.32402	0.362656
ENSG00000090905	TNRC6A	trinucleotide repeat containing 6A [Source:HGNC Symbol;Acc:HGNC:11969]	protein_coding	0.103226	-0.613438	8.45623e-13	-0.0549419	0.554651	0.201628	0.0301071	0.25657	0.102826
ENSG00000090924	PLEKHG2	pleckstrin homology domain containing, family G (with RhoGef domain) member 2 [Source:HGNC Symbol;Acc:HGNC:29515]	protein_coding	0.00132667	-0.106096	0.386703	0.821267	1.34903e-17	0.290466	0.00688093	-0.530801	0.0013616
ENSG00000090971	NAT14	N-acetyltransferase 14 (GCN5-related, putative) [Source:HGNC Symbol;Acc:HGNC:28918]	protein_coding	0.510837	0.515903	0.0345085	-0.0837579	0.747231	-0.411228	0.0984195	-0.32747	0.508426
ENSG00000090975	PITPNM2	phosphatidylinositol transfer protein, membrane-associated 2 [Source:HGNC Symbol;Acc:HGNC:21044]	protein_coding	0.557433	0.826675	4.06838e-09	-0.357556	0.0125699	-0.543033	0.000146506	-0.185476	0.554862
ENSG00000090989	EXOC1	exocyst complex component 1 [Source:HGNC Symbol;Acc:HGNC:30380]	protein_coding	0.470261	-0.221071	0.0299143	0.235369	0.01121	0.379875	6.99227e-05	0.144507	0.467737
ENSG00000091009	RBM27	RNA binding motif protein 27 [Source:HGNC Symbol;Acc:HGNC:29243]	protein_coding	0.172934	-0.855177	1.18729e-09	-0.585702	1.41898e-05	-0.223389	0.1604	0.362312	0.174638
ENSG00000091039	OSBPL8	oxysterol binding protein-like 8 [Source:HGNC Symbol;Acc:HGNC:16396]	protein_coding	0.783986	-0.605251	0.000545065	-0.00079156	0.99675	0.114913	0.573189	0.115704	0.784107
ENSG00000091073	DTX2	deltex 2, E3 ubiquitin ligase [Source:HGNC Symbol;Acc:HGNC:15973]	protein_coding	0.426011	0.490821	1.63228e-05	-0.101344	0.394533	-0.287558	0.0140386	-0.186214	0.42208
ENSG00000091127	PUS7	pseudouridylate synthase 7 (putative) [Source:HGNC Symbol;Acc:HGNC:26033]	protein_coding	0.000104653	-0.570272	0.000199569	-2.39001	5.05569e-62	-1.45121	2.21951e-22	0.938802	0.000109267
ENSG00000091136	LAMB1	laminin, beta 1 [Source:HGNC Symbol;Acc:HGNC:6486]	protein_coding	0.735894	0.138851	0.731158	-0.653514	0.0363973	-0.910807	0.00481609	-0.257294	0.733129
ENSG00000091140	DLD	dihydrolipoamide dehydrogenase [Source:HGNC Symbol;Acc:HGNC:2898]	protein_coding	0.019426	-0.48493	1.79906e-08	-0.509215	4.60882e-10	-0.166474	0.0767597	0.342741	0.0196133
ENSG00000091157	WDR7	WD repeat domain 7 [Source:HGNC Symbol;Acc:HGNC:13490]	protein_coding	0.105345	-0.434037	0.00401903	-0.287541	0.0452093	0.141087	0.407626	0.428628	0.102208
ENSG00000091164	TXNL1	thioredoxin-like 1 [Source:HGNC Symbol;Acc:HGNC:12436]	protein_coding	0.624464	-0.0823924	0.568124	0.157972	0.186126	0.287083	0.019076	0.129111	0.625353
ENSG00000091262	ABCC6	ATP-binding cassette, sub-family C (CFTR/MRP), member 6 [Source:HGNC Symbol;Acc:HGNC:57]	protein_coding	0.00223925	-0.439576	0.00192229	-0.208469	0.131393	0.472802	0.000706085	0.68127	0.00199713
ENSG00000091317	CMTM6	CKLF-like MARVEL transmembrane domain containing 6 [Source:HGNC Symbol;Acc:HGNC:19177]	protein_coding	0.13907	-0.564599	2.79565e-09	0.369275	5.18191e-05	0.628017	1.73505e-11	0.258742	0.138758
ENSG00000091409	ITGA6	integrin, alpha 6 [Source:HGNC Symbol;Acc:HGNC:6142]	protein_coding	0.987765	-0.683705	2.22292e-08	0.242592	0.0469559	0.237118	0.0702207	-0.00547416	0.987579
ENSG00000091436		Mitogen-activated protein kinase kinase kinase MLT [Source:UniProtKB/Swiss-Prot;Acc:Q9NYL2]	protein_coding	0.240876	-0.164447	0.380735	-0.53754	0.000494338	-0.897009	1.72464e-08	-0.359469	0.241444
ENSG00000091483	FH	fumarate hydratase [Source:HGNC Symbol;Acc:HGNC:3700]	protein_coding	0.292729	-0.28112	0.00986869	-0.816183	7.17135e-17	-0.601373	6.82419e-09	0.21481	0.293283
ENSG00000091490	SEL1L3	sel-1 suppressor of lin-12-like 3 (C. elegans) [Source:HGNC Symbol;Acc:HGNC:29108]	protein_coding	0.117541	-0.0969129	0.316541	-0.0524864	0.558958	-0.290515	0.00067639	-0.238029	0.11711
ENSG00000091527	CDV3	CDV3 homolog (mouse) [Source:HGNC Symbol;Acc:HGNC:26928]	protein_coding	0.446739	-0.1007	0.196542	0.243613	0.000242971	0.13454	0.069764	-0.109074	0.447953
ENSG00000091536	MYO15A	myosin XVA [Source:HGNC Symbol;Acc:HGNC:7594]	protein_coding	0.610782	0.503012	0.398228	0.483872	0.357213	-0.0946008	0.884605	-0.578473	0.608235
ENSG00000091542	ALKBH5	AlkB family member 5, RNA demethylase [Source:HGNC Symbol;Acc:HGNC:25996]	protein_coding	0.401574	0.107801	0.315543	-0.0123209	0.908928	-0.170883	0.0878791	-0.158562	0.402808
ENSG00000091583	APOH	apolipoprotein H (beta-2-glycoprotein I) [Source:HGNC Symbol;Acc:HGNC:616]	protein_coding	0.00516933	-0.26747	0.555637	-3.29352	3.03059e-12	-1.22177	0.00350527	2.07174	0.00565376
ENSG00000091592	NLRP1	NLR family, pyrin domain containing 1 [Source:HGNC Symbol;Acc:HGNC:14374]	protein_coding	0.202583	1.29526	3.66151e-14	1.12537	6.8652e-12	0.705634	4.3687e-05	-0.419732	0.198039
ENSG00000091622	PITPNM3	PITPNM family member 3 [Source:HGNC Symbol;Acc:HGNC:21043]	protein_coding	0.0235686	0.032266	0.82851	-0.316302	0.00408002	0.116366	0.367434	0.432667	0.0233464
ENSG00000091640	SPAG7	sperm associated antigen 7 [Source:HGNC Symbol;Acc:HGNC:11216]	protein_coding	0.336346	0.243128	0.0335449	0.363586	0.000394573	0.160411	0.170527	-0.203176	0.334616
ENSG00000091651	ORC6	origin recognition complex, subunit 6 [Source:HGNC Symbol;Acc:HGNC:17151]	protein_coding	0.787906	-0.460653	0.0198532	-3.38281	3.80731e-64	-3.23298	8.67724e-50	0.149839	0.786351
ENSG00000091656	ZFHX4	zinc finger homeobox 4 [Source:HGNC Symbol;Acc:HGNC:30939]	protein_coding	0.858416	1.88998	0.00185588	0.613379	0.342958	0.32695	0.616481	-0.286429	0.851433
ENSG00000091732	ZC3HC1	zinc finger, C3HC-type containing 1 [Source:HGNC Symbol;Acc:HGNC:29913]	protein_coding	0.795974	0.297434	0.0445042	-0.418582	0.00224222	-0.32841	0.0246693	0.090172	0.795095
ENSG00000091844	RGS17	regulator of G-protein signaling 17 [Source:HGNC Symbol;Acc:HGNC:14088]	protein_coding	0.0225066	-0.364992	0.22264	2.02461	2.12244e-19	1.05146	6.02964e-05	-0.973151	0.0220286
ENSG00000091947	TMEM101	transmembrane protein 101 [Source:HGNC Symbol;Acc:HGNC:28653]	protein_coding	0.695643	0.203096	0.211702	0.118732	0.436014	-0.0144546	0.940438	-0.133187	0.693967
ENSG00000091986	CCDC80	coiled-coil domain containing 80 [Source:HGNC Symbol;Acc:HGNC:30649]	protein_coding	0.27929	2.791	1.15299e-08	0.6992	0.180883	-0.316323	0.565422	-1.01552	0.281729
ENSG00000092010	PSME1	proteasome (prosome, macropain) activator subunit 1 (PA28 alpha) [Source:HGNC Symbol;Acc:HGNC:9568]	protein_coding	0.433327	-0.0910471	0.510291	-0.208072	0.0681875	-0.0231853	0.874569	0.184886	0.431937
ENSG00000092020	PPP2R3C	protein phosphatase 2, regulatory subunit B'', gamma [Source:HGNC Symbol;Acc:HGNC:17485]	protein_coding	0.926818	-0.270876	0.0257109	0.538113	3.32505e-07	0.508322	8.20753e-06	-0.029791	0.926667
ENSG00000092036	HAUS4	HAUS augmin-like complex, subunit 4 [Source:HGNC Symbol;Acc:HGNC:20163]	protein_coding	0.752828	0.0991061	0.41976	-1.02103	4.75764e-25	-1.10235	3.65913e-27	-0.0813275	0.752935
ENSG00000092068	SLC7A8	solute carrier family 7 (amino acid transporter light chain, L system), member 8 [Source:HGNC Symbol;Acc:HGNC:11066]	protein_coding	0.092127	-1.07905	0.0022503	-1.72946	7.45805e-07	-0.58311	0.17512	1.14635	0.091634
ENSG00000092094	OSGEP	O-sialoglycoprotein endopeptidase [Source:HGNC Symbol;Acc:HGNC:18028]	protein_coding	0.754444	0.0601426	0.664194	-0.123463	0.281674	-0.0388337	0.78073	0.0846292	0.752935
ENSG00000092098	RNF31	ring finger protein 31 [Source:HGNC Symbol;Acc:HGNC:16031]	protein_coding	0.970499	0.234815	0.00598957	0.00821488	0.931766	0.0172302	0.870076	0.00901526	0.970072
ENSG00000092108	SCFD1	sec1 family domain containing 1 [Source:HGNC Symbol;Acc:HGNC:20726]	protein_coding	0.974121	-0.15573	0.028027	0.275205	1.15846e-05	0.281542	2.36101e-05	0.00633659	0.973923
ENSG00000092140	G2E3	G2/M-phase specific E3 ubiquitin protein ligase [Source:HGNC Symbol;Acc:HGNC:20338]	protein_coding	0.512837	-0.560679	4.60281e-05	-1.1975	1.03602e-20	-1.00213	2.90664e-13	0.195366	0.512604
ENSG00000092148	HECTD1	HECT domain containing E3 ubiquitin protein ligase 1 [Source:HGNC Symbol;Acc:HGNC:20157]	protein_coding	0.787404	-0.385042	0.000355544	0.242647	0.019009	0.172337	0.132127	-0.0703101	0.787264
ENSG00000092199	HNRNPC	heterogeneous nuclear ribonucleoprotein C (C1/C2) [Source:HGNC Symbol;Acc:HGNC:5035]	protein_coding	0.22207	0.161441	0.135403	-0.346712	0.00021388	-0.121371	0.265833	0.225341	0.222231
ENSG00000092201	SUPT16H	suppressor of Ty 16 homolog (S. cerevisiae) [Source:HGNC Symbol;Acc:HGNC:11465]	protein_coding	0.0164926	-0.0948733	0.41472	-1.13071	3.47125e-35	-0.735369	1.23498e-14	0.395342	0.0165518
ENSG00000092203	TOX4	TOX high mobility group box family member 4 [Source:HGNC Symbol;Acc:HGNC:20161]	protein_coding	0.364396	0.142103	0.040617	0.40414	2.34894e-11	0.286983	7.75864e-06	-0.117157	0.36354
ENSG00000092208	GEMIN2	gem (nuclear organelle) associated protein 2 [Source:HGNC Symbol;Acc:HGNC:10884]	protein_coding	0.277313	-0.0601967	0.801665	-1.25602	1.33143e-12	-0.86118	4.05872e-06	0.394845	0.278562
ENSG00000092295	TGM1	transglutaminase 1 [Source:HGNC Symbol;Acc:HGNC:11777]	protein_coding	0.85268	0.591484	0.0267375	0.430613	0.0909908	0.307823	0.260955	-0.12279	0.851361
ENSG00000092330	TINF2	TERF1 (TRF1)-interacting nuclear factor 2 [Source:HGNC Symbol;Acc:HGNC:11824]	protein_coding	0.0328664	0.101821	0.240518	0.472702	3.49502e-11	0.194992	0.0140835	-0.27771	0.0326959
ENSG00000092439	TRPM7	transient receptor potential cation channel, subfamily M, member 7 [Source:HGNC Symbol;Acc:HGNC:17994]	protein_coding	0.177918	-0.172018	0.274338	-0.216103	0.119811	0.12906	0.418999	0.345163	0.178288
ENSG00000092445	TYRO3	TYRO3 protein tyrosine kinase [Source:HGNC Symbol;Acc:HGNC:12446]	protein_coding	0.413454	0.45619	0.000174187	-0.0782831	0.548212	0.123493	0.363134	0.201776	0.410196
ENSG00000092470	WDR76	WD repeat domain 76 [Source:HGNC Symbol;Acc:HGNC:25773]	protein_coding	0.69182	-0.441383	0.418659	-4.83218	3.30949e-24	-4.3605	1.54592e-18	0.471684	0.695725
ENSG00000092529	CAPN3	calpain 3, (p94) [Source:HGNC Symbol;Acc:HGNC:1480]	protein_coding	0.198065	0.0475108	0.92972	-1.35971	0.000787767	-0.330784	0.484585	1.02892	0.180018
ENSG00000092531	SNAP23	synaptosomal-associated protein, 23kDa [Source:HGNC Symbol;Acc:HGNC:11131]	protein_coding	0.399672	-0.233412	0.0181604	0.9278	7.86666e-28	0.770263	8.12529e-18	-0.157537	0.4006
ENSG00000092607	TBX15	T-box 15 [Source:HGNC Symbol;Acc:HGNC:11594]	protein_coding	0.00016021	0.922991	4.09716e-23	0.92231	7.92896e-25	0.359369	0.000154479	-0.562941	0.000160807
ENSG00000092621	PHGDH	phosphoglycerate dehydrogenase [Source:HGNC Symbol;Acc:HGNC:8923]	protein_coding	0.225616	1.22585	4.20126e-10	-1.47438	8.43512e-14	-1.95394	1.54036e-23	-0.479558	0.222011
ENSG00000092758	COL9A3	collagen, type IX, alpha 3 [Source:HGNC Symbol;Acc:HGNC:2219]	protein_coding	0.974348	-0.334938	0.370851	-2.10546	8.11882e-11	-2.13903	1.55134e-09	-0.0335715	0.973923
ENSG00000092820	EZR	ezrin [Source:HGNC Symbol;Acc:HGNC:12691]	protein_coding	1.59155e-05	0.141574	0.136725	0.812186	2.03587e-24	0.246152	0.00509196	-0.566033	1.72324e-05
ENSG00000092841	MYL6	myosin, light chain 6, alkali, smooth muscle and non-muscle [Source:HGNC Symbol;Acc:HGNC:7587]	protein_coding	2.09787e-06	0.52278	1.5191e-05	0.94681	2.14421e-17	0.0868225	0.539319	-0.859988	2.17888e-06
ENSG00000092847	AGO1	argonaute RISC catalytic component 1 [Source:HGNC Symbol;Acc:HGNC:3262]	protein_coding	0.0271253	0.13553	0.199958	-0.762611	5.70654e-17	-0.400066	3.13816e-05	0.362545	0.0274712
ENSG00000092853	CLSPN	claspin [Source:HGNC Symbol;Acc:HGNC:19715]	protein_coding	0.860589	-0.555512	0.35218	-4.16157	3.7927e-17	-3.91092	5.35022e-14	0.250645	0.859318
ENSG00000092871	RFFL	ring finger and FYVE-like domain containing E3 ubiquitin protein ligase [Source:HGNC Symbol;Acc:HGNC:24821]	protein_coding	6.39211e-05	-0.506862	8.60618e-08	1.21938	2.46427e-47	0.639905	6.36501e-12	-0.57947	6.67949e-05
ENSG00000092929	UNC13D	unc-13 homolog D (C. elegans) [Source:HGNC Symbol;Acc:HGNC:23147]	protein_coding	0.0023147	0.297335	0.119565	1.03957	1.58708e-10	0.185772	0.344844	-0.853794	0.00212084
ENSG00000092931	MFSD11	major facilitator superfamily domain containing 11 [Source:HGNC Symbol;Acc:HGNC:25458]	protein_coding	0.515823	0.000631693	0.996156	0.574511	7.99887e-11	0.705911	1.44277e-14	0.1314	0.514991
ENSG00000092964	DPYSL2	dihydropyrimidinase-like 2 [Source:HGNC Symbol;Acc:HGNC:3014]	protein_coding	0.00737667	0.333486	0.0577994	0.794179	2.29455e-07	0.0826235	0.677333	-0.711556	0.00759958
ENSG00000092969	TGFB2	transforming growth factor, beta 2 [Source:HGNC Symbol;Acc:HGNC:11768]	protein_coding	0.962165	0.839238	1.22562e-08	0.609632	1.66796e-05	0.588351	6.68785e-05	-0.0212811	0.961563
ENSG00000092978	GPATCH2	G patch domain containing 2 [Source:HGNC Symbol;Acc:HGNC:25499]	protein_coding	0.103226	0.0334901	0.855436	-0.25215	0.0702189	0.154348	0.326115	0.406498	0.103349
ENSG00000093000	NUP50	nucleoporin 50kDa [Source:HGNC Symbol;Acc:HGNC:8065]	protein_coding	0.688175	-0.192264	0.0800228	-0.174557	0.0839966	-0.269519	0.0104487	-0.0949619	0.68863
ENSG00000093009	CDC45	cell division cycle 45 [Source:HGNC Symbol;Acc:HGNC:1739]	protein_coding	0.775382	-0.196971	0.468069	-4.47615	1.17865e-72	-4.28451	2.50408e-61	0.191637	0.775476
ENSG00000093010	COMT	catechol-O-methyltransferase [Source:HGNC Symbol;Acc:HGNC:2228]	protein_coding	0.603745	-0.0901532	0.470292	0.168988	0.106486	0.0484328	0.706559	-0.120555	0.603582
ENSG00000093100			processed_transcript	0.000692139	1.10579	2.89438e-05	1.27929	2.23297e-07	-0.12633	0.692195	-1.40562	0.000664069
ENSG00000093144	ECHDC1	ethylmalonyl-CoA decarboxylase 1 [Source:HGNC Symbol;Acc:HGNC:21489]	protein_coding	0.00671147	-0.448714	4.80175e-06	-1.02118	4.13187e-28	-0.570798	1.33423e-08	0.450379	0.0067083
ENSG00000093167	LRRFIP2	leucine rich repeat (in FLII) interacting protein 2 [Source:HGNC Symbol;Acc:HGNC:6703]	protein_coding	0.00982111	-0.0670749	0.526618	0.442298	6.21415e-08	0.0707179	0.493602	-0.37158	0.0100993
ENSG00000093183	SEC22C	SEC22 vesicle trafficking protein homolog C (S. cerevisiae) [Source:HGNC Symbol;Acc:HGNC:16828]	protein_coding	0.905382	0.0309061	0.821938	-0.371652	0.000215396	-0.337108	0.00161736	0.0345438	0.905498
ENSG00000093217	XYLB	xylulokinase homolog (H. influenzae) [Source:HGNC Symbol;Acc:HGNC:12839]	protein_coding	0.000838518	-0.0470842	0.784637	-1.2774	1.10481e-21	-0.52683	0.000160074	0.750573	0.00081824
ENSG00000094631	HDAC6	histone deacetylase 6 [Source:HGNC Symbol;Acc:HGNC:14064]	protein_coding	0.483395	0.0439116	0.694398	-0.0126447	0.901486	-0.14385	0.135899	-0.131206	0.481681
ENSG00000094755	GABRP	gamma-aminobutyric acid (GABA) A receptor, pi [Source:HGNC Symbol;Acc:HGNC:4089]	protein_coding	0.456863	0.889526	0.00849052	0.524545	0.110648	1.02397	0.00120948	0.499425	0.449874
ENSG00000094804	CDC6	cell division cycle 6 [Source:HGNC Symbol;Acc:HGNC:1744]	protein_coding	0.157702	-0.213697	0.11925	-2.60281	4.08775e-100	-2.958	1.07455e-110	-0.35519	0.160207
ENSG00000094841	UPRT	uracil phosphoribosyltransferase (FUR1) homolog (S. cerevisiae) [Source:HGNC Symbol;Acc:HGNC:28334]	protein_coding	0.99413	0.314552	0.0515725	0.294709	0.0481148	0.29135	0.0661967	-0.00335874	0.993977
ENSG00000094880	CDC23	cell division cycle 23 [Source:HGNC Symbol;Acc:HGNC:1724]	protein_coding	0.255041	-0.65998	6.86485e-13	-0.335783	0.00016393	-0.128896	0.230193	0.206887	0.254278
ENSG00000094914	AAAS	achalasia, adrenocortical insufficiency, alacrimia [Source:HGNC Symbol;Acc:HGNC:13666]	protein_coding	0.990631	-0.105979	0.446577	-0.327468	0.00402835	-0.323416	0.00784274	0.00405175	0.990445
ENSG00000094916	CBX5	chromobox homolog 5 [Source:HGNC Symbol;Acc:HGNC:1555]	protein_coding	0.210761	-0.156388	0.17933	-1.29158	2.12717e-40	-1.04345	3.03309e-25	0.248132	0.20975
ENSG00000094975	SUCO	SUN domain containing ossification factor [Source:HGNC Symbol;Acc:HGNC:1240]	protein_coding	0.695856	0.549863	1.18602e-06	0.21909	0.0517852	0.115674	0.369369	-0.103416	0.695853
ENSG00000095002	MSH2	mutS homolog 2 [Source:HGNC Symbol;Acc:HGNC:7325]	protein_coding	0.000950996	-0.369241	0.00351014	-1.99547	1.28726e-65	-1.32809	3.93824e-28	0.667374	0.000911334
ENSG00000095015	MAP3K1	mitogen-activated protein kinase kinase kinase 1, E3 ubiquitin protein ligase [Source:HGNC Symbol;Acc:HGNC:6848]	protein_coding	0.0874633	0.347073	0.035337	0.496369	0.000803349	0.0289456	0.883576	-0.467423	0.0877337
ENSG00000095059	DHPS	deoxyhypusine synthase [Source:HGNC Symbol;Acc:HGNC:2869]	protein_coding	0.769889	-0.115086	0.39809	0.00218727	0.986793	0.0858369	0.532509	0.0836496	0.768069
ENSG00000095066	HOOK2	hook microtubule-tethering protein 2 [Source:HGNC Symbol;Acc:HGNC:19885]	protein_coding	0.575899	-0.152476	0.224878	0.0163027	0.898772	-0.121164	0.34035	-0.137466	0.573853
ENSG00000095139	ARCN1	archain 1 [Source:HGNC Symbol;Acc:HGNC:649]	protein_coding	0.540541	0.250346	0.00113943	0.467633	2.43931e-11	0.369022	5.27901e-07	-0.0986114	0.541505
ENSG00000095203	EPB41L4B	erythrocyte membrane protein band 4.1 like 4B [Source:HGNC Symbol;Acc:HGNC:19818]	protein_coding	0.283533	-0.653073	6.75121e-07	0.184896	0.16229	0.458129	0.000595595	0.273233	0.28061
ENSG00000095209	TMEM38B	transmembrane protein 38B [Source:HGNC Symbol;Acc:HGNC:25535]	protein_coding	0.00773534	-0.0964393	0.679559	-1.22263	2.80807e-11	-0.368186	0.0704448	0.854446	0.00705819
ENSG00000095261	PSMD5	proteasome (prosome, macropain) 26S subunit, non-ATPase, 5 [Source:HGNC Symbol;Acc:HGNC:9563]	protein_coding	0.93478	-0.120578	0.140531	0.213953	0.0025367	0.196743	0.0105789	-0.0172103	0.934705
ENSG00000095303	PTGS1	prostaglandin-endoperoxide synthase 1 (prostaglandin G/H synthase and cyclooxygenase) [Source:HGNC Symbol;Acc:HGNC:9604]	protein_coding	0.71894	1.05558	0.0515725	0.961651	0.056676	0.542456	0.304189	-0.419196	0.717348
ENSG00000095319	NUP188	nucleoporin 188kDa [Source:HGNC Symbol;Acc:HGNC:17859]	protein_coding	0.177498	-0.168196	0.0813884	-0.78999	3.0069e-21	-0.56461	1.46164e-10	0.22538	0.178288
ENSG00000095321	CRAT	carnitine O-acetyltransferase [Source:HGNC Symbol;Acc:HGNC:2342]	protein_coding	0.171952	0.105437	0.352092	0.584936	9.64709e-11	0.340356	0.000508037	-0.24458	0.172806
ENSG00000095380	NANS	N-acetylneuraminic acid synthase [Source:HGNC Symbol;Acc:HGNC:19237]	protein_coding	0.902687	-0.0261326	0.884092	0.510207	5.99448e-05	0.555064	2.93841e-05	0.0448576	0.902305
ENSG00000095383	TBC1D2	TBC1 domain family, member 2 [Source:HGNC Symbol;Acc:HGNC:18026]	protein_coding	0.711943	0.0937701	0.509707	0.455769	4.30609e-05	0.352951	0.00329819	-0.102818	0.709314
ENSG00000095397	DFNB31	deafness, autosomal recessive 31 [Source:HGNC Symbol;Acc:HGNC:16361]	protein_coding	0.67756	1.29892	1.39672e-05	0.385087	0.220734	0.100368	0.778968	-0.284719	0.678139
ENSG00000095485	CWF19L1	CWF19-like 1, cell cycle control (S. pombe) [Source:HGNC Symbol;Acc:HGNC:25613]	protein_coding	0.806696	-0.197175	0.182211	-0.298896	0.022586	-0.216246	0.14708	0.0826502	0.806322
ENSG00000095539	SEMA4G	sema domain, immunoglobulin domain (Ig), transmembrane domain (TM) and short cytoplasmic domain, (semaphorin) 4G [Source:HGNC Symbol;Acc:HGNC:10735]	protein_coding	0.120567	-0.256135	0.0185314	0.364906	0.000199125	0.65356	5.82424e-11	0.288655	0.11934
ENSG00000095564	BTAF1	BTAF1 RNA polymerase II, B-TFIID transcription factor-associated, 170kDa [Source:HGNC Symbol;Acc:HGNC:17307]	protein_coding	0.878257	-0.846778	1.98522e-08	0.201851	0.190108	0.138965	0.431814	-0.0628861	0.878072
ENSG00000095574	IKZF5	IKAROS family zinc finger 5 (Pegasus) [Source:HGNC Symbol;Acc:HGNC:14283]	protein_coding	0.765951	-0.147505	0.362241	0.256054	0.0603203	0.356606	0.013476	0.100552	0.765561
ENSG00000095585	BLNK	B-cell linker [Source:HGNC Symbol;Acc:HGNC:14211]	protein_coding	0.193575	-2.19803	0.00628067	-2.1376	0.00459993	-0.124244	0.909413	2.01335	0.182613
ENSG00000095637	SORBS1	sorbin and SH3 domain containing 1 [Source:HGNC Symbol;Acc:HGNC:14565]	protein_coding	0.862073	-0.809741	0.000702651	-0.802432	0.000349436	-0.68834	0.00943804	0.114092	0.861103
ENSG00000095739	BAMBI	BMP and activin membrane-bound inhibitor [Source:HGNC Symbol;Acc:HGNC:30251]	protein_coding	0.0980682	0.281304	0.104157	-2.14887	2.2358e-48	-1.67573	1.29192e-28	0.473139	0.095642
ENSG00000095752	IL11	interleukin 11 [Source:HGNC Symbol;Acc:HGNC:5966]	protein_coding	0.039932	0.410875	0.598139	1.91857	0.000754957	-0.255389	0.750888	-2.17396	0.0417771
ENSG00000095787	WAC	WW domain containing adaptor with coiled-coil [Source:HGNC Symbol;Acc:HGNC:17327]	protein_coding	0.788218	-0.0458535	0.754592	0.300656	0.00650109	0.225228	0.0624781	-0.0754276	0.788261
ENSG00000095794	CREM	cAMP responsive element modulator [Source:HGNC Symbol;Acc:HGNC:2352]	protein_coding	0.615849	0.103775	0.749025	-0.0718756	0.800779	-0.361268	0.208155	-0.289392	0.615375
ENSG00000095906	NUBP2	nucleotide binding protein 2 [Source:HGNC Symbol;Acc:HGNC:8042]	protein_coding	0.911908	-0.589588	0.000125627	-0.227974	0.133447	-0.275658	0.098663	-0.047684	0.911255
ENSG00000095932	SMIM24	small integral membrane protein 24 [Source:HGNC Symbol;Acc:HGNC:37244]	protein_coding	2.42603e-07	-2.01342	1.64998e-29	-1.14515	2.40791e-11	0.305822	0.139269	1.45097	2.32363e-07
ENSG00000095951	HIVEP1	human immunodeficiency virus type I enhancer binding protein 1 [Source:HGNC Symbol;Acc:HGNC:4920]	protein_coding	0.985865	-0.161889	0.418066	0.423604	0.00967348	0.414709	0.0183698	-0.00889499	0.985796
ENSG00000096060	FKBP5	FK506 binding protein 5 [Source:HGNC Symbol;Acc:HGNC:3721]	protein_coding	0.523305	-0.137745	0.608983	-0.493945	0.0212691	-0.196803	0.436651	0.297142	0.525739
ENSG00000096063	SRPK1	SRSF protein kinase 1 [Source:HGNC Symbol;Acc:HGNC:11305]	protein_coding	0.00166281	-0.247277	0.00792428	-0.92961	8.83703e-29	-0.476255	8.31641e-08	0.453355	0.00168822
ENSG00000096070	BRPF3	bromodomain and PHD finger containing, 3 [Source:HGNC Symbol;Acc:HGNC:14256]	protein_coding	0.327791	0.14996	0.16554	0.765236	1.3212e-17	0.580102	7.08822e-10	-0.185134	0.328198
ENSG00000096080	MRPS18A	mitochondrial ribosomal protein S18A [Source:HGNC Symbol;Acc:HGNC:14515]	protein_coding	0.0235686	0.0324802	0.825538	0.607061	5.09423e-09	0.183415	0.129894	-0.423646	0.0237759
ENSG00000096092	TMEM14A	transmembrane protein 14A [Source:HGNC Symbol;Acc:HGNC:21076]	protein_coding	0.842239	-0.13763	0.483032	-0.362453	0.0249684	-0.276362	0.122942	0.086091	0.841542
ENSG00000096093	EFHC1	EF-hand domain (C-terminal) containing 1 [Source:HGNC Symbol;Acc:HGNC:16406]	protein_coding	0.733019	-0.463791	0.0143487	0.568309	0.000934897	0.421738	0.0248232	-0.146571	0.732322
ENSG00000096384	HSP90AB1	heat shock protein 90kDa alpha (cytosolic), class B member 1 [Source:HGNC Symbol;Acc:HGNC:5258]	protein_coding	0.926818	-0.363793	0.000218487	-0.426167	3.30055e-06	-0.451532	2.27642e-06	-0.0253656	0.926716
ENSG00000096401	CDC5L	cell division cycle 5-like [Source:HGNC Symbol;Acc:HGNC:1743]	protein_coding	0.887973	0.0304276	0.831031	-0.187072	0.082821	-0.145867	0.22397	0.0412046	0.888147
ENSG00000096433	ITPR3	inositol 1,4,5-trisphosphate receptor, type 3 [Source:HGNC Symbol;Acc:HGNC:6182]	protein_coding	0.000288833	0.0533378	0.5846	0.668913	9.30305e-20	0.219651	0.00692741	-0.449262	0.000298053
ENSG00000096654	ZNF184	zinc finger protein 184 [Source:HGNC Symbol;Acc:HGNC:12975]	protein_coding	0.596247	-0.182705	0.219018	-0.208053	0.118587	-0.0507129	0.763846	0.15734	0.596346
ENSG00000096696	DSP	desmoplakin [Source:HGNC Symbol;Acc:HGNC:3052]	protein_coding	0.585542	-0.0319461	0.863843	0.0615085	0.687925	-0.10582	0.517313	-0.167328	0.585843
ENSG00000096717	SIRT1	sirtuin 1 [Source:HGNC Symbol;Acc:HGNC:14929]	protein_coding	0.910273	0.0718372	0.670589	-0.122856	0.386101	-0.165752	0.278052	-0.0428969	0.910201
ENSG00000096746	HNRNPH3	heterogeneous nuclear ribonucleoprotein H3 (2H9) [Source:HGNC Symbol;Acc:HGNC:5043]	protein_coding	0.813799	0.067431	0.595816	-0.578713	3.14339e-09	-0.640182	2.87187e-10	-0.0614685	0.813791
ENSG00000096872	IFT74	intraflagellar transport 74 [Source:HGNC Symbol;Acc:HGNC:21424]	protein_coding	0.0286258	-0.405666	0.0313736	-1.20262	1.99502e-12	-0.51981	0.00589872	0.68281	0.0279424
ENSG00000096968	JAK2	Janus kinase 2 [Source:HGNC Symbol;Acc:HGNC:6192]	protein_coding	0.325481	-0.126467	0.525808	0.482426	0.00209005	0.796835	8.05265e-07	0.314409	0.325363
ENSG00000097007	ABL1	ABL proto-oncogene 1, non-receptor tyrosine kinase [Source:HGNC Symbol;Acc:HGNC:76]	protein_coding	0.38377	0.294188	0.00243035	-0.19447	0.0386946	-0.361196	0.00014824	-0.166726	0.382906
ENSG00000097021	ACOT7	acyl-CoA thioesterase 7 [Source:HGNC Symbol;Acc:HGNC:24157]	protein_coding	0.0813227	-0.00447787	0.983986	-0.216056	0.188931	-0.718567	1.11821e-05	-0.502511	0.0822117
ENSG00000097033	SH3GLB1	SH3-domain GRB2-like endophilin B1 [Source:HGNC Symbol;Acc:HGNC:10833]	protein_coding	0.00162842	0.585432	3.26342e-18	0.698712	1.28362e-27	0.352052	1.90783e-07	-0.34666	0.00167192
ENSG00000097046	CDC7	cell division cycle 7 [Source:HGNC Symbol;Acc:HGNC:1745]	protein_coding	0.0273758	0.0242387	0.921601	-2.25935	2.96274e-36	-1.53964	2.63583e-17	0.719709	0.0265138
ENSG00000097096	SYDE2	synapse defective 1, Rho GTPase, homolog 2 (C. elegans) [Source:HGNC Symbol;Acc:HGNC:25841]	protein_coding	0.000170934	-0.210768	0.363932	-1.13333	4.24224e-08	0.113707	0.648768	1.24704	0.000167476
ENSG00000099139	PCSK5	proprotein convertase subtilisin/kexin type 5 [Source:HGNC Symbol;Acc:HGNC:8747]	protein_coding	0.359282	-1.08734	7.65564e-21	0.503966	5.39826e-06	0.721398	1.15275e-09	0.217432	0.359735
ENSG00000099194	SCD	stearoyl-CoA desaturase (delta-9-desaturase) [Source:HGNC Symbol;Acc:HGNC:10571]	protein_coding	0.177018	-0.714778	0.000181297	-1.08627	7.05705e-10	-0.616443	0.00117623	0.469828	0.177254
ENSG00000099203	TMED1	transmembrane emp24 protein transport domain containing 1 [Source:HGNC Symbol;Acc:HGNC:17291]	protein_coding	0.0375157	0.398314	0.00640287	0.606911	4.66469e-06	0.108194	0.508942	-0.498717	0.0368078
ENSG00000099204	ABLIM1	actin binding LIM protein 1 [Source:HGNC Symbol;Acc:HGNC:78]	protein_coding	0.0479681	-0.341746	5.4592e-05	0.209115	0.0102593	0.495739	1.25169e-09	0.286624	0.0469824
ENSG00000099219	ERMP1	endoplasmic reticulum metallopeptidase 1 [Source:HGNC Symbol;Acc:HGNC:23703]	protein_coding	0.952586	-0.259863	0.115416	-0.0344269	0.838534	-0.00836463	0.96678	0.0260622	0.952336
ENSG00000099246	RAB18	RAB18, member RAS oncogene family [Source:HGNC Symbol;Acc:HGNC:14244]	protein_coding	0.72444	-0.529776	4.92799e-05	0.551696	4.85339e-06	0.443729	0.000710974	-0.107967	0.724065
ENSG00000099250	NRP1	neuropilin 1 [Source:HGNC Symbol;Acc:HGNC:8004]	protein_coding	0.00065212	0.840606	3.84552e-16	1.40192	6.62286e-47	0.834237	1.70229e-16	-0.567684	0.000670959
ENSG00000099251	HSD17B7P2	hydroxysteroid (17-beta) dehydrogenase 7 pseudogene 2 [Source:HGNC Symbol;Acc:HGNC:28120]	transcribed_unprocessed_pseudogene	0.373469	0.0703927	0.876912	0.413048	0.227474	-0.192008	0.649571	-0.605056	0.377325
ENSG00000099256	PRTFDC1	phosphoribosyl transferase domain containing 1 [Source:HGNC Symbol;Acc:HGNC:23333]	protein_coding	0.439607	-0.256208	0.233381	-1.69947	1.67336e-20	-1.38293	6.76922e-13	0.316531	0.437217
ENSG00000099260	PALMD	palmdelphin [Source:HGNC Symbol;Acc:HGNC:15846]	protein_coding	0.933431	3.96516	1.07801e-19	-0.474539	0.457428	-0.35682	0.372268	0.117719	0.933203
ENSG00000099282	TSPAN15	tetraspanin 15 [Source:HGNC Symbol;Acc:HGNC:23298]	protein_coding	0.295994	0.263832	0.0138219	0.827292	1.87369e-18	0.621532	3.07586e-10	-0.20576	0.295108
ENSG00000099284	H2AFY2	H2A histone family, member Y2 [Source:HGNC Symbol;Acc:HGNC:14453]	protein_coding	0.237823	0.06789	0.647993	-0.870795	3.59633e-14	-0.59423	8.73036e-07	0.276565	0.235334
ENSG00000099290	FAM21A	family with sequence similarity 21, member A [Source:HGNC Symbol;Acc:HGNC:23416]	protein_coding	0.0797739	-0.0538578	0.661068	-0.128532	0.200229	0.176351	0.0952802	0.304883	0.0802395
ENSG00000099308	MAST3	microtubule associated serine/threonine kinase 3 [Source:HGNC Symbol;Acc:HGNC:19036]	protein_coding	0.567563	0.154884	0.297166	0.603296	7.19717e-07	0.442169	0.000677783	-0.161127	0.567065
ENSG00000099326	MZF1	myeloid zinc finger 1 [Source:HGNC Symbol;Acc:HGNC:13108]	protein_coding	0.178246	-0.0255647	0.872221	0.438787	9.47166e-05	0.142431	0.287064	-0.296356	0.177857
ENSG00000099330	OCEL1	occludin/ELL domain containing 1 [Source:HGNC Symbol;Acc:HGNC:26221]	protein_coding	0.156652	0.524834	5.07184e-05	1.08474	2.3947e-20	0.757171	5.02927e-10	-0.327568	0.156374
ENSG00000099331	MYO9B	myosin IXB [Source:HGNC Symbol;Acc:HGNC:7609]	protein_coding	4.24341e-05	0.342626	1.24232e-05	0.558755	1.20567e-14	0.0668862	0.460176	-0.491869	4.25031e-05
ENSG00000099337	KCNK6	potassium channel, two pore domain subfamily K, member 6 [Source:HGNC Symbol;Acc:HGNC:6281]	protein_coding	0.00991534	-0.322689	0.000624104	1.13922	3.55197e-42	0.751857	2.01135e-17	-0.387367	0.0102401
ENSG00000099338	CATSPERG	catsper channel auxiliary subunit gamma [Source:HGNC Symbol;Acc:HGNC:25243]	protein_coding	0.804573	-0.236514	0.611771	0.060214	0.887605	0.291172	0.515791	0.230957	0.805396
ENSG00000099341	PSMD8	proteasome (prosome, macropain) 26S subunit, non-ATPase, 8 [Source:HGNC Symbol;Acc:HGNC:9566]	protein_coding	0.300771	0.0234779	0.852041	0.0437948	0.670969	-0.145217	0.158722	-0.189012	0.302041
ENSG00000099364	FBXL19	F-box and leucine-rich repeat protein 19 [Source:HGNC Symbol;Acc:HGNC:25300]	protein_coding	0.125232	-0.433926	4.00399e-06	0.0927773	0.33406	-0.170642	0.100758	-0.263419	0.124461
ENSG00000099365	STX1B	syntaxin 1B [Source:HGNC Symbol;Acc:HGNC:18539]	protein_coding	0.171643	-0.221088	0.561374	0.346385	0.265251	-0.468446	0.205421	-0.814831	0.167664
ENSG00000099377	HSD3B7	hydroxy-delta-5-steroid dehydrogenase, 3 beta- and steroid delta-isomerase 7 [Source:HGNC Symbol;Acc:HGNC:18324]	protein_coding	0.838707	-0.0723429	0.63719	-0.384817	0.00126808	-0.450763	0.000347278	-0.0659461	0.838543
ENSG00000099381	SETD1A	SET domain containing 1A [Source:HGNC Symbol;Acc:HGNC:29010]	protein_coding	0.336776	-0.378906	0.000527176	-0.271465	0.00913934	-0.0669809	0.606162	0.204484	0.334274
ENSG00000099385	BCL7C	B-cell CLL/lymphoma 7C [Source:HGNC Symbol;Acc:HGNC:1006]	protein_coding	0.739933	-0.118384	0.465419	-0.472531	0.000300377	-0.582052	2.20747e-05	-0.109522	0.739234
ENSG00000099617	EFNA2	ephrin-A2 [Source:HGNC Symbol;Acc:HGNC:3222]	protein_coding	0.660298	-1.2437	6.16714e-09	1.72849	1.58809e-20	1.51875	4.95817e-13	-0.209739	0.661331
ENSG00000099622	CIRBP	cold inducible RNA binding protein [Source:HGNC Symbol;Acc:HGNC:1982]	protein_coding	0.224495	0.00460246	0.960077	0.231683	0.000383116	0.0749211	0.334232	-0.156761	0.224252
ENSG00000099624	ATP5D	ATP synthase, H+ transporting, mitochondrial F1 complex, delta subunit [Source:HGNC Symbol;Acc:HGNC:837]	protein_coding	0.861218	-0.575086	1.75113e-05	-0.31397	0.015613	-0.375803	0.00658981	-0.0618336	0.86154
ENSG00000099625	C19orf26	chromosome 19 open reading frame 26 [Source:HGNC Symbol;Acc:HGNC:28617]	protein_coding	0.743771	0.626062	0.064732	0.400506	0.218162	0.153977	0.683759	-0.24653	0.742794
ENSG00000099783	HNRNPM	heterogeneous nuclear ribonucleoprotein M [Source:HGNC Symbol;Acc:HGNC:5046]	protein_coding	0.926543	0.143289	0.144777	-0.628922	3.93547e-14	-0.652527	3.28148e-14	-0.0236045	0.926441
ENSG00000099785	MARCH2	membrane-associated ring finger (C3HC4) 2, E3 ubiquitin protein ligase [Source:HGNC Symbol;Acc:HGNC:28038]	protein_coding	0.189101	0.599779	0.000219247	0.612671	5.66654e-05	0.220144	0.206873	-0.392527	0.183886
ENSG00000099795	NDUFB7	NADH dehydrogenase (ubiquinone) 1 beta subcomplex, 7, 18kDa [Source:HGNC Symbol;Acc:HGNC:7702]	protein_coding	0.272661	0.312381	0.0234038	0.0409956	0.777306	-0.233925	0.0937621	-0.274921	0.272724
ENSG00000099797	TECR	trans-2,3-enoyl-CoA reductase [Source:HGNC Symbol;Acc:HGNC:4551]	protein_coding	0.871681	0.264202	0.0203301	-0.280447	0.0075974	-0.233795	0.0388282	0.0466512	0.870688
ENSG00000099800	TIMM13	translocase of inner mitochondrial membrane 13 homolog (yeast) [Source:HGNC Symbol;Acc:HGNC:11816]	protein_coding	0.459651	-0.359094	0.0114797	-0.718656	2.13534e-08	-0.506918	0.000251203	0.211738	0.456717
ENSG00000099804	CDC34	cell division cycle 34 [Source:HGNC Symbol;Acc:HGNC:1734]	protein_coding	4.13544e-06	0.382674	0.00101362	0.790375	6.35463e-14	-4.45632e-05	0.99986	-0.79042	4.44682e-06
ENSG00000099810	MTAP	methylthioadenosine phosphorylase [Source:HGNC Symbol;Acc:HGNC:7413]	protein_coding	4.16622e-12	-0.455068	2.63482e-12	-0.743446	1.69129e-33	-0.066569	0.385433	0.676877	3.63871e-12
ENSG00000099812	MISP	mitotic spindle positioning [Source:HGNC Symbol;Acc:HGNC:27000]	protein_coding	2.65597e-06	0.467591	2.38756e-07	1.01479	9.0922e-34	0.368252	4.50428e-05	-0.646536	2.53666e-06
ENSG00000099814	CEP170B	centrosomal protein 170B [Source:HGNC Symbol;Acc:HGNC:20362]	protein_coding	0.383593	-0.0174212	0.892491	0.908248	2.63188e-24	0.739333	1.57524e-15	-0.168915	0.382598
ENSG00000099817	POLR2E	polymerase (RNA) II (DNA directed) polypeptide E, 25kDa [Source:HGNC Symbol;Acc:HGNC:9192]	protein_coding	0.347635	0.284385	0.00789428	-0.0575651	0.604339	-0.248178	0.0199661	-0.190613	0.348568
ENSG00000099821	POLRMT	polymerase (RNA) mitochondrial (DNA directed) [Source:HGNC Symbol;Acc:HGNC:9200]	protein_coding	0.287878	0.0637827	0.68799	-0.56759	2.72031e-06	-0.304241	0.0217421	0.263349	0.284014
ENSG00000099834	CDHR5	cadherin-related family member 5 [Source:HGNC Symbol;Acc:HGNC:7521]	protein_coding	0.432171	-0.121251	0.63309	0.870976	6.6097e-06	1.20394	1.33638e-09	0.332964	0.42459
ENSG00000099840	IZUMO4	IZUMO family member 4 [Source:HGNC Symbol;Acc:HGNC:26950]	protein_coding	0.233849	-0.556154	0.179799	-0.0569142	0.891244	0.78778	0.0467069	0.844694	0.225924
ENSG00000099849	RASSF7	Ras association (RalGDS/AF-6) domain family (N-terminal) member 7 [Source:HGNC Symbol;Acc:HGNC:1166]	protein_coding	0.48331	0.576654	1.43956e-05	0.75224	1.26596e-09	0.557158	2.02431e-05	-0.195082	0.480053
ENSG00000099860	GADD45B	growth arrest and DNA-damage-inducible, beta [Source:HGNC Symbol;Acc:HGNC:4096]	protein_coding	0.0115042	1.03583	9.20051e-06	0.766433	0.0006037	-0.202169	0.451012	-0.968603	0.0115813
ENSG00000099875	MKNK2	MAP kinase interacting serine/threonine kinase 2 [Source:HGNC Symbol;Acc:HGNC:7111]	protein_coding	0.000497292	0.315752	0.00213565	0.920466	1.55656e-23	0.376184	0.000156382	-0.544281	0.000509041
ENSG00000099889	ARVCF	armadillo repeat gene deleted in velocardiofacial syndrome [Source:HGNC Symbol;Acc:HGNC:728]	protein_coding	0.10538	0.309196	0.124979	0.35657	0.0495238	-0.178069	0.401066	-0.534638	0.104591
ENSG00000099899	TRMT2A	tRNA methyltransferase 2 homolog A (S. cerevisiae) [Source:HGNC Symbol;Acc:HGNC:24974]	protein_coding	0.223801	-0.0150516	0.907438	-0.127159	0.19453	0.0949589	0.391175	0.222117	0.22273
ENSG00000099901	RANBP1	RAN binding protein 1 [Source:HGNC Symbol;Acc:HGNC:9847]	protein_coding	0.292743	-0.00850079	0.964535	-1.81877	1.78686e-41	-1.52144	6.13762e-28	0.297336	0.292244
ENSG00000099904	ZDHHC8	zinc finger, DHHC-type containing 8 [Source:HGNC Symbol;Acc:HGNC:18474]	protein_coding	0.705436	0.169967	0.124979	0.0673736	0.532756	-0.0230598	0.858522	-0.0904335	0.703665
ENSG00000099910	KLHL22	kelch-like family member 22 [Source:HGNC Symbol;Acc:HGNC:25888]	protein_coding	0.803479	0.515839	0.0018803	-0.754004	3.19753e-06	-0.649359	8.15062e-05	0.104644	0.801665
ENSG00000099917	MED15	mediator complex subunit 15 [Source:HGNC Symbol;Acc:HGNC:14248]	protein_coding	6.54209e-05	0.563911	1.43294e-06	0.658039	2.04004e-09	-0.0644025	0.649253	-0.722441	6.46014e-05
ENSG00000099937	SERPIND1	serpin peptidase inhibitor, clade D (heparin cofactor), member 1 [Source:HGNC Symbol;Acc:HGNC:4838]	protein_coding	0.752176	-0.0623651	0.917248	-0.243606	0.616355	0.101206	0.860474	0.344812	0.750961
ENSG00000099940	SNAP29	synaptosomal-associated protein, 29kDa [Source:HGNC Symbol;Acc:HGNC:11133]	protein_coding	0.00590981	0.0519437	0.691127	0.534432	3.22188e-08	0.0699884	0.572998	-0.464444	0.00604156
ENSG00000099942	CRKL	v-crk avian sarcoma virus CT10 oncogene homolog-like [Source:HGNC Symbol;Acc:HGNC:2363]	protein_coding	0.732603	-0.152949	0.0632641	-0.232883	0.0015764	-0.170033	0.0365886	0.0628498	0.73241
ENSG00000099949	LZTR1	leucine-zipper-like transcription regulator 1 [Source:HGNC Symbol;Acc:HGNC:6742]	protein_coding	0.000907692	0.347024	0.000889646	0.470875	9.77964e-07	-0.0671603	0.57996	-0.538035	0.000869933
ENSG00000099953	MMP11	matrix metallopeptidase 11 (stromelysin 3) [Source:HGNC Symbol;Acc:HGNC:7157]	protein_coding	0.0140087	1.05498	3.42231e-05	-2.0434	3.29361e-12	-0.880779	0.000635311	1.16262	0.0141546
ENSG00000099956	SMARCB1	SWI/SNF related, matrix associated, actin dependent regulator of chromatin, subfamily b, member 1 [Source:HGNC Symbol;Acc:HGNC:11103]	protein_coding	0.297219	0.271903	0.00521365	0.00491549	0.964856	-0.18507	0.0634673	-0.189985	0.297036
ENSG00000099958	DERL3	derlin 3 [Source:HGNC Symbol;Acc:HGNC:14236]	protein_coding	0.417491	-0.295484	0.527362	-2.87438	4.65913e-11	-2.11151	2.21998e-06	0.762867	0.415147
ENSG00000099968	BCL2L13	BCL2-like 13 (apoptosis facilitator) [Source:HGNC Symbol;Acc:HGNC:17164]	protein_coding	0.259819	0.0224055	0.863123	0.504367	2.97394e-08	0.295003	0.00291693	-0.209363	0.258286
ENSG00000099974	DDTL	D-dopachrome tautomerase-like [Source:HGNC Symbol;Acc:HGNC:33446]	protein_coding	0.399151	-0.401228	0.0852423	-0.237004	0.279575	0.133652	0.615416	0.370656	0.399144
ENSG00000099977	DDT	D-dopachrome tautomerase [Source:HGNC Symbol;Acc:HGNC:2732]	protein_coding	0.635708	-0.327555	0.00816823	-0.528408	2.67829e-06	-0.65678	2.97982e-08	-0.128373	0.635959
ENSG00000099984	GSTT2	glutathione S-transferase theta 2 (gene/pseudogene) [Source:HGNC Symbol;Acc:HGNC:4642]	polymorphic_pseudogene	0.217685	0.708463	0.179594	-2.50536	5.25751e-06	-1.26523	0.0126776	1.24013	0.219895
ENSG00000099991	CABIN1	calcineurin binding protein 1 [Source:HGNC Symbol;Acc:HGNC:24187]	protein_coding	0.34744	0.529105	8.29902e-08	-0.0978506	0.349211	-0.283942	0.00538941	-0.186092	0.347502
ENSG00000099992	TBC1D10A	TBC1 domain family, member 10A [Source:HGNC Symbol;Acc:HGNC:23609]	protein_coding	0.14558	-0.0203085	0.900989	1.05027	1.36428e-21	0.732977	4.43553e-10	-0.317292	0.147009
ENSG00000099994	SUSD2	sushi domain containing 2 [Source:HGNC Symbol;Acc:HGNC:30667]	protein_coding	0.00544678	1.21155	5.47732e-14	-0.408527	0.0128154	-1.17435	2.37361e-13	-0.765822	0.00474068
ENSG00000099995	SF3A1	splicing factor 3a, subunit 1, 120kDa [Source:HGNC Symbol;Acc:HGNC:10765]	protein_coding	0.715441	-0.142886	0.0365098	-0.0715511	0.277449	-0.0160374	0.846103	0.0555137	0.715117
ENSG00000099999	RNF215	ring finger protein 215 [Source:HGNC Symbol;Acc:HGNC:33434]	protein_coding	0.319436	0.199287	0.150302	0.0987613	0.456116	-0.146566	0.304495	-0.245327	0.320408
ENSG00000100003	SEC14L2	SEC14-like 2 (S. cerevisiae) [Source:HGNC Symbol;Acc:HGNC:10699]	protein_coding	0.00906349	-0.00872723	0.960238	0.911878	3.21804e-14	0.35761	0.00745523	-0.554268	0.00931
ENSG00000100014	SPECC1L	sperm antigen with calponin homology and coiled-coil domains 1-like [Source:HGNC Symbol;Acc:HGNC:29022]	protein_coding	0.957735	0.233548	0.0258353	-0.27657	0.00427039	-0.261003	0.0110364	0.0155675	0.957376
ENSG00000100023	PPIL2	peptidylprolyl isomerase (cyclophilin)-like 2 [Source:HGNC Symbol;Acc:HGNC:9261]	protein_coding	0.886416	0.0815764	0.474826	0.294993	0.00128116	0.331944	0.000546431	0.0369509	0.886041
ENSG00000100027	YPEL1	yippee-like 1 (Drosophila) [Source:HGNC Symbol;Acc:HGNC:12845]	protein_coding	0.233222	2.19024	7.21161e-05	-1.05054	0.128094	-2.49331	2.52568e-05	-1.44278	0.234424
ENSG00000100028	SNRPD3	small nuclear ribonucleoprotein D3 polypeptide 18kDa [Source:HGNC Symbol;Acc:HGNC:11160]	protein_coding	0.207768	-0.0382862	0.769373	-0.631628	3.37434e-11	-0.390785	0.000125583	0.240844	0.207381
ENSG00000100029	PES1	pescadillo ribosomal biogenesis factor 1 [Source:HGNC Symbol;Acc:HGNC:8848]	protein_coding	0.238589	-0.0800978	0.579146	-0.590955	1.17433e-07	-0.326041	0.00732674	0.264914	0.238259
ENSG00000100030	MAPK1	mitogen-activated protein kinase 1 [Source:HGNC Symbol;Acc:HGNC:6871]	protein_coding	0.514659	-0.312965	0.00297842	0.135636	0.188938	-0.00601645	0.964723	-0.141652	0.51396
ENSG00000100031	GGT1	gamma-glutamyltransferase 1 [Source:HGNC Symbol;Acc:HGNC:4250]	protein_coding	0.24249	0.653521	6.57352e-06	0.0807471	0.606634	0.404494	0.00604006	0.323747	0.237192
ENSG00000100033	PRODH	proline dehydrogenase (oxidase) 1 [Source:HGNC Symbol;Acc:HGNC:9453]	protein_coding	0.191584	0.128937	0.547564	-0.812286	1.0952e-06	-0.382911	0.0381459	0.429375	0.190836
ENSG00000100034	PPM1F	protein phosphatase, Mg2+/Mn2+ dependent, 1F [Source:HGNC Symbol;Acc:HGNC:19388]	protein_coding	0.863378	0.232275	0.0483658	-0.22837	0.0386399	-0.177563	0.140373	0.0508067	0.863282
ENSG00000100036	SLC35E4	solute carrier family 35, member E4 [Source:HGNC Symbol;Acc:HGNC:17058]	protein_coding	0.150726	-0.353649	0.0144039	-0.674253	2.64768e-07	-0.303801	0.040519	0.370451	0.147799
ENSG00000100038	TOP3B	topoisomerase (DNA) III beta [Source:HGNC Symbol;Acc:HGNC:11993]	protein_coding	0.975463	0.467	3.43004e-05	0.0442612	0.723268	0.0539702	0.692756	0.00970894	0.975115
ENSG00000100055	CYTH4	cytohesin 4 [Source:HGNC Symbol;Acc:HGNC:9505]	protein_coding	0.00013659	-0.585604	0.0398661	2.48746	2.47295e-29	0.96713	0.000314919	-1.52033	0.000117757
ENSG00000100056	DGCR14	DiGeorge syndrome critical region gene 14 [Source:HGNC Symbol;Acc:HGNC:16817]	protein_coding	0.255918	0.433459	0.000305616	0.261855	0.0254766	0.00388092	0.980615	-0.257974	0.25447
ENSG00000100058	CRYBB2P1	crystallin, beta B2 pseudogene 1 [Source:HGNC Symbol;Acc:HGNC:2399]	transcribed_unprocessed_pseudogene	0.868925	-0.0403918	0.845017	-0.0787789	0.640282	-0.0102273	0.961984	0.0685515	0.868564
ENSG00000100060	MFNG	MFNG O-fucosylpeptide 3-beta-N-acetylglucosaminyltransferase [Source:HGNC Symbol;Acc:HGNC:7038]	protein_coding	0.567412	1.37475	2.55783e-15	1.29657	7.43745e-15	1.07592	1.041e-10	-0.22065	0.563176
ENSG00000100065	CARD10	caspase recruitment domain family, member 10 [Source:HGNC Symbol;Acc:HGNC:16422]	protein_coding	0.00552401	0.412345	3.12157e-07	1.02684	8.55119e-44	0.663709	6.29417e-18	-0.363129	0.00545454
ENSG00000100068	LRP5L	low density lipoprotein receptor-related protein 5-like [Source:HGNC Symbol;Acc:HGNC:25323]	protein_coding	0.758953	0.0462806	0.898976	-0.383623	0.168753	-0.177687	0.587371	0.205936	0.757315
ENSG00000100075	SLC25A1	solute carrier family 25 (mitochondrial carrier; citrate transporter), member 1 [Source:HGNC Symbol;Acc:HGNC:10979]	protein_coding	0.90337	-0.0826441	0.549543	0.095975	0.418756	0.0580749	0.675753	-0.0379002	0.90317
ENSG00000100077	ADRBK2	adrenergic, beta, receptor kinase 2 [Source:HGNC Symbol;Acc:HGNC:290]	protein_coding	0.998707	-1.7194	4.20532e-13	-1.20506	4.23744e-08	-1.20327	8.93287e-05	0.00178971	0.998561
ENSG00000100079	LGALS2	lectin, galactoside-binding, soluble, 2 [Source:HGNC Symbol;Acc:HGNC:6562]	protein_coding	0.0984338	-1.66578	0.000973494	1.84099	7.82772e-05	3.30316	3.76505e-12	1.46217	0.093981
ENSG00000100083	GGA1	golgi-associated, gamma adaptin ear containing, ARF binding protein 1 [Source:HGNC Symbol;Acc:HGNC:17842]	protein_coding	0.880151	-0.00409996	0.976053	0.0614934	0.566024	0.102268	0.372268	0.040775	0.879773
ENSG00000100084	HIRA	histone cell cycle regulator [Source:HGNC Symbol;Acc:HGNC:4916]	protein_coding	0.0316503	-0.0210614	0.852724	-0.421944	1.95353e-07	-0.108832	0.255435	0.313113	0.0318808
ENSG00000100092	SH3BP1	SH3-domain binding protein 1 [Source:HGNC Symbol;Acc:HGNC:10824]	protein_coding	0.00110588	-0.333515	0.00736531	-1.16391	2.84284e-24	-0.520377	2.47427e-05	0.643533	0.00106353
ENSG00000100097	LGALS1	lectin, galactoside-binding, soluble, 1 [Source:HGNC Symbol;Acc:HGNC:6561]	protein_coding	0.0200051	1.80285	0.000271811	1.13646	0.0169937	-0.777394	0.139187	-1.91385	0.0184038
ENSG00000100099	HPS4	Hermansky-Pudlak syndrome 4 [Source:HGNC Symbol;Acc:HGNC:15844]	protein_coding	0.0493094	0.183509	0.19713	0.306673	0.0133344	-0.124886	0.392426	-0.431559	0.0495721
ENSG00000100100	PIK3IP1	phosphoinositide-3-kinase interacting protein 1 [Source:HGNC Symbol;Acc:HGNC:24942]	protein_coding	0.172329	0.437325	0.0432365	1.35396	3.78133e-13	0.846668	1.89485e-05	-0.507293	0.169034
ENSG00000100101		Uncharacterized protein {ECO:0000313|Ensembl:ENSP00000477208} [Source:UniProtKB/TrEMBL;Acc:V9GYY5]	protein_coding	0.929328	0.265163	0.619947	-0.0147122	0.977483	0.0952286	0.86376	0.10994	0.929699
ENSG00000100104	SRRD	SRR1 domain containing [Source:HGNC Symbol;Acc:HGNC:33910]	protein_coding	0.572705	0.336954	0.0195712	-0.0379334	0.805228	-0.207667	0.166117	-0.169734	0.572928
ENSG00000100105	PATZ1	POZ (BTB) and AT hook containing zinc finger 1 [Source:HGNC Symbol;Acc:HGNC:13071]	protein_coding	0.36001	0.401439	3.22874e-05	-0.898814	3.2378e-22	-0.7185	2.75783e-14	0.180314	0.359396
ENSG00000100106	TRIOBP	TRIO and F-actin binding protein [Source:HGNC Symbol;Acc:HGNC:17009]	protein_coding	0.000970378	0.0534356	0.623428	0.765038	3.23357e-21	0.307153	0.000508952	-0.457885	0.000972654
ENSG00000100109	TFIP11	tuftelin interacting protein 11 [Source:HGNC Symbol;Acc:HGNC:17165]	protein_coding	0.350622	0.361738	0.000592585	0.258111	0.0104641	0.0671311	0.583776	-0.190979	0.350202
ENSG00000100116	GCAT	glycine C-acetyltransferase [Source:HGNC Symbol;Acc:HGNC:4188]	protein_coding	0.00951854	1.04988	5.48376e-06	-1.57767	7.25098e-10	-0.50349	0.0366917	1.07418	0.00962625
ENSG00000100124	ANKRD54	ankyrin repeat domain 54 [Source:HGNC Symbol;Acc:HGNC:25185]	protein_coding	0.673296	0.124496	0.367122	0.0814121	0.520827	-0.0351764	0.816591	-0.116589	0.67111
ENSG00000100129	EIF3L	eukaryotic translation initiation factor 3, subunit L [Source:HGNC Symbol;Acc:HGNC:18138]	protein_coding	0.580028	-0.111563	0.344585	-0.474913	7.90925e-07	-0.351152	0.000637455	0.123761	0.580387
ENSG00000100138	NHP2L1	NHP2 non-histone chromosome protein 2-like 1 (S. cerevisiae) [Source:HGNC Symbol;Acc:HGNC:7819]	protein_coding	0.484901	0.178176	0.0901398	-0.60667	3.09092e-11	-0.463633	1.33751e-06	0.143038	0.484326
ENSG00000100139	MICALL1	MICAL-like 1 [Source:HGNC Symbol;Acc:HGNC:29804]	protein_coding	0.141638	0.10446	0.556406	0.537805	9.98589e-05	0.1477	0.374404	-0.390105	0.140432
ENSG00000100142	POLR2F	polymerase (RNA) II (DNA directed) polypeptide F [Source:HGNC Symbol;Acc:HGNC:9193]	protein_coding	0.3443	0.241151	0.129104	-0.476646	0.000726295	-0.204344	0.201734	0.272302	0.345448
ENSG00000100147	CCDC134	coiled-coil domain containing 134 [Source:HGNC Symbol;Acc:HGNC:26185]	protein_coding	0.859121	-0.115349	0.645654	-0.996492	6.09074e-07	-0.895393	3.10709e-05	0.101098	0.857678
ENSG00000100150	DEPDC5	DEP domain containing 5 [Source:HGNC Symbol;Acc:HGNC:18423]	protein_coding	0.788001	-0.00894808	0.952703	-0.480224	8.63416e-06	-0.556247	1.15087e-06	-0.0760223	0.788339
ENSG00000100151	PICK1	protein interacting with PRKCA 1 [Source:HGNC Symbol;Acc:HGNC:9394]	protein_coding	0.696342	0.0342582	0.839479	0.400799	0.000911383	0.285379	0.0318138	-0.11542	0.695838
ENSG00000100162	CENPM	centromere protein M [Source:HGNC Symbol;Acc:HGNC:18352]	protein_coding	0.682229	0.0997227	0.651689	-3.22493	1.39476e-61	-3.42945	3.59858e-62	-0.204523	0.68208
ENSG00000100167	SEPT3	septin 3 [Source:HGNC Symbol;Acc:HGNC:10750]	protein_coding	0.204592	3.8641	3.56707e-07	1.48254	0.0700646	-0.192233	0.793092	-1.67478	0.208852
ENSG00000100170	SLC5A1	solute carrier family 5 (sodium/glucose cotransporter), member 1 [Source:HGNC Symbol;Acc:HGNC:11036]	protein_coding	0.0190447	-1.82795	3.04764e-06	-0.8591	0.0249097	0.69608	0.0970367	1.55518	0.0170313
ENSG00000100196	KDELR3	KDEL (Lys-Asp-Glu-Leu) endoplasmic reticulum protein retention receptor 3 [Source:HGNC Symbol;Acc:HGNC:6306]	protein_coding	0.84798	-0.610489	2.7388e-06	0.161815	0.22006	0.0967461	0.529342	-0.0650685	0.846928
ENSG00000100197	CYP2D6	cytochrome P450, family 2, subfamily D, polypeptide 6 [Source:HGNC Symbol;Acc:HGNC:2625]	protein_coding	0.46422	0.176192	0.532053	0.370481	0.109648	0.0136096	0.965653	-0.356871	0.463221
ENSG00000100201	DDX17	DEAD (Asp-Glu-Ala-Asp) box helicase 17 [Source:HGNC Symbol;Acc:HGNC:2740]	protein_coding	0.609966	-0.316193	0.00111944	0.311932	0.00056779	0.204276	0.0395386	-0.107656	0.608679
ENSG00000100206	DMC1	DNA meiotic recombinase 1 [Source:HGNC Symbol;Acc:HGNC:2927]	protein_coding	0.892396	-1.09641	0.0310126	-5.19461	1.57771e-14	-4.89013	4.71936e-08	0.304476	0.892157
ENSG00000100207	TCF20	transcription factor 20 (AR1) [Source:HGNC Symbol;Acc:HGNC:11631]	protein_coding	0.974177	0.0989465	0.416739	-0.11447	0.283377	-0.124296	0.283993	-0.00982624	0.973923
ENSG00000100209	HSCB	HscB mitochondrial iron-sulfur cluster co-chaperone [Source:HGNC Symbol;Acc:HGNC:28913]	protein_coding	0.940545	0.0952829	0.600662	-0.379728	0.0110103	-0.346947	0.0321084	0.0327815	0.9405
ENSG00000100211	CBY1	chibby homolog 1 (Drosophila) [Source:HGNC Symbol;Acc:HGNC:1307]	protein_coding	0.640181	0.137409	0.400263	0.0331679	0.832841	-0.115247	0.482968	-0.148415	0.639769
ENSG00000100216	TOMM22	translocase of outer mitochondrial membrane 22 homolog (yeast) [Source:HGNC Symbol;Acc:HGNC:18002]	protein_coding	0.0294514	0.0774588	0.558639	-0.749857	4.25923e-13	-0.343205	0.00211196	0.406652	0.0296952
ENSG00000100219	XBP1	X-box binding protein 1 [Source:HGNC Symbol;Acc:HGNC:12801]	protein_coding	0.983495	0.0436088	0.784344	0.409624	0.000498298	0.41719	0.000744351	0.00756548	0.983396
ENSG00000100220	RTCB	RNA 2',3'-cyclic phosphate and 5'-OH ligase [Source:HGNC Symbol;Acc:HGNC:26935]	protein_coding	0.733128	-0.0913732	0.415431	-0.535154	2.73396e-09	-0.456824	1.58328e-06	0.0783299	0.732885
ENSG00000100221	JOSD1	Josephin domain containing 1 [Source:HGNC Symbol;Acc:HGNC:28953]	protein_coding	6.52067e-05	-0.174397	0.0808808	1.27129	2.19828e-52	0.710044	8.74642e-16	-0.561248	7.07691e-05
ENSG00000100225	FBXO7	F-box protein 7 [Source:HGNC Symbol;Acc:HGNC:13586]	protein_coding	0.540248	0.118042	0.263052	0.189578	0.0382466	0.0669456	0.542119	-0.122632	0.540472
ENSG00000100226	GTPBP1	GTP binding protein 1 [Source:HGNC Symbol;Acc:HGNC:4669]	protein_coding	0.0927102	-0.0279156	0.835832	1.09171	2.65132e-32	0.791806	2.88334e-16	-0.299908	0.0930469
ENSG00000100227	POLDIP3	polymerase (DNA-directed), delta interacting protein 3 [Source:HGNC Symbol;Acc:HGNC:23782]	protein_coding	0.153052	0.208834	0.0157029	0.115882	0.164359	-0.0996434	0.279967	-0.215525	0.153296
ENSG00000100228	RAB36	RAB36, member RAS oncogene family [Source:HGNC Symbol;Acc:HGNC:9775]	protein_coding	0.965755	-1.533	0.00103821	-1.9693	8.67227e-06	-1.90191	0.000601255	0.0673882	0.964529
ENSG00000100234	TIMP3	TIMP metallopeptidase inhibitor 3 [Source:HGNC Symbol;Acc:HGNC:11822]	protein_coding	0.896724	-0.473787	0.440829	-1.83842	0.000288074	-2.03637	0.000197506	-0.197945	0.892413
ENSG00000100239	PPP6R2	protein phosphatase 6, regulatory subunit 2 [Source:HGNC Symbol;Acc:HGNC:19253]	protein_coding	0.0831136	0.288078	0.00121843	0.716436	3.65607e-19	0.452293	8.85063e-08	-0.264143	0.0836588
ENSG00000100241	SBF1	SET binding factor 1 [Source:HGNC Symbol;Acc:HGNC:10542]	protein_coding	0.768467	0.0770866	0.603317	0.00214116	0.987538	-0.0845957	0.55126	-0.086737	0.767151
ENSG00000100242	SUN2	Sad1 and UNC84 domain containing 2 [Source:HGNC Symbol;Acc:HGNC:14210]	protein_coding	5.79533e-06	0.213353	0.0631149	0.943066	6.62873e-22	0.21151	0.0597658	-0.731555	5.73172e-06
ENSG00000100243	CYB5R3	cytochrome b5 reductase 3 [Source:HGNC Symbol;Acc:HGNC:2873]	protein_coding	0.00053248	0.329563	0.000476076	1.13587	6.90656e-41	0.633165	1.1364e-12	-0.502703	0.00053146
ENSG00000100246	DNAL4	dynein, axonemal, light chain 4 [Source:HGNC Symbol;Acc:HGNC:2955]	protein_coding	0.0820939	0.414587	7.68488e-05	0.162008	0.125285	-0.16073	0.158782	-0.322738	0.0816714
ENSG00000100258	LMF2	lipase maturation factor 2 [Source:HGNC Symbol;Acc:HGNC:25096]	protein_coding	0.275054	0.422696	8.86689e-05	0.0729269	0.522591	-0.151842	0.195141	-0.224769	0.272858
ENSG00000100263	RHBDD3	rhomboid domain containing 3 [Source:HGNC Symbol;Acc:HGNC:1308]	protein_coding	0.490205	-0.0701869	0.687569	-0.819846	7.73136e-10	-0.612555	1.56438e-05	0.20729	0.489763
ENSG00000100266	PACSIN2	protein kinase C and casein kinase substrate in neurons 2 [Source:HGNC Symbol;Acc:HGNC:8571]	protein_coding	0.00190091	0.0344154	0.727416	1.12274	3.40087e-57	0.740765	6.2112e-24	-0.381979	0.00187209
ENSG00000100271	TTLL1	tubulin tyrosine ligase-like family member 1 [Source:HGNC Symbol;Acc:HGNC:1312]	protein_coding	0.557338	0.453977	0.0400573	0.632313	0.00129105	0.37299	0.08337	-0.259323	0.556484
ENSG00000100276	RASL10A	RAS-like, family 10, member A [Source:HGNC Symbol;Acc:HGNC:16954]	protein_coding	0.637636	0.51216	0.297891	-0.106229	0.832841	0.353188	0.469707	0.459416	0.639009
ENSG00000100280	AP1B1	adaptor-related protein complex 1, beta 1 subunit [Source:HGNC Symbol;Acc:HGNC:554]	protein_coding	0.164415	-0.0817308	0.505469	0.460414	1.63417e-06	0.198838	0.0661942	-0.261576	0.163125
ENSG00000100281	HMGXB4	HMG box domain containing 4 [Source:HGNC Symbol;Acc:HGNC:5003]	protein_coding	0.435439	-0.209998	0.0936597	0.00110707	0.993125	0.185271	0.139664	0.184164	0.436329
ENSG00000100284	TOM1	target of myb1 (chicken) [Source:HGNC Symbol;Acc:HGNC:11982]	protein_coding	0.0363373	0.107724	0.531696	1.82771	2.30295e-45	1.32486	7.27507e-23	-0.502849	0.0360361
ENSG00000100288	CHKB	choline kinase beta [Source:HGNC Symbol;Acc:HGNC:1938]	protein_coding	0.145432	0.376213	0.00223519	0.662101	3.08575e-09	0.34465	0.00452328	-0.317451	0.143149
ENSG00000100290	BIK	BCL2-interacting killer (apoptosis-inducing) [Source:HGNC Symbol;Acc:HGNC:1051]	protein_coding	0.255918	0.116436	0.524789	0.66582	2.59788e-06	0.339235	0.032287	-0.326585	0.255639
ENSG00000100292	HMOX1	heme oxygenase (decycling) 1 [Source:HGNC Symbol;Acc:HGNC:5013]	protein_coding	0.0086533	-0.501094	0.0643869	-1.14291	3.14451e-06	-0.0212605	0.950548	1.12164	0.00816042
ENSG00000100294	MCAT	malonyl CoA:ACP acyltransferase (mitochondrial) [Source:HGNC Symbol;Acc:HGNC:29622]	protein_coding	0.72328	-0.0513188	0.771953	-0.400301	0.00282924	-0.282521	0.0561311	0.11778	0.721265
ENSG00000100296	THOC5	THO complex 5 [Source:HGNC Symbol;Acc:HGNC:19074]	protein_coding	0.842842	0.0835792	0.582781	-0.0092713	0.949007	0.0550118	0.720833	0.064283	0.842373
ENSG00000100297	MCM5	minichromosome maintenance complex component 5 [Source:HGNC Symbol;Acc:HGNC:6948]	protein_coding	0.334114	-0.294609	0.0409584	-2.38375	7.71882e-78	-2.6519	1.82176e-86	-0.268144	0.333678
ENSG00000100299	ARSA	arylsulfatase A [Source:HGNC Symbol;Acc:HGNC:713]	protein_coding	0.478297	0.011285	0.953486	0.903925	7.32132e-12	0.691708	7.40687e-07	-0.212217	0.472844
ENSG00000100300	TSPO	translocator protein (18kDa) [Source:HGNC Symbol;Acc:HGNC:1158]	protein_coding	0.102266	-0.0233466	0.889981	0.706712	1.85688e-09	0.340774	0.00824387	-0.365937	0.102878
ENSG00000100304	TTLL12	tubulin tyrosine ligase-like family member 12 [Source:HGNC Symbol;Acc:HGNC:28974]	protein_coding	0.21571	-0.336032	0.000355221	-0.213327	0.0182362	-0.429538	3.52892e-06	-0.216211	0.216588
ENSG00000100307	CBX7	chromobox homolog 7 [Source:HGNC Symbol;Acc:HGNC:1557]	protein_coding	0.793768	0.133097	0.524061	0.452592	0.00669492	0.563978	0.00117221	0.111386	0.792577
ENSG00000100311	PDGFB	platelet-derived growth factor beta polypeptide [Source:HGNC Symbol;Acc:HGNC:8800]	protein_coding	0.0795803	0.912084	0.0826251	-0.137063	0.799749	-1.6564	0.000710473	-1.51933	0.0747593
ENSG00000100316	RPL3	ribosomal protein L3 [Source:HGNC Symbol;Acc:HGNC:10332]	protein_coding	0.849567	0.00462334	0.981561	-1.23026	1.93692e-19	-1.30271	1.83823e-20	-0.0724545	0.850298
ENSG00000100319	ZMAT5	zinc finger, matrin-type 5 [Source:HGNC Symbol;Acc:HGNC:28046]	protein_coding	0.502823	0.333543	0.120819	0.371283	0.0560752	0.0938877	0.695586	-0.277396	0.503723
ENSG00000100320	RBFOX2	RNA binding protein, fox-1 homolog (C. elegans) 2 [Source:HGNC Symbol;Acc:HGNC:9906]	protein_coding	0.523984	0.169437	0.143642	0.0925891	0.397922	-0.0497006	0.699149	-0.14229	0.525739
ENSG00000100321	SYNGR1	synaptogyrin 1 [Source:HGNC Symbol;Acc:HGNC:11498]	protein_coding	0.933576	4.904	4.08739e-09	-0.943838	0.527104	-0.696257	0.218052	0.24758	0.933557
ENSG00000100324	TAB1	TGF-beta activated kinase 1/MAP3K7 binding protein 1 [Source:HGNC Symbol;Acc:HGNC:18157]	protein_coding	0.876374	0.211582	0.0691693	0.0183644	0.882525	0.0640582	0.622371	0.0456938	0.875371
ENSG00000100325	ASCC2	activating signal cointegrator 1 complex subunit 2 [Source:HGNC Symbol;Acc:HGNC:24103]	protein_coding	0.384898	0.176308	0.180895	0.341451	0.00272622	0.135285	0.308339	-0.206167	0.384416
ENSG00000100330	MTMR3	myotubularin related protein 3 [Source:HGNC Symbol;Acc:HGNC:7451]	protein_coding	0.00496557	0.380062	5.81445e-05	0.771442	4.50902e-19	0.347085	0.000197506	-0.424357	0.00502151
ENSG00000100335	MIEF1	mitochondrial elongation factor 1 [Source:HGNC Symbol;Acc:HGNC:25979]	protein_coding	0.0148809	-0.102102	0.331008	-0.18908	0.0352647	0.179613	0.0633906	0.368694	0.0149799
ENSG00000100342	APOL1	apolipoprotein L, 1 [Source:HGNC Symbol;Acc:HGNC:618]	protein_coding	0.8313	0.141799	0.827076	-0.982199	0.0431826	-1.25534	0.0132205	-0.273143	0.827288
ENSG00000100344	PNPLA3	patatin-like phospholipase domain containing 3 [Source:HGNC Symbol;Acc:HGNC:18590]	protein_coding	0.660986	-0.831784	0.0154122	0.140555	0.681407	0.470096	0.206044	0.329541	0.657332
ENSG00000100345	MYH9	myosin, heavy chain 9, non-muscle [Source:HGNC Symbol;Acc:HGNC:7579]	protein_coding	0.00363795	-0.122529	0.154378	0.425883	4.55695e-09	0.0628147	0.486563	-0.363068	0.00372748
ENSG00000100346	CACNA1I	calcium channel, voltage-dependent, T type, alpha 1I subunit [Source:HGNC Symbol;Acc:HGNC:1396]	protein_coding	0.706183	-0.201181	0.498928	1.09292	9.84559e-07	1.30553	3.6581e-08	0.212618	0.704764
ENSG00000100347	SAMM50	SAMM50 sorting and assembly machinery component [Source:HGNC Symbol;Acc:HGNC:24276]	protein_coding	0.128054	-0.260425	0.0426038	-0.632773	2.6599e-08	-0.297273	0.0186721	0.3355	0.126566
ENSG00000100348	TXN2	thioredoxin 2 [Source:HGNC Symbol;Acc:HGNC:17772]	protein_coding	0.559616	0.0195654	0.904942	-0.19219	0.117363	-0.0371307	0.810119	0.155059	0.559296
ENSG00000100350	FOXRED2	FAD-dependent oxidoreductase domain containing 2 [Source:HGNC Symbol;Acc:HGNC:26264]	protein_coding	1.53685e-11	-0.0259076	0.917758	-4.00882	4.50369e-79	-1.89229	6.36659e-24	2.11653	1.52537e-11
ENSG00000100353	EIF3D	eukaryotic translation initiation factor 3, subunit D [Source:HGNC Symbol;Acc:HGNC:3278]	protein_coding	0.88661	0.0415432	0.74071	-0.369307	7.76323e-05	-0.407082	3.00931e-05	-0.0377758	0.886651
ENSG00000100354	TNRC6B	trinucleotide repeat containing 6B [Source:HGNC Symbol;Acc:HGNC:29190]	protein_coding	0.793814	0.0607406	0.642042	0.0328582	0.778339	0.100967	0.404036	0.0681088	0.79267
ENSG00000100359	SGSM3	small G protein signaling modulator 3 [Source:HGNC Symbol;Acc:HGNC:25228]	protein_coding	0.00536444	0.094254	0.513376	0.413936	0.000284173	-0.129901	0.339621	-0.543837	0.00519162
ENSG00000100360	IFT27	intraflagellar transport 27 [Source:HGNC Symbol;Acc:HGNC:18626]	protein_coding	0.416546	0.033509	0.815712	-0.158574	0.155901	0.0256711	0.855813	0.184245	0.413037
ENSG00000100364	KIAA0930	KIAA0930 [Source:HGNC Symbol;Acc:HGNC:1314]	protein_coding	0.388685	0.534589	3.04066e-07	0.7076	4.5406e-13	0.526598	2.57686e-07	-0.181003	0.389063
ENSG00000100365	NCF4	neutrophil cytosolic factor 4, 40kDa [Source:HGNC Symbol;Acc:HGNC:7662]	protein_coding	0.681488	-0.882444	0.0572385	-0.141919	0.75688	0.272192	0.617743	0.41411	0.680607
ENSG00000100372	SLC25A17	solute carrier family 25 (mitochondrial carrier; peroxisomal membrane protein, 34kDa), member 17 [Source:HGNC Symbol;Acc:HGNC:10987]	protein_coding	0.0273513	-0.184104	0.0898416	-0.538188	2.00506e-08	-0.155745	0.166938	0.382443	0.0274808
ENSG00000100376	FAM118A	family with sequence similarity 118, member A [Source:HGNC Symbol;Acc:HGNC:1313]	protein_coding	0.9424	-0.255409	0.0990293	-0.157859	0.27869	-0.1285	0.436793	0.0293586	0.942409
ENSG00000100379	KCTD17	potassium channel tetramerization domain containing 17 [Source:HGNC Symbol;Acc:HGNC:25705]	protein_coding	0.674474	-0.105942	0.763418	-0.401669	0.147855	-0.13462	0.689032	0.267049	0.672857
ENSG00000100380	ST13	suppression of tumorigenicity 13 (colon carcinoma) (Hsp70 interacting protein) [Source:HGNC Symbol;Acc:HGNC:11343]	protein_coding	0.966537	-0.120252	0.235677	-0.353271	3.63717e-05	-0.364649	5.13083e-05	-0.0113779	0.9664
ENSG00000100387	RBX1	ring-box 1, E3 ubiquitin protein ligase [Source:HGNC Symbol;Acc:HGNC:9928]	protein_coding	0.388128	0.0526629	0.76077	0.0244378	0.873351	-0.208785	0.155663	-0.233223	0.390154
ENSG00000100393	EP300	E1A binding protein p300 [Source:HGNC Symbol;Acc:HGNC:3373]	protein_coding	0.926818	-0.17201	0.23613	0.365107	0.00321068	0.331378	0.0123883	-0.0337291	0.926642
ENSG00000100395	L3MBTL2	l(3)mbt-like 2 (Drosophila) [Source:HGNC Symbol;Acc:HGNC:18594]	protein_coding	0.541079	-0.0145314	0.929243	-0.255116	0.0335259	-0.0931015	0.515962	0.162014	0.537709
ENSG00000100401	RANGAP1	Ran GTPase activating protein 1 [Source:HGNC Symbol;Acc:HGNC:9854]	protein_coding	0.0849801	0.209656	0.120873	-0.38703	0.0010988	-0.764394	1.86057e-10	-0.377364	0.0840035
ENSG00000100403	ZC3H7B	zinc finger CCCH-type containing 7B [Source:HGNC Symbol;Acc:HGNC:30869]	protein_coding	0.538871	0.0311804	0.771449	-0.112281	0.183821	-0.222772	0.00963165	-0.110491	0.539378
ENSG00000100410	PHF5A	PHD finger protein 5A [Source:HGNC Symbol;Acc:HGNC:18000]	protein_coding	0.542438	0.0218296	0.901451	-0.283429	0.0299863	-0.108398	0.484617	0.175032	0.541477
ENSG00000100412	ACO2	aconitase 2, mitochondrial [Source:HGNC Symbol;Acc:HGNC:118]	protein_coding	0.632736	-0.348494	1.76848e-07	0.0372962	0.604183	-0.0354198	0.671442	-0.0727159	0.633336
ENSG00000100413	POLR3H	polymerase (RNA) III (DNA directed) polypeptide H (22.9kD) [Source:HGNC Symbol;Acc:HGNC:30349]	protein_coding	0.226438	0.116281	0.451138	-0.735343	3.32615e-09	-0.433185	0.00112716	0.302158	0.225174
ENSG00000100416	TRMU	tRNA 5-methylaminomethyl-2-thiouridylate methyltransferase [Source:HGNC Symbol;Acc:HGNC:25481]	protein_coding	0.282276	0.0694339	0.67836	-0.905071	9.43569e-13	-0.624359	2.96813e-06	0.280712	0.281948
ENSG00000100417	PMM1	phosphomannomutase 1 [Source:HGNC Symbol;Acc:HGNC:9114]	protein_coding	0.666001	1.30005	1.64971e-08	0.244483	0.316675	0.0131198	0.965812	-0.231363	0.664811
ENSG00000100418	DESI1	desumoylating isopeptidase 1 [Source:HGNC Symbol;Acc:HGNC:24577]	protein_coding	0.934611	-0.376916	0.00273477	0.0598629	0.64951	0.0883064	0.544515	0.0284434	0.934525
ENSG00000100422	CERK	ceramide kinase [Source:HGNC Symbol;Acc:HGNC:19256]	protein_coding	0.949234	0.0993703	0.49986	0.604075	1.42814e-07	0.581403	1.33688e-06	-0.0226717	0.949203
ENSG00000100425	BRD1	bromodomain containing 1 [Source:HGNC Symbol;Acc:HGNC:1102]	protein_coding	0.0348018	0.132796	0.2062	0.517522	2.96995e-09	0.182826	0.0664882	-0.334696	0.0354324
ENSG00000100426	ZBED4	zinc finger, BED-type containing 4 [Source:HGNC Symbol;Acc:HGNC:20721]	protein_coding	0.857681	-0.221431	0.110385	-0.0398247	0.776193	-0.0997783	0.505938	-0.0599538	0.858024
ENSG00000100429	HDAC10	histone deacetylase 10 [Source:HGNC Symbol;Acc:HGNC:18128]	protein_coding	0.455409	0.279207	0.0627661	0.281522	0.0402739	0.497448	0.00034026	0.215926	0.451014
ENSG00000100433	KCNK10	potassium channel, two pore domain subfamily K, member 10 [Source:HGNC Symbol;Acc:HGNC:6273]	protein_coding	0.0286102	-1.10842	0.00529255	-2.77309	1.4362e-12	-1.22788	0.00406446	1.54521	0.0294024
ENSG00000100439	ABHD4	abhydrolase domain containing 4 [Source:HGNC Symbol;Acc:HGNC:20154]	protein_coding	0.096266	0.515688	2.63776e-07	0.773275	1.25367e-16	0.474934	1.46397e-06	-0.298342	0.0949253
ENSG00000100441	KHNYN	KH and NYN domain containing [Source:HGNC Symbol;Acc:HGNC:20166]	protein_coding	0.100747	-0.111264	0.249542	0.755086	8.81159e-22	0.505878	1.05401e-09	-0.249208	0.101074
ENSG00000100442	FKBP3	FK506 binding protein 3, 25kDa [Source:HGNC Symbol;Acc:HGNC:3719]	protein_coding	0.893931	-0.137723	0.3212	-0.759424	1.83556e-11	-0.715451	1.47371e-09	0.0439731	0.893479
ENSG00000100445	SDR39U1	short chain dehydrogenase/reductase family 39U, member 1 [Source:HGNC Symbol;Acc:HGNC:20275]	protein_coding	0.524218	0.135124	0.32835	0.307042	0.00807102	0.144121	0.28093	-0.162921	0.522543
ENSG00000100461	RBM23	RNA binding motif protein 23 [Source:HGNC Symbol;Acc:HGNC:20155]	protein_coding	0.558017	-0.00766647	0.94397	0.250824	0.00108027	0.148821	0.082111	-0.102003	0.557511
ENSG00000100462	PRMT5	protein arginine methyltransferase 5 [Source:HGNC Symbol;Acc:HGNC:10894]	protein_coding	0.761771	-0.180313	0.0652845	-0.680266	9.0287e-16	-0.613056	4.10857e-12	0.06721	0.761217
ENSG00000100478	AP4S1	adaptor-related protein complex 4, sigma 1 subunit [Source:HGNC Symbol;Acc:HGNC:575]	protein_coding	0.43527	0.142763	0.349617	-0.35924	0.00627463	-0.141761	0.352459	0.217479	0.431619
ENSG00000100479	POLE2	polymerase (DNA directed), epsilon 2, accessory subunit [Source:HGNC Symbol;Acc:HGNC:9178]	protein_coding	0.556877	-0.254815	0.19627	-2.43121	2.50408e-43	-2.18529	1.92756e-32	0.245919	0.557382
ENSG00000100483	VCPKMT	valosin containing protein lysine (K) methyltransferase [Source:HGNC Symbol;Acc:HGNC:20352]	protein_coding	0.706255	-0.0776948	0.57889	0.0342592	0.786986	0.136505	0.2965	0.102246	0.705056
ENSG00000100485	SOS2	son of sevenless homolog 2 (Drosophila) [Source:HGNC Symbol;Acc:HGNC:11188]	protein_coding	0.964118	-0.106136	0.514191	0.717109	1.16931e-08	0.7352	2.25707e-08	0.0180911	0.963692
ENSG00000100490	CDKL1	cyclin-dependent kinase-like 1 (CDC2-related kinase) [Source:HGNC Symbol;Acc:HGNC:1781]	protein_coding	1.87189e-08	-0.109123	0.564381	-1.56392	2.07144e-22	-0.174445	0.335707	1.38947	1.94168e-08
ENSG00000100503	NIN	ninein (GSK3B interacting protein) [Source:HGNC Symbol;Acc:HGNC:14906]	protein_coding	0.241896	-0.0417305	0.78274	-0.677722	9.042e-10	-0.415049	0.000476107	0.262673	0.240463
ENSG00000100519	PSMC6	proteasome (prosome, macropain) 26S subunit, ATPase, 6 [Source:HGNC Symbol;Acc:HGNC:9553]	protein_coding	0.929435	0.00979517	0.930187	0.0151995	0.872183	0.0359897	0.724926	0.0207901	0.929531
ENSG00000100522	GNPNAT1	glucosamine-phosphate N-acetyltransferase 1 [Source:HGNC Symbol;Acc:HGNC:19980]	protein_coding	9.60401e-09	-0.719324	1.33924e-15	-1.08787	8.20779e-37	-0.292677	0.00209434	0.795191	8.86683e-09
ENSG00000100523	DDHD1	DDHD domain containing 1 [Source:HGNC Symbol;Acc:HGNC:19714]	protein_coding	0.0114519	-0.445475	0.0693959	-1.4431	4.45094e-10	-0.422428	0.105469	1.02068	0.0117253
ENSG00000100526	CDKN3	cyclin-dependent kinase inhibitor 3 [Source:HGNC Symbol;Acc:HGNC:1791]	protein_coding	0.0598042	0.228795	0.338675	-4.06483	1.55854e-84	-3.33524	1.56071e-59	0.729585	0.0601404
ENSG00000100528	CNIH1	cornichon family AMPA receptor auxiliary protein 1 [Source:HGNC Symbol;Acc:HGNC:19431]	protein_coding	0.117529	-0.494619	1.39193e-08	-0.0401028	0.676765	0.208836	0.0237232	0.248939	0.117353
ENSG00000100532	CGRRF1	cell growth regulator with ring finger domain 1 [Source:HGNC Symbol;Acc:HGNC:15528]	protein_coding	0.838138	0.135265	0.39423	0.0932122	0.520244	0.020861	0.906629	-0.0723513	0.837928
ENSG00000100554	ATP6V1D	ATPase, H+ transporting, lysosomal 34kDa, V1 subunit D [Source:HGNC Symbol;Acc:HGNC:13527]	protein_coding	0.0597458	0.109836	0.302533	0.841241	6.17697e-23	0.538727	2.21408e-09	-0.302514	0.0598644
ENSG00000100557	C14orf105	chromosome 14 open reading frame 105 [Source:HGNC Symbol;Acc:HGNC:20189]	protein_coding	3.00145e-12	0.0113214	0.950829	-1.40671	2.80089e-27	0.0180672	0.919232	1.42478	1.36921e-12
ENSG00000100558	PLEK2	pleckstrin 2 [Source:HGNC Symbol;Acc:HGNC:19238]	protein_coding	0.021055	-0.224802	0.217162	0.844418	2.70378e-08	0.219637	0.218591	-0.624781	0.0210618
ENSG00000100564	PIGH	phosphatidylinositol glycan anchor biosynthesis, class H [Source:HGNC Symbol;Acc:HGNC:8964]	protein_coding	0.888487	-0.648106	1.37014e-12	0.270328	0.00188068	0.234792	0.0194983	-0.0355359	0.888371
ENSG00000100567	PSMA3	proteasome (prosome, macropain) subunit, alpha type, 3 [Source:HGNC Symbol;Acc:HGNC:9532]	protein_coding	0.350622	-0.35255	0.002275	-0.845031	7.35991e-16	-0.636371	8.99285e-09	0.20866	0.350949
ENSG00000100568	VTI1B	vesicle transport through interaction with t-SNAREs 1B [Source:HGNC Symbol;Acc:HGNC:17793]	protein_coding	0.343325	0.223237	0.00574227	0.268051	0.000309652	0.122544	0.145717	-0.145506	0.34178
ENSG00000100575	TIMM9	translocase of inner mitochondrial membrane 9 homolog (yeast) [Source:HGNC Symbol;Acc:HGNC:11819]	protein_coding	0.0261565	-0.165703	0.302408	-0.971477	3.04082e-13	-0.435992	0.00262888	0.535486	0.0261868
ENSG00000100577	GSTZ1	glutathione S-transferase zeta 1 [Source:HGNC Symbol;Acc:HGNC:4643]	protein_coding	0.82024	-0.815818	1.85915e-13	-0.435492	5.02623e-05	-0.369053	0.00192608	0.0664385	0.819311
ENSG00000100578	KIAA0586	KIAA0586 [Source:HGNC Symbol;Acc:HGNC:19960]	protein_coding	0.619375	-0.122211	0.368346	-0.889287	1.90761e-15	-0.754523	2.13544e-10	0.134764	0.618727
ENSG00000100580	TMED8	transmembrane emp24 protein transport domain containing 8 [Source:HGNC Symbol;Acc:HGNC:18633]	protein_coding	0.483395	-0.453774	0.000669846	0.0863225	0.532748	0.277909	0.0442054	0.191586	0.484167
ENSG00000100583	SAMD15	sterile alpha motif domain containing 15 [Source:HGNC Symbol;Acc:HGNC:18631]	protein_coding	0.0150797	-0.491083	0.0217737	-1.39454	9.9338e-12	-0.507551	0.0274789	0.886984	0.0152085
ENSG00000100591	AHSA1	AHA1, activator of heat shock 90kDa protein ATPase homolog 1 (yeast) [Source:HGNC Symbol;Acc:HGNC:1189]	protein_coding	0.456471	-0.0884458	0.49492	-0.44676	1.32272e-05	-0.613595	6.84017e-09	-0.166835	0.457068
ENSG00000100592	DAAM1	dishevelled associated activator of morphogenesis 1 [Source:HGNC Symbol;Acc:HGNC:18142]	protein_coding	0.0175459	0.0455491	0.782089	0.876024	9.34921e-14	0.376587	0.00355634	-0.499437	0.0179629
ENSG00000100596	SPTLC2	serine palmitoyltransferase, long chain base subunit 2 [Source:HGNC Symbol;Acc:HGNC:11278]	protein_coding	0.0288761	-0.0526659	0.621139	-0.306509	0.000198874	0.0125628	0.910289	0.319071	0.0287056
ENSG00000100599	RIN3	Ras and Rab interactor 3 [Source:HGNC Symbol;Acc:HGNC:18751]	protein_coding	0.369629	0.814554	4.58427e-13	-0.965188	1.1767e-18	-0.755365	1.55927e-11	0.209823	0.367456
ENSG00000100600	LGMN	legumain [Source:HGNC Symbol;Acc:HGNC:9472]	protein_coding	0.00100125	0.395167	0.0045527	-0.904162	5.75271e-13	-0.195796	0.182265	0.708366	0.000860633
ENSG00000100601	ALKBH1	alkB, alkylation repair homolog 1 (E. coli) [Source:HGNC Symbol;Acc:HGNC:17911]	protein_coding	0.807403	-0.00283886	0.987281	0.150723	0.260326	0.230663	0.101275	0.0799398	0.805921
ENSG00000100603	SNW1	SNW domain containing 1 [Source:HGNC Symbol;Acc:HGNC:16696]	protein_coding	0.367772	0.163612	0.0693683	0.149775	0.0709438	9.12518e-05	0.999571	-0.149684	0.368352
ENSG00000100605	ITPK1	inositol-tetrakisphosphate 1-kinase [Source:HGNC Symbol;Acc:HGNC:6177]	protein_coding	0.0297628	-0.153061	0.124226	0.351373	4.28271e-05	0.0188023	0.871003	-0.332571	0.0299142
ENSG00000100612	DHRS7	dehydrogenase/reductase (SDR family) member 7 [Source:HGNC Symbol;Acc:HGNC:21524]	protein_coding	0.0268385	0.116157	0.252934	0.580059	3.06047e-12	0.246697	0.00727743	-0.333361	0.0272109
ENSG00000100614	PPM1A	protein phosphatase, Mg2+/Mn2+ dependent, 1A [Source:HGNC Symbol;Acc:HGNC:9275]	protein_coding	0.409472	-0.195037	0.0688937	0.623982	9.6752e-12	0.458509	2.88348e-06	-0.165473	0.408805
ENSG00000100625	SIX4	SIX homeobox 4 [Source:HGNC Symbol;Acc:HGNC:10890]	protein_coding	0.0716494	0.746919	1.33418e-05	-0.0399658	0.837591	0.504123	0.00335499	0.544088	0.0691087
ENSG00000100629	CEP128	centrosomal protein 128kDa [Source:HGNC Symbol;Acc:HGNC:20359]	protein_coding	0.882616	-0.188968	0.444839	-2.18771	3.42423e-24	-2.2833	1.66548e-22	-0.095584	0.882187
ENSG00000100632	ERH	enhancer of rudimentary homolog (Drosophila) [Source:HGNC Symbol;Acc:HGNC:3447]	protein_coding	0.44784	0.137725	0.310738	-0.834523	4.96073e-14	-0.649307	2.13345e-08	0.185216	0.449798
ENSG00000100644	HIF1A	hypoxia inducible factor 1, alpha subunit (basic helix-loop-helix transcription factor) [Source:HGNC Symbol;Acc:HGNC:4910]	protein_coding	0.759753	0.089792	0.556656	0.447354	0.000179372	0.354495	0.00555992	-0.0928597	0.759482
ENSG00000100647	SUSD6	sushi domain containing 6 [Source:HGNC Symbol;Acc:HGNC:19956]	protein_coding	0.245868	-0.0979291	0.274522	0.817205	3.50845e-30	0.645089	9.76349e-18	-0.172116	0.244655
ENSG00000100650	SRSF5	serine/arginine-rich splicing factor 5 [Source:HGNC Symbol;Acc:HGNC:10787]	protein_coding	0.0832392	-0.245533	0.0468182	1.06851	9.12039e-24	0.716376	1.36865e-10	-0.352138	0.0829759
ENSG00000100664	EIF5	eukaryotic translation initiation factor 5 [Source:HGNC Symbol;Acc:HGNC:3299]	protein_coding	0.194934	-0.1295	0.190139	0.667736	4.1606e-16	0.454698	1.53925e-07	-0.213037	0.196505
ENSG00000100665	SERPINA4	serpin peptidase inhibitor, clade A (alpha-1 antiproteinase, antitrypsin), member 4 [Source:HGNC Symbol;Acc:HGNC:8948]	protein_coding	0.188203	-0.405138	0.00938153	1.03508	7.91496e-14	0.667817	5.659e-06	-0.367259	0.183485
ENSG00000100697	DICER1	dicer 1, ribonuclease type III [Source:HGNC Symbol;Acc:HGNC:17098]	protein_coding	0.383593	-0.483441	2.49364e-05	-0.102977	0.385212	0.0962523	0.468258	0.199229	0.383457
ENSG00000100711	ZFYVE21	zinc finger, FYVE domain containing 21 [Source:HGNC Symbol;Acc:HGNC:20760]	protein_coding	0.612646	-0.0808907	0.436228	0.134556	0.126486	0.0352911	0.746866	-0.099265	0.612692
ENSG00000100714	MTHFD1	methylenetetrahydrofolate dehydrogenase (NADP+ dependent) 1, methenyltetrahydrofolate cyclohydrolase, formyltetrahydrofolate synthetase [Source:HGNC Symbol;Acc:HGNC:7432]	protein_coding	0.0125682	-0.398538	0.000136059	-1.83949	1.32791e-82	-1.40906	2.45009e-46	0.43043	0.0126961
ENSG00000100722	ZC3H14	zinc finger CCCH-type containing 14 [Source:HGNC Symbol;Acc:HGNC:20509]	protein_coding	0.299021	0.0885771	0.408969	-0.413783	1.80235e-06	-0.229289	0.0154498	0.184494	0.298346
ENSG00000100726	TELO2	telomere maintenance 2 [Source:HGNC Symbol;Acc:HGNC:29099]	protein_coding	0.226355	-0.812563	2.80686e-10	-0.38077	0.0024827	-0.683178	2.26634e-07	-0.302408	0.226566
ENSG00000100731	PCNX	pecanex homolog (Drosophila) [Source:HGNC Symbol;Acc:HGNC:19740]	protein_coding	0.189624	0.0748679	0.610126	-0.193239	0.106389	0.0988799	0.475215	0.292119	0.187241
ENSG00000100739	BDKRB1	bradykinin receptor B1 [Source:HGNC Symbol;Acc:HGNC:1029]	protein_coding	0.417395	-4.41895	0.000269744	1.53449	0.00285714	-0.511322	0.801083	-2.04581	0.402965
ENSG00000100744	GSKIP	GSK3B interacting protein [Source:HGNC Symbol;Acc:HGNC:20343]	protein_coding	0.0619025	-1.00008	3.39242e-09	0.0828789	0.65606	0.63995	0.000199941	0.557071	0.0620111
ENSG00000100749	VRK1	vaccinia related kinase 1 [Source:HGNC Symbol;Acc:HGNC:12718]	protein_coding	0.164018	-0.477164	0.00174375	-2.63172	1.23013e-73	-2.22277	1.41599e-48	0.408943	0.164267
ENSG00000100764	PSMC1	proteasome (prosome, macropain) 26S subunit, ATPase, 1 [Source:HGNC Symbol;Acc:HGNC:9547]	protein_coding	0.599387	0.0683989	0.59335	-0.106488	0.32319	-0.227639	0.037246	-0.121151	0.599561
ENSG00000100767	PAPLN	papilin, proteoglycan-like sulfated glycoprotein [Source:HGNC Symbol;Acc:HGNC:19262]	protein_coding	0.114703	-0.912973	1.16993e-07	-0.571768	0.000513145	-0.0651476	0.772771	0.506621	0.109701
ENSG00000100784	RPS6KA5	ribosomal protein S6 kinase, 90kDa, polypeptide 5 [Source:HGNC Symbol;Acc:HGNC:10434]	protein_coding	0.236928	-0.143333	0.66987	-0.32465	0.239962	0.280347	0.361507	0.604996	0.237046
ENSG00000100796	SMEK1	SMEK homolog 1, suppressor of mek1 (Dictyostelium) [Source:HGNC Symbol;Acc:HGNC:20219]	protein_coding	0.865888	-0.122213	0.153136	0.242907	0.00100588	0.208423	0.00868975	-0.0344838	0.865882
ENSG00000100802	C14orf93	chromosome 14 open reading frame 93 [Source:HGNC Symbol;Acc:HGNC:20162]	protein_coding	0.974735	0.123562	0.49261	-0.00919281	0.958508	0.00461979	0.982043	0.0138125	0.974473
ENSG00000100804	PSMB5	proteasome (prosome, macropain) subunit, beta type, 5 [Source:HGNC Symbol;Acc:HGNC:9542]	protein_coding	0.897065	0.171881	0.165761	-0.430426	5.27308e-05	-0.391015	0.00050133	0.0394104	0.897044
ENSG00000100811	YY1	YY1 transcription factor [Source:HGNC Symbol;Acc:HGNC:12856]	protein_coding	0.622914	-0.172447	0.119549	0.240552	0.01434	0.351107	0.000533392	0.110555	0.624105
ENSG00000100813	ACIN1	apoptotic chromatin condensation inducer 1 [Source:HGNC Symbol;Acc:HGNC:17066]	protein_coding	0.0773387	0.450446	1.04463e-15	0.276934	3.93132e-07	0.097216	0.11723	-0.179718	0.0773513
ENSG00000100814	CCNB1IP1	cyclin B1 interacting protein 1, E3 ubiquitin protein ligase [Source:HGNC Symbol;Acc:HGNC:19437]	protein_coding	0.000876307	-0.28597	0.00285012	-0.934463	3.08377e-26	-0.430594	5.8161e-06	0.503869	0.0008904
ENSG00000100815	TRIP11	thyroid hormone receptor interactor 11 [Source:HGNC Symbol;Acc:HGNC:12305]	protein_coding	0.940213	-0.156555	0.118185	0.00814092	0.938746	0.0278152	0.810506	0.0196743	0.940057
ENSG00000100823	APEX1	APEX nuclease (multifunctional DNA repair enzyme) 1 [Source:HGNC Symbol;Acc:HGNC:587]	protein_coding	0.0011702	-0.0627275	0.620176	-0.851763	4.35614e-19	-0.323057	0.00188901	0.528706	0.00118776
ENSG00000100836	PABPN1	poly(A) binding protein, nuclear 1 [Source:HGNC Symbol;Acc:HGNC:8565]	protein_coding	0.216101	0.159382	0.0958435	-0.0735399	0.424431	-0.277916	0.00180037	-0.204376	0.21559
ENSG00000100852	ARHGAP5	Rho GTPase activating protein 5 [Source:HGNC Symbol;Acc:HGNC:675]	protein_coding	0.952425	-0.18793	0.292106	0.634068	1.73396e-05	0.661067	1.80578e-05	0.0269991	0.952293
ENSG00000100865	CINP	cyclin-dependent kinase 2 interacting protein [Source:HGNC Symbol;Acc:HGNC:23789]	protein_coding	0.565002	0.164134	0.223163	-0.310316	0.00832849	-0.158545	0.235125	0.151772	0.563501
ENSG00000100867	DHRS2	dehydrogenase/reductase (SDR family) member 2 [Source:HGNC Symbol;Acc:HGNC:18349]	protein_coding	0.521706	-0.116022	0.651642	-1.85704	1.07931e-21	-1.57004	6.68046e-15	0.286996	0.520279
ENSG00000100883	SRP54	signal recognition particle 54kDa [Source:HGNC Symbol;Acc:HGNC:11301]	protein_coding	0.928856	-0.0454543	0.624631	0.18928	0.00930718	0.208271	0.00692741	0.0189912	0.928682
ENSG00000100888	CHD8	chromodomain helicase DNA binding protein 8 [Source:HGNC Symbol;Acc:HGNC:20153]	protein_coding	0.461711	0.117851	0.163838	-0.0729258	0.357933	0.04328	0.637708	0.116206	0.462823
ENSG00000100889	PCK2	phosphoenolpyruvate carboxykinase 2 (mitochondrial) [Source:HGNC Symbol;Acc:HGNC:8725]	protein_coding	0.618685	-0.0795413	0.545864	0.433661	2.31198e-05	0.313727	0.00454504	-0.119935	0.61963
ENSG00000100890	KIAA0391	KIAA0391 [Source:HGNC Symbol;Acc:HGNC:19958]	protein_coding	0.772671	-0.381152	0.000200927	-0.458694	1.64845e-06	-0.386209	0.000193605	0.0724846	0.772724
ENSG00000100897	DCAF11	DDB1 and CUL4 associated factor 11 [Source:HGNC Symbol;Acc:HGNC:20258]	protein_coding	0.788001	0.227232	0.0122508	0.218646	0.00937713	0.276038	0.0015807	0.0573918	0.787264
ENSG00000100902	PSMA6	proteasome (prosome, macropain) subunit, alpha type, 6 [Source:HGNC Symbol;Acc:HGNC:9535]	protein_coding	0.897268	-0.00742373	0.952632	-0.10275	0.278508	-0.135159	0.18034	-0.0324094	0.897181
ENSG00000100906	NFKBIA	nuclear factor of kappa light polypeptide gene enhancer in B-cells inhibitor, alpha [Source:HGNC Symbol;Acc:HGNC:7797]	protein_coding	1.95283e-05	0.827349	1.12365e-11	0.911146	3.58852e-15	0.0992389	0.492438	-0.811907	2.00243e-05
ENSG00000100908	EMC9	ER membrane protein complex subunit 9 [Source:HGNC Symbol;Acc:HGNC:20273]	protein_coding	0.630718	0.663816	1.60123e-06	-0.974958	5.74005e-13	-1.13054	1.10552e-16	-0.15558	0.629616
ENSG00000100911	PSME2	proteasome (prosome, macropain) activator subunit 2 (PA28 beta) [Source:HGNC Symbol;Acc:HGNC:9569]	protein_coding	0.216504	0.0600646	0.73155	-0.502734	0.00012398	-0.18275	0.228355	0.319984	0.21457
ENSG00000100916	BRMS1L	breast cancer metastasis-suppressor 1-like [Source:HGNC Symbol;Acc:HGNC:20512]	protein_coding	0.292666	-0.0958589	0.625034	-0.822656	8.07664e-08	-0.489227	0.00328917	0.333428	0.289126
ENSG00000100918	REC8	REC8 meiotic recombination protein [Source:HGNC Symbol;Acc:HGNC:16879]	protein_coding	0.202454	0.766312	1.98165e-07	0.614888	1.26746e-05	0.26071	0.0972415	-0.354178	0.19958
ENSG00000100926	TM9SF1	transmembrane 9 superfamily member 1 [Source:HGNC Symbol;Acc:HGNC:11864]	protein_coding	0.736278	0.0354493	0.749248	0.272784	0.00101766	0.202872	0.0243752	-0.0699127	0.734737
ENSG00000100934	SEC23A	Sec23 homolog A (S. cerevisiae) [Source:HGNC Symbol;Acc:HGNC:10701]	protein_coding	0.737828	-0.465874	2.99385e-05	0.197979	0.0715775	0.286563	0.0122219	0.088584	0.738061
ENSG00000100938	GMPR2	guanosine monophosphate reductase 2 [Source:HGNC Symbol;Acc:HGNC:4377]	protein_coding	0.701291	-0.066653	0.586547	0.288502	0.00264514	0.378132	0.000149124	0.0896304	0.700067
ENSG00000100941	PNN	pinin, desmosome associated protein [Source:HGNC Symbol;Acc:HGNC:9162]	protein_coding	0.0905732	-0.0123609	0.919442	-0.319006	0.000225817	-0.0467177	0.671359	0.272289	0.0901047
ENSG00000100949	RABGGTA	Rab geranylgeranyltransferase, alpha subunit [Source:HGNC Symbol;Acc:HGNC:9795]	protein_coding	0.457878	0.0598766	0.660788	0.613406	1.58681e-09	0.445458	4.02283e-05	-0.167948	0.456034
ENSG00000100968	NFATC4	nuclear factor of activated T-cells, cytoplasmic, calcineurin-dependent 4 [Source:HGNC Symbol;Acc:HGNC:7778]	protein_coding	0.362903	0.656595	0.0104903	0.424873	0.0824849	-0.020847	0.948591	-0.445721	0.359396
ENSG00000100979	PLTP	phospholipid transfer protein [Source:HGNC Symbol;Acc:HGNC:9093]	protein_coding	0.0562051	-0.112986	0.632839	-2.6723	2.98806e-42	-1.97096	1.73244e-23	0.701339	0.0538557
ENSG00000100982	PCIF1	PDX1 C-terminal inhibiting factor 1 [Source:HGNC Symbol;Acc:HGNC:16200]	protein_coding	0.0327269	0.113963	0.249836	0.454383	2.85802e-08	0.138457	0.145014	-0.315926	0.0332002
ENSG00000100983	GSS	glutathione synthetase [Source:HGNC Symbol;Acc:HGNC:4624]	protein_coding	0.745376	0.0253608	0.875948	-0.319878	0.00682319	-0.224867	0.0835457	0.0950105	0.744663
ENSG00000100991	TRPC4AP	transient receptor potential cation channel, subfamily C, member 4 associated protein [Source:HGNC Symbol;Acc:HGNC:16181]	protein_coding	0.0047737	0.0453049	0.665772	0.681854	1.42724e-18	0.298726	0.000388435	-0.383129	0.00479303
ENSG00000100994	PYGB	phosphorylase, glycogen; brain [Source:HGNC Symbol;Acc:HGNC:9723]	protein_coding	1.12476e-12	0.0382155	0.720941	1.59321	2.26315e-96	0.730575	7.14768e-20	-0.862635	1.14337e-12
ENSG00000100997	ABHD12	abhydrolase domain containing 12 [Source:HGNC Symbol;Acc:HGNC:15868]	protein_coding	0.171747	0.140035	0.149541	0.303991	0.000283405	0.0822696	0.41523	-0.221722	0.171396
ENSG00000101000	PROCR	protein C receptor, endothelial [Source:HGNC Symbol;Acc:HGNC:9452]	protein_coding	0.807841	-0.510244	0.154053	-1.18196	0.000123313	-0.985989	0.00264918	0.195974	0.807011
ENSG00000101003	GINS1	GINS complex subunit 1 (Psf1 homolog) [Source:HGNC Symbol;Acc:HGNC:28980]	protein_coding	0.00442997	-0.478558	0.0187842	-4.24309	1.00139e-97	-3.23669	9.62005e-58	1.0064	0.00434305
ENSG00000101004	NINL	ninein-like [Source:HGNC Symbol;Acc:HGNC:29163]	protein_coding	0.942123	-0.224886	0.14928	-0.327578	0.0178829	-0.297857	0.0504097	0.0297211	0.941871
ENSG00000101017	CD40	CD40 molecule, TNF receptor superfamily member 5 [Source:HGNC Symbol;Acc:HGNC:11919]	protein_coding	0.78549	-0.473647	0.00328736	-0.205898	0.19075	-0.0999338	0.599237	0.105964	0.784195
ENSG00000101019	UQCC1	ubiquinol-cytochrome c reductase complex assembly factor 1 [Source:HGNC Symbol;Acc:HGNC:15891]	protein_coding	0.540248	-0.244426	0.00189575	-0.00922671	0.91652	0.0923872	0.287391	0.101614	0.539985
ENSG00000101040	ZMYND8	zinc finger, MYND-type containing 8 [Source:HGNC Symbol;Acc:HGNC:9397]	protein_coding	0.149993	-0.225796	0.0234649	1.09311	4.04975e-37	0.847698	3.14998e-21	-0.245414	0.151531
ENSG00000101049	SGK2	serum/glucocorticoid regulated kinase 2 [Source:HGNC Symbol;Acc:HGNC:13900]	protein_coding	0.0536271	0.0094126	0.962404	-0.15464	0.318486	0.346947	0.0260014	0.501587	0.0530531
ENSG00000101052	IFT52	intraflagellar transport 52 [Source:HGNC Symbol;Acc:HGNC:15901]	protein_coding	0.529706	0.269067	0.00805976	-0.43293	4.28339e-06	-0.299475	0.00279184	0.133456	0.529042
ENSG00000101057	MYBL2	v-myb avian myeloblastosis viral oncogene homolog-like 2 [Source:HGNC Symbol;Acc:HGNC:7548]	protein_coding	0.472358	0.0744965	0.887817	-4.81386	7.56392e-39	-4.21485	8.06163e-29	0.599003	0.472612
ENSG00000101076	HNF4A	hepatocyte nuclear factor 4, alpha [Source:HGNC Symbol;Acc:HGNC:5024]	protein_coding	0.222696	-0.183741	0.0676138	0.477529	4.20526e-08	0.264205	0.00553585	-0.213324	0.22303
ENSG00000101079	NDRG3	NDRG family member 3 [Source:HGNC Symbol;Acc:HGNC:14462]	protein_coding	0.467093	0.200335	0.125902	-0.37664	0.00109075	-0.195504	0.129736	0.181136	0.467531
ENSG00000101084	C20orf24	chromosome 20 open reading frame 24 [Source:HGNC Symbol;Acc:HGNC:15870]	protein_coding	0.517799	-0.105793	0.447728	0.276355	0.0157336	0.11485	0.392426	-0.161504	0.51758
ENSG00000101096	NFATC2	nuclear factor of activated T-cells, cytoplasmic, calcineurin-dependent 2 [Source:HGNC Symbol;Acc:HGNC:7776]	protein_coding	0.27631	-0.537841	0.0435889	0.492788	0.0384644	-0.0278529	0.93507	-0.520641	0.279217
ENSG00000101104	PABPC1L	poly(A) binding protein, cytoplasmic 1-like [Source:HGNC Symbol;Acc:HGNC:15797]	protein_coding	0.000531225	0.0314552	0.861232	-2.16324	9.04675e-62	-1.39211	6.95322e-26	0.771134	0.000482192
ENSG00000101109	STK4	serine/threonine kinase 4 [Source:HGNC Symbol;Acc:HGNC:11408]	protein_coding	0.994322	-0.502114	1.18579e-07	0.269035	0.00329043	0.271034	0.00585291	0.00199904	0.994166
ENSG00000101126	ADNP	activity-dependent neuroprotector homeobox [Source:HGNC Symbol;Acc:HGNC:15766]	protein_coding	0.42537	-0.0848394	0.313453	-0.166929	0.0196687	-0.0475335	0.58491	0.119395	0.42459
ENSG00000101132	PFDN4	prefoldin subunit 4 [Source:HGNC Symbol;Acc:HGNC:8868]	protein_coding	0.935888	-0.17122	0.302853	-0.192598	0.190912	-0.159258	0.337347	0.0333403	0.935799
ENSG00000101138	CSTF1	cleavage stimulation factor, 3' pre-RNA, subunit 1, 50kDa [Source:HGNC Symbol;Acc:HGNC:2483]	protein_coding	0.258927	-0.00132251	0.990438	-0.47956	8.02603e-10	-0.299823	0.000348936	0.179737	0.258443
ENSG00000101144	BMP7	bone morphogenetic protein 7 [Source:HGNC Symbol;Acc:HGNC:1074]	protein_coding	2.75511e-10	0.179561	0.500412	-3.9864	9.16913e-79	-1.83103	1.18139e-17	2.15537	8.56817e-11
ENSG00000101146	RAE1	ribonucleic acid export 1 [Source:HGNC Symbol;Acc:HGNC:9828]	protein_coding	0.227287	0.0742552	0.452636	-0.298634	0.0001925	-0.107566	0.247706	0.191068	0.227431
ENSG00000101150	TPD52L2	tumor protein D52-like 2 [Source:HGNC Symbol;Acc:HGNC:12007]	protein_coding	0.000718492	0.0744604	0.52776	0.628423	4.85865e-12	0.108783	0.322786	-0.519639	0.000752259
ENSG00000101152	DNAJC5	DnaJ (Hsp40) homolog, subfamily C, member 5 [Source:HGNC Symbol;Acc:HGNC:16235]	protein_coding	0.00285557	0.244464	0.0169841	0.925238	5.30144e-25	0.461273	1.33474e-06	-0.463965	0.00290936
ENSG00000101158	NELFCD	negative elongation factor complex member C/D [Source:HGNC Symbol;Acc:HGNC:15934]	protein_coding	0.00540246	-0.0975923	0.32584	-0.303424	0.000231362	0.0875682	0.373902	0.390992	0.0053075
ENSG00000101160	CTSZ	cathepsin Z [Source:HGNC Symbol;Acc:HGNC:2547]	protein_coding	0.778066	-0.0467091	0.725469	0.137633	0.193729	0.210408	0.0558365	0.0727754	0.776481
ENSG00000101161	PRPF6	pre-mRNA processing factor 6 [Source:HGNC Symbol;Acc:HGNC:15860]	protein_coding	0.613678	0.0197331	0.881466	-0.00643334	0.955545	-0.11809	0.286192	-0.111657	0.612692
ENSG00000101166	SLMO2	slowmo homolog 2 (Drosophila) [Source:HGNC Symbol;Acc:HGNC:15892]	protein_coding	0.571397	-0.624166	3.91064e-10	0.304915	0.00167643	0.179941	0.0994944	-0.124974	0.572915
ENSG00000101181	MTG2	mitochondrial ribosome-associated GTPase 2 [Source:HGNC Symbol;Acc:HGNC:16239]	protein_coding	0.488252	0.163993	0.176168	-0.131934	0.238096	0.0275342	0.842891	0.159468	0.487216
ENSG00000101182	PSMA7	proteasome (prosome, macropain) subunit, alpha type, 7 [Source:HGNC Symbol;Acc:HGNC:9536]	protein_coding	0.266028	0.0935789	0.463355	-0.22467	0.0331549	-0.452221	2.117e-05	-0.22755	0.267312
ENSG00000101187	SLCO4A1	solute carrier organic anion transporter family, member 4A1 [Source:HGNC Symbol;Acc:HGNC:10953]	protein_coding	0.298766	-0.192307	0.500271	-1.62843	3.16379e-13	-1.14901	1.07064e-06	0.479416	0.301766
ENSG00000101188	NTSR1	neurotensin receptor 1 (high affinity) [Source:HGNC Symbol;Acc:HGNC:8039]	protein_coding	0.00732048	0.293191	0.173069	-2.04243	6.08983e-30	-1.1855	2.81429e-10	0.856931	0.00685365
ENSG00000101189	MRGBP	MRG/MORF4L binding protein [Source:HGNC Symbol;Acc:HGNC:15866]	protein_coding	0.968156	0.189187	0.057841	-0.354882	7.13204e-05	-0.343806	0.000251134	0.011076	0.967944
ENSG00000101190	TCFL5	transcription factor-like 5 (basic helix-loop-helix) [Source:HGNC Symbol;Acc:HGNC:11646]	protein_coding	0.969035	-0.0866691	0.658456	-0.731315	1.35481e-06	-0.74966	3.14588e-06	-0.0183453	0.968875
ENSG00000101191	DIDO1	death inducer-obliterator 1 [Source:HGNC Symbol;Acc:HGNC:2680]	protein_coding	0.878408	-0.230058	0.0135084	0.319778	0.000147204	0.283198	0.00162646	-0.0365801	0.878059
ENSG00000101193	GID8	GID complex subunit 8 [Source:HGNC Symbol;Acc:HGNC:15857]	protein_coding	0.897402	-0.000432263	0.997453	0.0892006	0.372648	0.12292	0.250142	0.0337193	0.897566
ENSG00000101194	SLC17A9	solute carrier family 17 (vesicular nucleotide transporter), member 9 [Source:HGNC Symbol;Acc:HGNC:16192]	protein_coding	0.460108	-0.770062	8.6499e-05	1.81139	1.86474e-24	1.51792	3.14302e-16	-0.293471	0.462882
ENSG00000101197	BIRC7	baculoviral IAP repeat containing 7 [Source:HGNC Symbol;Acc:HGNC:13702]	protein_coding	0.65202	2.28529	1.44136e-05	-0.86639	0.143524	-0.299327	0.61866	0.567063	0.645573
ENSG00000101199	ARFGAP1	ADP-ribosylation factor GTPase activating protein 1 [Source:HGNC Symbol;Acc:HGNC:15852]	protein_coding	0.211854	0.076067	0.591561	0.376202	0.000650582	0.105881	0.42484	-0.270321	0.210778
ENSG00000101213	PTK6	protein tyrosine kinase 6 [Source:HGNC Symbol;Acc:HGNC:9617]	protein_coding	0.0328961	-0.357697	0.00226025	0.993577	1.78655e-21	0.585046	1.52598e-07	-0.408531	0.0335411
ENSG00000101216	GMEB2	glucocorticoid modulatory element binding protein 2 [Source:HGNC Symbol;Acc:HGNC:4371]	protein_coding	0.0444605	0.428332	4.38129e-08	0.330551	1.09812e-05	0.0569327	0.540501	-0.273618	0.0441598
ENSG00000101220	C20orf27	chromosome 20 open reading frame 27 [Source:HGNC Symbol;Acc:HGNC:15873]	protein_coding	0.214404	0.141725	0.427045	-1.53025	6.16881e-27	-1.17243	1.63484e-15	0.357822	0.214703
ENSG00000101222	SPEF1	sperm flagellar 1 [Source:HGNC Symbol;Acc:HGNC:15874]	protein_coding	0.83721	-0.819606	0.113538	-1.5017	0.00142736	-1.77989	0.00134671	-0.278195	0.836205
ENSG00000101224	CDC25B	cell division cycle 25B [Source:HGNC Symbol;Acc:HGNC:1726]	protein_coding	0.682238	0.451941	0.000204859	-0.194134	0.106917	-0.0806603	0.569518	0.113474	0.682884
ENSG00000101236	RNF24	ring finger protein 24 [Source:HGNC Symbol;Acc:HGNC:13779]	protein_coding	0.730879	1.06697	1.38063e-10	0.33273	0.0481391	0.471691	0.00603148	0.13896	0.72978
ENSG00000101246	ARFRP1	ADP-ribosylation factor related protein 1 [Source:HGNC Symbol;Acc:HGNC:662]	protein_coding	0.123932	-0.321466	0.0127432	0.42722	0.000254568	0.0863707	0.553894	-0.34085	0.124461
ENSG00000101247	NDUFAF5	NADH dehydrogenase (ubiquinone) complex I, assembly factor 5 [Source:HGNC Symbol;Acc:HGNC:15899]	protein_coding	0.911522	-0.220325	0.134507	-0.358517	0.0063421	-0.4018	0.00564645	-0.0432832	0.910958
ENSG00000101255	TRIB3	tribbles pseudokinase 3 [Source:HGNC Symbol;Acc:HGNC:16228]	protein_coding	0.00097663	0.394099	0.0185908	1.36082	1.65662e-20	0.538667	0.000718022	-0.822155	0.00103696
ENSG00000101266	CSNK2A1	casein kinase 2, alpha 1 polypeptide [Source:HGNC Symbol;Acc:HGNC:2457]	protein_coding	0.900464	-0.236065	0.00379615	0.143313	0.0662696	0.116386	0.17757	-0.0269274	0.900088
ENSG00000101276	SLC52A3	solute carrier family 52 (riboflavin transporter), member 3 [Source:HGNC Symbol;Acc:HGNC:16187]	protein_coding	0.82618	0.0620576	0.677923	0.0478649	0.715743	-0.0190588	0.902163	-0.0669238	0.825667
ENSG00000101280	ANGPT4	angiopoietin 4 [Source:HGNC Symbol;Acc:HGNC:487]	protein_coding	0.457851	-0.999101	0.0596363	2.87054	9.15779e-14	2.18891	3.50255e-06	-0.681629	0.462074
ENSG00000101290	CDS2	CDP-diacylglycerol synthase (phosphatidate cytidylyltransferase) 2 [Source:HGNC Symbol;Acc:HGNC:1801]	protein_coding	0.593614	0.20736	0.00783617	0.45951	4.10226e-11	0.371898	3.71875e-07	-0.087612	0.59409
ENSG00000101294	HM13	histocompatibility (minor) 13 [Source:HGNC Symbol;Acc:HGNC:16435]	protein_coding	0.541079	-0.135038	0.235136	0.31558	0.00109037	0.182699	0.0890669	-0.132882	0.540235
ENSG00000101298	SNPH	syntaphilin [Source:HGNC Symbol;Acc:HGNC:15931]	protein_coding	0.905915	2.83012	1.32193e-12	-1.01168	0.0436637	-1.15945	0.00274499	-0.147776	0.904242
ENSG00000101310	SEC23B	Sec23 homolog B (S. cerevisiae) [Source:HGNC Symbol;Acc:HGNC:10702]	protein_coding	0.00332067	-0.212965	0.0114797	0.0873825	0.289853	-0.293671	0.000318624	-0.381054	0.00343085
ENSG00000101311	FERMT1	fermitin family member 1 [Source:HGNC Symbol;Acc:HGNC:15889]	protein_coding	0.464021	-0.0606046	0.891042	-0.292681	0.397816	-0.799752	0.0197822	-0.507072	0.459914
ENSG00000101333	PLCB4	phospholipase C, beta 4 [Source:HGNC Symbol;Acc:HGNC:9059]	protein_coding	0.491953	-1.76445	0.000867268	-1.32972	0.00566199	-2.29515	0.00598388	-0.965433	0.500032
ENSG00000101335	MYL9	myosin, light chain 9, regulatory [Source:HGNC Symbol;Acc:HGNC:15754]	protein_coding	0.00178448	3.68535	1.67497e-09	0.015247	0.984679	-3.26907	8.92843e-08	-3.28432	0.00167315
ENSG00000101337	TM9SF4	transmembrane 9 superfamily protein member 4 [Source:HGNC Symbol;Acc:HGNC:30797]	protein_coding	0.493841	-0.130188	0.0821882	0.259545	7.26665e-05	0.358925	1.10167e-07	0.0993803	0.493618
[truncated: 13,517 more rows]

## Sheet: Clustering
Ensembl Gene Identifier	HGNC Symbol	Cluster
ENSG00000001036	FUCA2	D
[truncated: 3,559 more rows]
