# Supplementary material for: The cholesterol biosynthesis enzyme FAXDC2 couples Wnt/β-catenin to RTK/MAPK signaling
Source: J Clin Invest. 2024 Jan 23;134(6):e171222. doi: 10.1172/JCI171222 (PMC10940096; doi:10.1172/JCI171222)
Supplement: Supplemental table 2 [file jci-134-171222-s087.xlsx]

## Sheet: README
	Supplemental Table S2
	Results of motif enrichment analysis (AME) of promoters of different clusters of genes found to respond differently to ETC-159 depending on the status of FAXDC2

## Sheet: AME enrichments
Cluster	JASPAR ID	Name	p-value	Adjusted p-value	E-value	FDR
A	MA0746.1	SP3	2.09e-15	2.06e-11	1.19e-08	6.4047e-13
A	MA0599.1	KLF5	2.22e-15	2.52e-11	1.46e-08	6.4047e-13
A	MA0056.1	MZF1	3.03e-12	3.34e-08	1.94e-05	5.8277e-10
A	MA0079.3	SP1	2.28e-10	2.76e-06	0.0016	3.2889e-08
A	MA0516.1	SP2	3.94e-09	4.44e-05	0.0257	4.54676e-07
A	MA0741.1	KLF16	1.41e-08	0.000113	0.0654	1.35595e-06
A	MA0083.3	SRF	3.35e-06	0.000221	0.128	0.000161079
A	MA0810.1	TFAP2A(var.2)	4.48e-08	0.000241	0.139	3.6928e-06
A	MA0872.1	TFAP2A(var.3)	3.59e-07	0.000869	0.503	2.54521e-05
A	MA0815.1	TFAP2C(var.3)	4.78e-07	0.00112	0.65	2.75806e-05
A	MA0747.1	SP8	3.97e-07	0.00278	1.61	2.54521e-05
A	MA1102.1	CTCFL	1.74e-06	0.00548	3.17	9.12709e-05
A	MA0813.1	TFAP2B(var.3)	7.79e-06	0.0174	10.1	0.000321059
A	MA0146.2	Zfx	4.29e-06	0.0308	17.9	0.00019041
A	MA0477.1	FOSL1	3.98e-05	0.0609	35.3	0.00143529
A	MA0139.1	CTCF	0.000112	0.0975	56.4	0.00359022
A	MA0524.2	TFAP2C	3.54e-05	0.149	86.3	0.00136172
A	MA0808.1	TEAD3	0.000104	0.334	193	0.00352988
A	MA0811.1	TFAP2B	0.000138	0.454	263	0.00419084
A	MA0779.1	PAX1	0.0113	0.475	275	0.101877
A	MA0858.1	Rarb(var.2)	0.0626	0.476	276	0.186187
A	MA1155.1	ZSCAN4	0.00622	0.526	305	0.0791493
A	MA0744.1	SCRT2	0.00251	0.615	356	0.0413791
A	MA0738.1	HIC2	0.00023	0.618	358	0.00631952
A	MA0478.1	FOSL2	0.000665	0.626	363	0.0166828
A	MA0490.1	JUNB	0.000551	0.651	377	0.0144512
A	MA0103.3	ZEB1	0.000167	0.717	415	0.00481795
A	MA0857.1	Rarb	0.121	0.814	471	0.25114
A	MA0781.1	PAX9	0.105	0.849	491	0.25114
A	MA1141.1	FOS::JUND	0.000974	0.853	494	0.0224799
A	MA0115.1	NR1H2::RXRA	0.171	0.912	528	0.296026
A	MA0074.1	RXRA::VDR	0.0189	0.914	529	0.122375
A	MA0730.1	RARA(var.2)	0.0626	0.934	541	0.186187
A	MA0018.3	CREB1	0.00103	0.936	542	0.0228581
A	MA0685.1	SP4	0.00172	0.936	542	0.0310137
A	MA1130.1	FOSL2::JUN	0.00112	0.944	547	0.02308
A	MA0855.1	RXRB	0.017	0.957	554	0.118181
A	MA0009.2	T	0.0331	0.967	560	0.155922
A	MA1135.1	FOSB::JUNB	0.00162	0.971	562	0.0301529
A	MA0864.1	E2F2	0.276	0.979	567	0.377374
A	MA1107.1	KLF9	0.000842	0.98	567	0.0202431
A	MA0795.1	SMAD3	0.0113	0.983	569	0.101877
A	MA0856.1	RXRG	0.0193	0.983	569	0.122375
A	MA0476.1	FOS	0.00204	0.984	569	0.0356691
A	MA1134.1	FOS::JUNB	0.00261	0.991	574	0.0418325
A	MA0493.1	Klf1	0.00111	0.994	576	0.02308
A	MA0753.1	ZNF740	0.00151	0.995	576	0.0290423
A	MA0491.1	JUND	0.00452	0.996	577	0.0620962
A	MA1121.1	TEAD2	0.00128	0.997	577	0.0254676
A	MA0099.3	FOS::JUN	0.00233	0.998	578	0.0395415
A	MA0841.1	NFE2	0.0208	0.998	578	0.128487
A	MA0821.1	HES5	0.0666	0.999	578	0.191185
A	MA0783.1	PKNOX2	0.0601	0.999	579	0.186187
A	MA1144.1	FOSL2::JUND	0.00366	0.999	579	0.0555742
A	MA0512.2	Rxra	0.0345	0.999	579	0.155922
A	MA0870.1	Sox1	0.112	1	579	0.25114
A	MA0758.1	E2F7	0.237	1	579	0.352446
A	MA0683.1	POU4F2	0.0216	1	579	0.128487
A	MA0690.1	TBX21	0.00411	1	579	0.0604408
A	MA0796.1	TGIF1	0.121	1	579	0.25114
A	MA1419.1	IRF4	0.129	1	579	0.255784
A	MA1138.1	FOSL2::JUNB	0.00438	1	579	0.0616405
A	MA0822.1	HES7	0.105	1	579	0.25114
A	MA0112.3	ESR1	0.405	1	579	0.480833
A	MA0677.1	Nr2f6	0.0216	1	579	0.128487
A	MA0859.1	Rarg	0.0947	1	579	0.245031
A	MA0782.1	PKNOX1	0.121	1	579	0.25114
A	MA0162.3	EGR1	0.0626	1	579	0.186187
A	MA0003.3	TFAP2A	0.00275	1	579	0.0428851
A	MA0804.1	TBX19	0.105	1	579	0.25114
A	MA1128.1	FOSL1::JUN	0.00631	1	579	0.0791493
A	MA0737.1	GLIS3	0.188	1	579	0.310819
A	MA1106.1	HIF1A	0.00834	1	579	0.0844242
A	MA0066.1	PPARG	0.194	1	579	0.315318
A	MA0743.1	SCRT1	0.0402	1	579	0.165786
A	MA0860.1	Rarg(var.2)	0.377	1	579	0.456994
A	MA0689.1	TBX20	0.00834	1	579	0.0844242
A	MA0655.1	JDP2	0.0191	1	579	0.122375
A	MA0670.1	NFIA	0.00474	1	579	0.0636042
A	MA1101.1	BACH2	0.0133	1	579	0.10963
A	MA0116.1	Znf423	0.0543	1	579	0.186187
A	MA0728.1	Nr2f6(var.2)	0.126	1	579	0.251564
A	MA0740.1	KLF14	0.00734	1	579	0.0830427
A	MA1153.1	Smad4	0.0068	1	579	0.0819576
A	MA0835.1	BATF3	0.224	1	579	0.342594
A	MA0469.2	E2F3	0.688	1	579	0.724409
A	MA0732.1	EGR3	0.0331	1	579	0.155922
A	MA0652.1	IRF8	0.24	1	579	0.352937
A	MA0801.1	MGA	0.00692	1	579	0.0819576
A	MA0754.1	CUX1	0.0128	1	579	0.10963
A	MA0106.3	TP53	0.364	1	579	0.445919
A	MA0160.1	NR4A2	0.00419	1	579	0.0604408
A	MA0489.1	JUN(var.2)	0.014	1	579	0.113775
A	MA0805.1	TBX1	0.00921	1	579	0.0871175
A	MA0154.3	EBF1	0.0319	1	579	0.155922
A	MA0688.1	TBX2	0.00798	1	579	0.0844242
A	MA0803.1	TBX15	0.0149	1	579	0.11614
A	MA0824.1	ID4	0.00724	1	579	0.0830427
A	MA0839.1	CREB3L1	0.126	1	579	0.251564
A	MA0757.1	ONECUT3	0.031	1	579	0.155922
A	MA0504.1	NR2C2	0.0229	1	579	0.133468
A	MA1421.1	TCF7L1	0.638	1	579	0.686802
A	MA1420.1	IRF5	0.111	1	579	0.25114
A	MA1418.1	IRF3	0.359	1	579	0.445919
A	MA0693.2	VDR	0.404	1	579	0.480833
A	MA0831.2	TFE3	0.169	1	579	0.296026
A	MA1152.1	SOX15	0.0295	1	579	0.152675
A	MA1151.1	RORC	0.22	1	579	0.342594
A	MA1150.1	RORB	0.364	1	579	0.445919
A	MA1149.1	RARA::RXRG	0.0761	1	579	0.213154
A	MA1148.1	PPARA::RXRA	0.169	1	579	0.296026
A	MA1147.1	NR4A2::RXRA	0.645	1	579	0.687716
A	MA1146.1	NR1A4::RXRA	0.397	1	579	0.474263
A	MA1145.1	FOSL2::JUND(var.2)	0.0242	1	579	0.137462
A	MA1143.1	FOSL1::JUND(var.2)	0.0626	1	579	0.186187
A	MA1142.1	FOSL1::JUND	0.0602	1	579	0.186187
A	MA1140.1	JUNB(var.2)	0.121	1	579	0.25114
A	MA1139.1	FOSL2::JUNB(var.2)	0.057	1	579	0.186187
A	MA1137.1	FOSL1::JUNB	0.0298	1	579	0.152675
A	MA1136.1	FOSB::JUNB(var.2)	0.0863	1	579	0.231605
A	MA1133.1	JUN::JUNB(var.2)	0.0889	1	579	0.23316
A	MA1132.1	JUN::JUNB	0.025	1	579	0.140049
A	MA1131.1	FOSL2::JUN(var.2)	0.0778	1	579	0.214788
A	MA1129.1	FOSL1::JUN(var.2)	0.171	1	579	0.296026
A	MA1127.1	FOSB::JUN	0.0665	1	579	0.191185
A	MA1126.1	FOS::JUN(var.2)	0.0394	1	579	0.164738
A	MA0037.3	GATA3	0.14	1	579	0.267622
A	MA1154.1	ZNF282	0.441	1	579	0.509934
A	MA1125.1	ZNF384	0.0345	1	579	0.155922
A	MA1124.1	ZNF24	0.0349	1	579	0.155922
A	MA0750.2	ZBTB7A	0.0225	1	579	0.132474
A	MA0526.2	USF2	0.053	1	579	0.186187
A	MA1123.1	TWIST1	0.265	1	579	0.377374
A	MA1122.1	TFDP1	0.176	1	579	0.296026
A	MA1120.1	SOX13	0.289	1	579	0.388702
A	MA0442.2	SOX10	0.176	1	579	0.296026
A	MA1119.1	SIX2	0.773	1	579	0.796466
A	MA1118.1	SIX1	0.74	1	579	0.770373
A	MA1117.1	RELB	0.0157	1	579	0.11614
A	MA1116.1	RBPJ	0.141	1	579	0.267622
A	MA0508.2	PRDM1	0.119	1	579	0.25114
A	MA1115.1	POU5F1	0.602	1	579	0.657867
A	MA1114.1	PBX3	0.162	1	579	0.296026
A	MA1113.1	PBX2	0.594	1	579	0.650357
A	MA0014.3	PAX5	0.428	1	579	0.499911
A	MA1112.1	NR4A1	0.0626	1	579	0.186187
A	MA1111.1	NR2F2	0.324	1	579	0.408183
A	MA1110.1	NR1H4	0.668	1	579	0.705927
A	MA0060.3	NFYA	0.0277	1	579	0.150127
A	MA0161.2	NFIC	0.121	1	579	0.25114
A	MA1109.1	NEUROD1	0.447	1	579	0.514808
A	MA0104.4	MYCN	0.426	1	579	0.499911
A	MA0100.3	MYB	0.558	1	579	0.619165
A	MA0147.3	MYC	0.176	1	579	0.296026
A	MA1108.1	MXI1	0.202	1	579	0.32557
A	MA0620.2	MITF	0.228	1	579	0.342594
A	MA0496.2	MAFK	0.775	1	579	0.797103
A	MA0495.2	MAFF	0.428	1	579	0.499911
A	MA0039.3	KLF4	0.0463	1	579	0.178101
A	MA1105.1	GRHL2	0.176	1	579	0.296026
A	MA1104.1	GATA6	0.0154	1	579	0.11614
A	MA0036.3	GATA2	0.126	1	579	0.251564
A	MA0481.2	FOXP1	0.264	1	579	0.377374
A	MA1103.1	FOXK2	0.0883	1	579	0.23316
A	MA0852.2	FOXK1	0.0187	1	579	0.122375
A	MA1100.1	ASCL1	0.339	1	579	0.424302
A	MA0914.1	ISL2	0.589	1	579	0.647339
A	MA0913.1	Hoxd9	0.0278	1	579	0.150127
A	MA0912.1	Hoxd3	0.0633	1	579	0.186936
A	MA0911.1	Hoxa11	0.129	1	579	0.255784
A	MA0910.1	Hoxd8	0.121	1	579	0.25114
A	MA0909.1	HOXD13	0.322	1	579	0.407443
A	MA0908.1	HOXD11	0.322	1	579	0.407443
A	MA0907.1	HOXC13	0.0561	1	579	0.186187
A	MA0906.1	HOXC12	0.509	1	579	0.569172
A	MA0905.1	HOXC10	0.294	1	579	0.394507
A	MA0904.1	Hoxb5	0.126	1	579	0.251564
A	MA0903.1	HOXB3	0.0626	1	579	0.186187
A	MA0902.1	HOXB2	0.0389	1	579	0.163834
A	MA0901.1	HOXB13	0.38	1	579	0.458703
A	MA0900.1	HOXA2	0.284	1	579	0.387395
A	MA0899.1	HOXA10	0.196	1	579	0.317674
A	MA0898.1	Hmx3	0.115	1	579	0.25114
A	MA0897.1	Hmx2	0.118	1	579	0.25114
A	MA0896.1	Hmx1	0.662	1	579	0.70087
A	MA0895.1	HMBOX1	0.564	1	579	0.622233
A	MA0894.1	HESX1	0.121	1	579	0.25114
A	MA0893.1	GSX2	0.121	1	579	0.25114
A	MA0892.1	GSX1	0.121	1	579	0.25114
A	MA0891.1	GSC2	0.77	1	579	0.794794
A	MA0890.1	GBX2	0.121	1	579	0.25114
A	MA0889.1	GBX1	0.476	1	579	0.539591
A	MA0888.1	EVX2	0.0826	1	579	0.224812
A	MA0887.1	EVX1	0.0561	1	579	0.186187
A	MA0886.1	EMX2	0.0626	1	579	0.186187
A	MA0885.1	Dlx2	0.0293	1	579	0.152675
A	MA0884.1	DUXA	0.0906	1	579	0.236544
A	MA0883.1	Dmbx1	0.476	1	579	0.539591
A	MA0882.1	DLX6	0.0281	1	579	0.150127
A	MA0881.1	Dlx4	0.00814	1	579	0.0844242
A	MA0880.1	Dlx3	0.0149	1	579	0.11614
A	MA0879.1	Dlx1	0.0714	1	579	0.20395
A	MA0878.1	CDX1	0.362	1	579	0.445919
A	MA0877.1	Barhl1	0.228	1	579	0.342594
A	MA0876.1	BSX	0.104	1	579	0.25114
A	MA0875.1	BARX1	0.1	1	579	0.25114
A	MA0874.1	Arx	0.0626	1	579	0.186187
A	MA0873.1	HOXD12	0.267	1	579	0.377374
A	MA0028.2	ELK1	0.0522	1	579	0.186187
A	MA0871.1	TFEC	0.497	1	579	0.559004
A	MA0868.1	SOX8	1	1	579	1
A	MA0867.1	SOX4	1	1	579	1
A	MA0866.1	SOX21	0.847	1	579	0.860421
A	MA0865.1	E2F8	0.171	1	579	0.296026
A	MA0024.3	E2F1	0.288	1	579	0.388702
A	MA0863.1	MTF1	0.621	1	579	0.671006
A	MA0862.1	GMEB2	0.0977	1	579	0.25114
A	MA0861.1	TP73	0.351	1	579	0.437423
A	MA0525.2	TP63	1	1	579	1
A	MA0854.1	Alx1	0.0626	1	579	0.186187
A	MA0853.1	Alx4	0.228	1	579	0.342594
A	MA0851.1	Foxj3	0.0526	1	579	0.186187
A	MA0850.1	FOXP3	0.0439	1	579	0.170777
A	MA0849.1	FOXO6	0.0367	1	579	0.159217
A	MA0848.1	FOXO4	0.0415	1	579	0.16709
A	MA0847.1	FOXD2	0.00991	1	579	0.0922269
A	MA0846.1	FOXC2	0.148	1	579	0.278163
A	MA0032.2	FOXC1	0.126	1	579	0.251564
A	MA0845.1	FOXB1	0.364	1	579	0.445919
A	MA0844.1	XBP1	0.176	1	579	0.296026
A	MA0843.1	TEF	0.441	1	579	0.509934
A	MA0842.1	NRL	0.319	1	579	0.407443
A	MA0117.2	Mafb	0.265	1	579	0.377374
A	MA0840.1	Creb5	0.126	1	579	0.251564
A	MA0838.1	CEBPG	0.241	1	579	0.352937
A	MA0837.1	CEBPE	0.322	1	579	0.407443
A	MA0836.1	CEBPD	0.276	1	579	0.377374
A	MA0466.2	CEBPB	0.276	1	579	0.377374
A	MA0834.1	ATF7	0.0854	1	579	0.230261
A	MA0833.1	ATF4	0.194	1	579	0.315318
A	MA0832.1	Tcf21	0.64	1	579	0.687672
A	MA0830.1	TCF4	0.0299	1	579	0.152675
A	MA0522.2	TCF3	0.065	1	579	0.190381
A	MA0829.1	Srebf1(var.2)	0.275	1	579	0.377374
A	MA0828.1	SREBF2(var.2)	0.298	1	579	0.397104
A	MA0827.1	OLIG3	0.322	1	579	0.407443
A	MA0826.1	OLIG1	0.154	1	579	0.283891
A	MA0825.1	MNT	0.126	1	579	0.251564
A	MA0058.3	MAX	0.217	1	579	0.342594
A	MA0823.1	HEY1	0.301	1	579	0.399257
A	MA0820.1	FIGLA	0.151	1	579	0.281055
A	MA0819.1	CLOCK	0.176	1	579	0.296026
A	MA0818.1	BHLHE22	0.218	1	579	0.342594
A	MA0817.1	BHLHE23	0.241	1	579	0.352937
A	MA0464.2	BHLHE40	0.316	1	579	0.407443
A	MA0461.2	Atoh1	0.307	1	579	0.404427
A	MA0816.1	Ascl2	0.176	1	579	0.296026
A	MA0814.1	TFAP2C(var.2)	0.0169	1	579	0.118181
A	MA0812.1	TFAP2B(var.2)	0.0131	1	579	0.10963
A	MA0809.1	TEAD4	0.0127	1	579	0.10963
A	MA0807.1	TBX5	0.00921	1	579	0.0871175
A	MA0806.1	TBX4	0.00921	1	579	0.0871175
A	MA0802.1	TBR1	0.077	1	579	0.214633
A	MA0800.1	EOMES	0.0761	1	579	0.213154
A	MA0511.2	RUNX2	0.0626	1	579	0.186187
A	MA0510.2	RFX5	0.312	1	579	0.406375
A	MA0799.1	RFX4	0.289	1	579	0.388702
A	MA0798.1	RFX3	0.276	1	579	0.377374
A	MA0797.1	TGIF2	0.176	1	579	0.296026
A	MA0600.2	RFX2	0.276	1	579	0.377374
A	MA0794.1	PROX1	0.276	1	579	0.377374
A	MA0793.1	POU6F2	0.121	1	579	0.25114
A	MA0792.1	POU5F1B	0.22	1	579	0.342594
A	MA0791.1	POU4F3	0.0154	1	579	0.11614
A	MA0790.1	POU4F1	0.0389	1	579	0.163834
A	MA0789.1	POU3F4	0.0352	1	579	0.155922
A	MA0788.1	POU3F3	0.0989	1	579	0.25114
A	MA0787.1	POU3F2	0.153	1	579	0.282952
A	MA0786.1	POU3F1	0.241	1	579	0.352937
A	MA0785.1	POU2F1	0.194	1	579	0.315318
A	MA0784.1	POU1F1	0.194	1	579	0.315318
A	MA0780.1	PAX3	0.121	1	579	0.25114
A	MA0778.1	NFKB2	0.217	1	579	0.342594
A	MA0105.4	NFKB1	0.363	1	579	0.445919
A	MA0777.1	MYBL2	0.426	1	579	0.499911
A	MA0776.1	MYBL1	0.112	1	579	0.25114
A	MA0775.1	MEIS3	0.0626	1	579	0.186187
A	MA0774.1	MEIS2	0.0626	1	579	0.186187
A	MA0498.2	MEIS1	0.385	1	579	0.462802
A	MA0773.1	MEF2D	0.322	1	579	0.407443
A	MA0052.3	MEF2A	0.468	1	579	0.533668
A	MA0772.1	IRF7	0.126	1	579	0.251564
A	MA0771.1	HSF4	0.322	1	579	0.407443
A	MA0770.1	HSF2	0.118	1	579	0.25114
A	MA0769.1	Tcf7	0.509	1	579	0.569172
A	MA0768.1	LEF1	0.649	1	579	0.689637
A	MA0767.1	GCM2	0.105	1	579	0.25114
A	MA0766.1	GATA5	0.365	1	579	0.446197
A	MA0156.2	FEV	0.034	1	579	0.155922
A	MA0765.1	ETV5	0.0775	1	579	0.214788
A	MA0764.1	ETV4	0.177	1	579	0.296026
A	MA0763.1	ETV3	0.0318	1	579	0.155922
A	MA0762.1	ETV2	0.251	1	579	0.365725
A	MA0761.1	ETV1	0.057	1	579	0.186187
A	MA0098.3	ETS1	0.0124	1	579	0.10963
A	MA0474.2	ERG	0.0417	1	579	0.16709
A	MA0760.1	ERF	0.0351	1	579	0.155922
A	MA0759.1	ELK3	0.0506	1	579	0.186187
A	MA0473.2	ELF1	0.251	1	579	0.365725
A	MA0756.1	ONECUT2	0.0441	1	579	0.170777
A	MA0755.1	CUX2	0.0556	1	579	0.186187
A	MA0752.1	ZNF410	1	1	579	1
A	MA0088.2	ZNF143	0.474	1	579	0.539444
A	MA0751.1	ZIC4	0.0439	1	579	0.170777
A	MA0749.1	ZBED1	0.743	1	579	0.771063
A	MA0748.1	YY2	0.228	1	579	0.342594
A	MA0745.1	SNAI2	0.0626	1	579	0.186187
A	MA0742.1	Klf12	0.0354	1	579	0.155922
A	MA0739.1	Hic1	0.0133	1	579	0.10963
A	MA0736.1	GLIS2	0.0943	1	579	0.245031
A	MA0734.1	GLI2	0.228	1	579	0.342594
A	MA0733.1	EGR4	0.288	1	579	0.388702
A	MA0472.2	EGR2	0.0666	1	579	0.191185
A	MA0729.1	RARA	1	1	579	1
A	MA0727.1	NR3C2	0.645	1	579	0.687716
A	MA0113.3	NR3C1	0.645	1	579	0.687716
A	MA0017.2	NR2F1	0.168	1	579	0.296026
A	MA0114.3	Hnf4a	0.54	1	579	0.601506
A	MA0592.2	Esrra	0.372	1	579	0.452835
A	MA0141.3	ESRRB	0.206	1	579	0.329258
A	MA0726.1	VSX2	0.121	1	579	0.25114
A	MA0725.1	VSX1	0.176	1	579	0.296026
A	MA0724.1	VENTX	0.121	1	579	0.25114
A	MA0723.1	VAX2	0.121	1	579	0.25114
A	MA0722.1	VAX1	0.0886	1	579	0.23316
A	MA0721.1	UNCX	0.176	1	579	0.296026
A	MA0720.1	Shox2	0.121	1	579	0.25114
A	MA0719.1	RHOXF1	0.509	1	579	0.569172
A	MA0718.1	RAX	0.0626	1	579	0.186187
A	MA0717.1	RAX2	0.176	1	579	0.296026
A	MA0716.1	PRRX1	0.121	1	579	0.25114
A	MA0715.1	PROP1	0.427	1	579	0.499911
A	MA0714.1	PITX3	0.752	1	579	0.777606
A	MA0713.1	PHOX2A	0.26	1	579	0.37599
A	MA0132.2	PDX1	0.228	1	579	0.342594
A	MA0712.1	OTX2	0.814	1	579	0.82982
A	MA0711.1	OTX1	0.903	1	579	0.912489
A	MA0124.2	Nkx3-1	0.56	1	579	0.620192
A	MA0710.1	NOTO	0.121	1	579	0.25114
A	MA0122.2	NKX3-2	0.121	1	579	0.25114
A	MA0709.1	Msx3	0.0873	1	579	0.232129
A	MA0708.1	MSX2	0.121	1	579	0.25114
A	MA0707.1	MNX1	0.0436	1	579	0.170777
A	MA0706.1	MEOX2	0.0216	1	579	0.128487
A	MA0705.1	Lhx8	0.276	1	579	0.377374
A	MA0704.1	Lhx4	0.121	1	579	0.25114
A	MA0703.1	LMX1B	0.176	1	579	0.296026
A	MA0702.1	LMX1A	0.121	1	579	0.25114
A	MA0701.1	LHX9	0.121	1	579	0.25114
A	MA0700.1	LHX2	0.228	1	579	0.342594
A	MA0699.1	LBX2	0.121	1	579	0.25114
A	MA0698.1	ZBTB18	0.0389	1	579	0.163834
A	MA0697.1	ZIC3	0.0624	1	579	0.186187
A	MA0696.1	ZIC1	0.285	1	579	0.387842
A	MA0695.1	ZBTB7C	0.16	1	579	0.294013
A	MA0694.1	ZBTB7B	0.125	1	579	0.251564
A	MA0692.1	TFEB	0.309	1	579	0.405211
A	MA0145.3	TFCP2	0.276	1	579	0.377374
A	MA0691.1	TFAP4	0.0626	1	579	0.186187
A	MA0090.2	TEAD1	0.00763	1	579	0.0844242
A	MA0687.1	SPIC	0.445	1	579	0.51353
A	MA0080.4	SPI1	0.176	1	579	0.296026
A	MA0686.1	SPDEF	0.709	1	579	0.743805
A	MA0684.1	RUNX3	0.226	1	579	0.342594
A	MA0075.2	Prrx2	0.0798	1	579	0.218221
A	MA0682.1	Pitx1	0.491	1	579	0.553334
A	MA0681.1	Phox2b	0.454	1	579	0.520791
A	MA0680.1	PAX7	0.176	1	579	0.296026
A	MA0068.2	PAX4	0.562	1	579	0.621215
A	MA0679.1	ONECUT1	0.163	1	579	0.296026
A	MA0678.1	OLIG2	0.322	1	579	0.407443
A	MA0676.1	Nr2e1	0.61	1	579	0.66393
A	MA0675.1	NKX6-2	0.0726	1	579	0.206356
A	MA0674.1	NKX6-1	0.118	1	579	0.25114
A	MA0673.1	NKX2-8	0.267	1	579	0.377374
A	MA0672.1	NKX2-3	0.623	1	579	0.671908
A	MA0048.2	NHLH1	0.0666	1	579	0.191185
A	MA0671.1	NFIX	0.132	1	579	0.259945
A	MA0669.1	NEUROG2	0.31	1	579	0.405601
A	MA0668.1	NEUROD2	0.364	1	579	0.445919
A	MA0667.1	MYF6	0.551	1	579	0.612576
A	MA0666.1	MSX1	0.137	1	579	0.267057
A	MA0665.1	MSC	0.611	1	579	0.66393
A	MA0664.1	MLXIPL	0.226	1	579	0.342594
A	MA0663.1	MLX	0.197	1	579	0.318401
A	MA0662.1	MIXL1	0.228	1	579	0.342594
A	MA0661.1	MEOX1	0.151	1	579	0.281055
A	MA0660.1	MEF2B	0.126	1	579	0.251564
A	MA0659.1	MAFG	0.737	1	579	0.768986
A	MA0658.1	LHX6	0.121	1	579	0.25114
A	MA0657.1	KLF13	0.289	1	579	0.388702
A	MA0656.1	JDP2(var.2)	0.0617	1	579	0.186187
A	MA0654.1	ISX	0.121	1	579	0.25114
A	MA0653.1	IRF9	0.792	1	579	0.813139
A	MA0486.2	HSF1	0.322	1	579	0.407443
A	MA0651.1	HOXC11	0.336	1	579	0.422379
A	MA0650.1	HOXA13	0.24	1	579	0.352937
A	MA0153.2	HNF1B	0.308	1	579	0.40482
A	MA0046.2	HNF1A	0.296	1	579	0.396269
A	MA0043.2	HLF	0.453	1	579	0.520679
A	MA0131.2	HINFP	0.0408	1	579	0.165786
A	MA0649.1	HEY2	0.301	1	579	0.399257
A	MA0648.1	GSC	0.884	1	579	0.894856
A	MA0647.1	GRHL1	0.0345	1	579	0.155922
A	MA0646.1	GCM1	0.0496	1	579	0.185839
A	MA0157.2	FOXO3	0.0363	1	579	0.158675
A	MA0033.2	FOXL1	0.00696	1	579	0.0819576
A	MA0042.2	FOXI1	0.0192	1	579	0.122375
A	MA0475.2	FLI1	0.117	1	579	0.25114
A	MA0645.1	ETV6	0.0626	1	579	0.186187
A	MA0644.1	ESX1	0.0626	1	579	0.186187
A	MA0643.1	Esrrg	0.32	1	579	0.407443
A	MA0642.1	EN2	0.226	1	579	0.342594
A	MA0027.2	EN1	0.228	1	579	0.342594
A	MA0136.2	ELF5	0.117	1	579	0.25114
A	MA0641.1	ELF4	0.21	1	579	0.334724
A	MA0640.1	ELF3	0.382	1	579	0.460154
A	MA0598.2	EHF	0.302	1	579	0.399665
A	MA0639.1	DBP	0.428	1	579	0.499911
A	MA0638.1	CREB3	0.226	1	579	0.342594
A	MA0637.1	CENPB	0.621	1	579	0.671006
A	MA0636.1	BHLHE41	0.364	1	579	0.445919
A	MA0635.1	BARHL2	0.741	1	579	0.770373
A	MA0007.3	Ar	0.86	1	579	0.872091
A	MA0634.1	ALX3	0.105	1	579	0.25114
A	MA0633.1	Twist2	0.263	1	579	0.377374
A	MA0632.1	Tcfl5	0.139	1	579	0.267622
A	MA0631.1	Six3	0.204	1	579	0.327877
A	MA0630.1	SHOX	0.176	1	579	0.296026
A	MA0629.1	Rhox11	0.0243	1	579	0.137462
A	MA0628.1	POU6F1	0.0626	1	579	0.186187
A	MA0627.1	Pou2f3	0.121	1	579	0.25114
A	MA0626.1	Npas2	0.18	1	579	0.299308
A	MA0625.1	NFATC3	0.121	1	579	0.25114
A	MA0624.1	NFATC1	0.228	1	579	0.342594
A	MA0623.1	Neurog1	0.323	1	579	0.407814
A	MA0622.1	Mlxip	0.141	1	579	0.267622
A	MA0621.1	mix-a	0.0626	1	579	0.186187
A	MA0619.1	LIN54	0.121	1	579	0.25114
A	MA0618.1	LBX1	0.646	1	579	0.687716
A	MA0617.1	Id2	0.238	1	579	0.352937
A	MA0616.1	Hes2	0.171	1	579	0.296026
A	MA1099.1	Hes1	0.105	1	579	0.25114
A	MA0615.1	Gmeb1	0.237	1	579	0.352446
A	MA0614.1	Foxj2	0.0169	1	579	0.118181
A	MA0613.1	FOXG1	0.0198	1	579	0.12418
A	MA0612.1	EMX1	0.0572	1	579	0.186187
A	MA0611.1	Dux	0.43	1	579	0.501232
A	MA0610.1	DMRT3	0.375	1	579	0.455526
A	MA0609.1	Crem	0.105	1	579	0.25114
A	MA0608.1	Creb3l2	0.0346	1	579	0.155922
A	MA0607.1	Bhlha15	0.144	1	579	0.27242
A	MA0606.1	NFAT5	0.121	1	579	0.25114
A	MA0605.1	Atf3	0.0176	1	579	0.120895
A	MA0604.1	Atf1	0.212	1	579	0.336981
A	MA0603.1	Arntl	0.177	1	579	0.296026
A	MA0602.1	Arid5a	0.49	1	579	0.553334
A	MA0601.1	Arid3b	0.0635	1	579	0.186936
A	MA0597.1	THAP1	0.0744	1	579	0.210435
A	MA0596.1	SREBF2	0.0792	1	579	0.217611
A	MA0595.1	SREBF1	0.0167	1	579	0.118181
A	MA0594.1	Hoxa9	0.0211	1	579	0.128487
A	MA0593.1	FOXP2	0.0559	1	579	0.186187
A	MA0591.1	Bach1::Mafk	0.307	1	579	0.404427
A	MA0095.2	YY1	0.141	1	579	0.267622
A	MA0093.2	USF1	0.193	1	579	0.315318
A	MA0140.2	GATA1::TAL1	0.0626	1	579	0.186187
A	MA0144.2	STAT3	0.232	1	579	0.346798
A	MA0137.3	STAT1	0.0322	1	579	0.155922
A	MA0143.3	Sox2	0.276	1	579	0.377374
A	MA0150.2	Nfe2l2	0.338	1	579	0.42397
A	MA0050.2	IRF1	0.456	1	579	0.522048
A	MA0035.3	Gata1	0.0604	1	579	0.186187
A	MA0148.3	FOXA1	0.126	1	579	0.251564
A	MA0258.2	ESR2	0.0352	1	579	0.155922
A	MA0076.2	ELK4	0.0281	1	579	0.150127
A	MA0102.3	CEBPA	0.0586	1	579	0.186187
A	MA0528.1	ZNF263	0.00782	1	579	0.0844242
A	MA0527.1	ZBTB33	0.814	1	579	0.82982
A	MA0523.1	TCF7L2	0.808	1	579	0.826624
A	MA0521.1	Tcf12	0.268	1	579	0.377374
A	MA0520.1	Stat6	0.276	1	579	0.377374
A	MA0462.1	BATF::JUN	0.0179	1	579	0.121509
A	MA0463.1	Bcl6	0.0311	1	579	0.155922
A	MA0465.1	CDX2	0.194	1	579	0.315318
A	MA0467.1	Crx	0.659	1	579	0.698976
A	MA0468.1	DUX4	0.441	1	579	0.509934
A	MA0470.1	E2F4	0.276	1	579	0.377374
A	MA0471.1	E2F6	0.019	1	579	0.122375
A	MA0479.1	FOXH1	0.024	1	579	0.137462
A	MA0480.1	Foxo1	0.0145	1	579	0.11614
A	MA0482.1	Gata4	0.0272	1	579	0.150127
A	MA0483.1	Gfi1b	0.231	1	579	0.3462
A	MA0484.1	HNF4G	0.0477	1	579	0.182271
A	MA0485.1	Hoxc9	0.171	1	579	0.296026
A	MA0488.1	JUN	0.165	1	579	0.296026
A	MA0492.1	JUND(var.2)	0.0488	1	579	0.185247
A	MA0494.1	Nr1h3::Rxra	0.147	1	579	0.277186
A	MA0497.1	MEF2C	0.491	1	579	0.553334
A	MA0499.1	Myod1	0.139	1	579	0.267622
A	MA0500.1	Myog	0.205	1	579	0.328569
A	MA0501.1	MAF::NFE2	0.726	1	579	0.75888
A	MA0502.1	NFYB	0.136	1	579	0.266007
A	MA0503.1	Nkx2-5(var.2)	0.0293	1	579	0.152675
A	MA0505.1	Nr5a2	0.262	1	579	0.377374
A	MA0506.1	NRF1	0.826	1	579	0.840568
A	MA0507.1	POU2F2	0.0345	1	579	0.155922
A	MA0509.1	Rfx1	0.186	1	579	0.308397
A	MA0513.1	SMAD2::SMAD3::SMAD4	0.0421	1	579	0.167529
A	MA0514.1	Sox3	0.405	1	579	0.480833
A	MA0515.1	Sox6	0.54	1	579	0.601506
A	MA0517.1	STAT1::STAT2	0.394	1	579	0.471656
A	MA0518.1	Stat4	0.263	1	579	0.377374
A	MA0519.1	Stat5a::Stat5b	0.417	1	579	0.493051
A	MA0259.1	ARNT::HIF1A	0.0408	1	579	0.165786
A	MA0164.1	Nr2e3	0.611	1	579	0.66393
A	MA0163.1	PLAG1	0.0384	1	579	0.163834
A	MA0159.1	RARA::RXRA	0.276	1	579	0.377374
A	MA0158.1	HOXA5	0.567	1	579	0.624349
A	MA0155.1	INSM1	0.087	1	579	0.232129
A	MA0152.1	NFATC2	0.41	1	579	0.48577
A	MA0151.1	Arid3a	0.254	1	579	0.369164
A	MA0065.2	Pparg::Rxra	0.0167	1	579	0.118181
A	MA0047.2	Foxa2	0.0626	1	579	0.186187
A	MA0002.2	RUNX1	0.26	1	579	0.37599
A	MA0138.2	REST	0.707	1	579	0.743058
A	MA0062.2	Gabpa	0.138	1	579	0.267622
A	MA0149.1	EWSR1-FLI1	0.322	1	579	0.407443
A	MA0142.1	Pou5f1::Sox2	0.379	1	579	0.458455
A	MA0135.1	Lhx3	0.176	1	579	0.296026
A	MA0130.1	ZNF354C	0.0492	1	579	0.185545
A	MA0125.1	Nobox	0.141	1	579	0.267622
A	MA0119.1	NFIC::TLX1	0.712	1	579	0.745597
A	MA0111.1	Spz1	0.121	1	579	0.25114
A	MA0109.1	HLTF	0.121	1	579	0.25114
A	MA0108.2	TBP	0.39	1	579	0.467838
A	MA0107.1	RELA	0.18	1	579	0.299308
A	MA0101.1	REL	0.0408	1	579	0.165786
A	MA0092.1	Hand1::Tcf3	0.136	1	579	0.266007
A	MA0091.1	TAL1::TCF3	0.312	1	579	0.406375
A	MA0089.1	MAFG::NFE2L1	0.0626	1	579	0.186187
A	MA0087.1	Sox5	0.121	1	579	0.25114
A	MA0084.1	SRY	0.276	1	579	0.377374
A	MA0081.1	SPIB	0.592	1	579	0.649399
A	MA0078.1	Sox17	0.0844	1	579	0.228633
A	MA0077.1	SOX9	0.153	1	579	0.282952
A	MA0073.1	RREB1	0.149	1	579	0.279133
A	MA0072.1	RORA(var.2)	0.368	1	579	0.448913
A	MA0071.1	RORA	0.1	1	579	0.25114
A	MA0070.1	PBX1	0.802	1	579	0.821943
A	MA0069.1	Pax6	0.749	1	579	0.775894
A	MA0067.1	Pax2	0.687	1	579	0.724409
A	MA0063.1	Nkx2-5	0.00504	1	579	0.0660927
A	MA0059.1	MAX::MYC	0.322	1	579	0.407443
A	MA0057.1	MZF1(var.2)	0.0156	1	579	0.11614
A	MA0051.1	IRF2	0.172	1	579	0.296026
A	MA0041.1	Foxd3	0.00921	1	579	0.0871175
A	MA0040.1	Foxq1	0.441	1	579	0.509934
A	MA0038.1	Gfi1	0.226	1	579	0.342594
A	MA0031.1	FOXD1	0.349	1	579	0.435872
A	MA0030.1	FOXF2	0.297	1	579	0.396688
A	MA0029.1	Mecom	0.621	1	579	0.671006
A	MA0025.1	NFIL3	0.645	1	579	0.687716
A	MA0019.1	Ddit3::Cebpa	0.463	1	579	0.529012
A	MA0006.1	Ahr::Arnt	0.132	1	579	0.259945
A	MA0004.1	Arnt	0.171	1	579	0.296026
A	MA0731.1	BCL6B	1	1	579	1
B	MA0810.1	TFAP2A(var.2)	1.6e-06	0.00884	5.12	0.0009264
B	MA0056.1	MZF1	1.11e-05	0.116	67.2	0.0029143
B	MA0599.1	KLF5	1.51e-05	0.159	91.8	0.0029143
B	MA0858.1	Rarb(var.2)	0.0387	0.326	189	0.213403
B	MA0079.3	SP1	3.58e-05	0.353	204	0.00518205
B	MA0736.1	GLIS2	0.000974	0.365	211	0.0512678
B	MA0528.1	ZNF263	7.36e-05	0.402	233	0.00852288
B	MA0811.1	TFAP2B	0.000139	0.463	268	0.0134135
B	MA0524.2	TFAP2C	0.000201	0.609	353	0.0166256
B	MA0864.1	E2F2	0.112	0.758	439	0.33775
B	MA0753.1	ZNF740	0.000407	0.771	446	0.0294566
B	MA0730.1	RARA(var.2)	0.0387	0.809	469	0.213403
B	MA0758.1	E2F7	0.0575	0.82	475	0.252216
B	MA0476.1	FOS	0.000873	0.825	478	0.0505467
B	MA0863.1	MTF1	0.0195	0.84	487	0.166037
B	MA0115.1	NR1H2::RXRA	0.146	0.872	505	0.362807
B	MA0655.1	JDP2	0.00256	0.906	525	0.0804505
B	MA0749.1	ZBED1	0.068	0.909	526	0.277268
B	MA0488.1	JUN	0.00177	0.918	532	0.068322
B	MA0478.1	FOSL2	0.00264	0.979	567	0.0804505
B	MA0870.1	Sox1	0.0759	0.993	575	0.289119
B	MA0114.3	Hnf4a	0.0387	0.993	575	0.213403
B	MA0841.1	NFE2	0.0195	0.997	577	0.166037
B	MA0776.1	MYBL1	0.0186	0.998	578	0.166037
B	MA0861.1	TP73	0.0479	0.998	578	0.241084
B	MA0843.1	TEF	0.0075	0.998	578	0.1351
B	MA0489.1	JUN(var.2)	0.0036	0.999	578	0.0952718
B	MA0155.1	INSM1	0.00223	0.999	578	0.0804505
B	MA0490.1	JUNB	0.00362	0.999	578	0.0952718
B	MA0516.1	SP2	0.000706	1	579	0.0454193
B	MA0595.1	SREBF1	0.00318	1	579	0.092061
B	MA0074.1	RXRA::VDR	0.068	1	579	0.277268
B	MA1101.1	BACH2	0.00758	1	579	0.1351
B	MA1135.1	FOSB::JUNB	0.00523	1	579	0.125527
B	MA0477.1	FOSL1	0.00725	1	579	0.1351
B	MA0471.1	E2F6	0.00145	1	579	0.068322
B	MA0741.1	KLF16	0.00155	1	579	0.068322
B	MA0146.2	Zfx	0.00175	1	579	0.068322
B	MA0491.1	JUND	0.0105	1	579	0.1351
B	MA0767.1	GCM2	0.0108	1	579	0.135939
B	MA0159.1	RARA::RXRA	0.0195	1	579	0.166037
B	MA1128.1	FOSL1::JUN	0.00668	1	579	0.1351
B	MA0163.1	PLAG1	0.0166	1	579	0.166037
B	MA1102.1	CTCFL	0.00512	1	579	0.125527
B	MA0029.1	Mecom	0.0387	1	579	0.213403
B	MA0520.1	Stat6	0.00542	1	579	0.125527
B	MA1144.1	FOSL2::JUND	0.00917	1	579	0.1351
B	MA1141.1	FOS::JUND	0.00985	1	579	0.1351
B	MA0832.1	Tcf21	0.0602	1	579	0.258191
B	MA0596.1	SREBF2	0.00863	1	579	0.1351
B	MA1149.1	RARA::RXRG	0.0195	1	579	0.166037
B	MA0794.1	PROX1	0.0575	1	579	0.252216
B	MA0119.1	NFIC::TLX1	0.125	1	579	0.3474
B	MA0107.1	RELA	0.0104	1	579	0.1351
B	MA0865.1	E2F8	0.0957	1	579	0.31845
B	MA0102.3	CEBPA	0.00881	1	579	0.1351
B	MA0066.1	PPARG	0.256	1	579	0.453668
B	MA0099.3	FOS::JUN	0.00934	1	579	0.1351
B	MA0731.1	BCL6B	1	1	579	1
B	MA0507.1	POU2F2	0.00985	1	579	0.1351
B	MA0591.1	Bach1::Mafk	0.0569	1	579	0.252216
B	MA0072.1	RORA(var.2)	0.103	1	579	0.327676
B	MA0746.1	SP3	0.00258	1	579	0.0804505
B	MA0492.1	JUND(var.2)	0.0221	1	579	0.171384
B	MA0751.1	ZIC4	0.0217	1	579	0.171384
B	MA0484.1	HNF4G	0.00985	1	579	0.1351
B	MA0696.1	ZIC1	0.0705	1	579	0.277684
B	MA1104.1	GATA6	0.006	1	579	0.133615
B	MA0071.1	RORA	0.0125	1	579	0.147704
B	MA0501.1	MAF::NFE2	0.0739	1	579	0.285254
B	MA0091.1	TAL1::TCF3	0.0195	1	579	0.166037
B	MA0161.2	NFIC	0.0101	1	579	0.1351
B	MA0137.3	STAT1	0.0114	1	579	0.140438
B	MA1138.1	FOSL2::JUNB	0.0149	1	579	0.166037
B	MA0508.2	PRDM1	0.00768	1	579	0.1351
B	MA1134.1	FOS::JUNB	0.0179	1	579	0.166037
B	MA0468.1	DUX4	0.0222	1	579	0.171384
B	MA1421.1	TCF7L1	0.129	1	579	0.3474
B	MA1420.1	IRF5	0.306	1	579	0.503826
B	MA1419.1	IRF4	1	1	579	1
B	MA1418.1	IRF3	0.799	1	579	0.877839
B	MA0162.3	EGR1	0.656	1	579	0.776736
B	MA1153.1	Smad4	0.224	1	579	0.439647
B	MA0693.2	VDR	0.447	1	579	0.625041
B	MA0831.2	TFE3	0.62	1	579	0.751004
B	MA1152.1	SOX15	0.432	1	579	0.61156
B	MA1151.1	RORC	0.0939	1	579	0.316094
B	MA1150.1	RORB	0.0387	1	579	0.213403
B	MA1148.1	PPARA::RXRA	0.436	1	579	0.615628
B	MA1147.1	NR4A2::RXRA	0.0939	1	579	0.316094
B	MA1146.1	NR1A4::RXRA	0.0711	1	579	0.278155
B	MA1145.1	FOSL2::JUND(var.2)	0.437	1	579	0.615628
B	MA1143.1	FOSL1::JUND(var.2)	0.0572	1	579	0.252216
B	MA1142.1	FOSL1::JUND	0.0483	1	579	0.241084
B	MA1140.1	JUNB(var.2)	0.0568	1	579	0.252216
B	MA1139.1	FOSL2::JUNB(var.2)	0.186	1	579	0.40969
B	MA1137.1	FOSL1::JUNB	0.00933	1	579	0.1351
B	MA1136.1	FOSB::JUNB(var.2)	0.198	1	579	0.410903
B	MA1133.1	JUN::JUNB(var.2)	0.271	1	579	0.468385
B	MA1132.1	JUN::JUNB	0.0191	1	579	0.166037
B	MA1131.1	FOSL2::JUN(var.2)	0.0323	1	579	0.209331
B	MA1130.1	FOSL2::JUN	0.0253	1	579	0.185852
B	MA1129.1	FOSL1::JUN(var.2)	0.112	1	579	0.33775
B	MA1127.1	FOSB::JUN	0.187	1	579	0.40969
B	MA1126.1	FOS::JUN(var.2)	0.388	1	579	0.574558
B	MA0037.3	GATA3	0.0856	1	579	0.311713
B	MA1155.1	ZSCAN4	0.875	1	579	0.931296
B	MA1154.1	ZNF282	0.247	1	579	0.453668
B	MA1125.1	ZNF384	0.257	1	579	0.453668
B	MA1124.1	ZNF24	0.42	1	579	0.597494
B	MA0103.3	ZEB1	0.217	1	579	0.431763
B	MA0750.2	ZBTB7A	0.0705	1	579	0.277684
B	MA0526.2	USF2	0.191	1	579	0.40969
B	MA1123.1	TWIST1	0.0328	1	579	0.209331
B	MA1122.1	TFDP1	0.0173	1	579	0.166037
B	MA1121.1	TEAD2	0.202	1	579	0.415901
B	MA1120.1	SOX13	0.0517	1	579	0.249959
B	MA0442.2	SOX10	0.144	1	579	0.362807
B	MA1119.1	SIX2	0.537	1	579	0.687403
B	MA1118.1	SIX1	0.493	1	579	0.659231
B	MA1117.1	RELB	0.0286	1	579	0.199511
B	MA1116.1	RBPJ	0.0387	1	579	0.213403
B	MA1115.1	POU5F1	0.0257	1	579	0.185852
B	MA1114.1	PBX3	0.256	1	579	0.453668
B	MA1113.1	PBX2	0.103	1	579	0.327676
B	MA0014.3	PAX5	0.328	1	579	0.520307
B	MA1112.1	NR4A1	0.37	1	579	0.559347
B	MA1111.1	NR2F2	0.252	1	579	0.453668
B	MA1110.1	NR1H4	0.103	1	579	0.327676
B	MA0060.3	NFYA	0.18	1	579	0.408706
B	MA1109.1	NEUROD1	0.0585	1	579	0.254501
B	MA0104.4	MYCN	0.515	1	579	0.672892
B	MA0100.3	MYB	0.294	1	579	0.493409
B	MA0147.3	MYC	0.452	1	579	0.629106
B	MA1108.1	MXI1	0.385	1	579	0.574523
B	MA0620.2	MITF	0.179	1	579	0.408706
B	MA0496.2	MAFK	0.563	1	579	0.708364
B	MA0495.2	MAFF	0.483	1	579	0.651543
B	MA1107.1	KLF9	0.0387	1	579	0.213403
B	MA0039.3	KLF4	0.0781	1	579	0.291741
B	MA1106.1	HIF1A	0.46	1	579	0.635656
B	MA1105.1	GRHL2	0.601	1	579	0.734133
B	MA0036.3	GATA2	0.0481	1	579	0.241084
B	MA0481.2	FOXP1	0.109	1	579	0.337492
B	MA1103.1	FOXK2	0.138	1	579	0.358305
B	MA0852.2	FOXK1	0.267	1	579	0.465642
B	MA0018.3	CREB1	0.0252	1	579	0.185852
B	MA1100.1	ASCL1	0.0302	1	579	0.202983
B	MA0914.1	ISL2	0.146	1	579	0.362807
B	MA0913.1	Hoxd9	0.678	1	579	0.789863
B	MA0912.1	Hoxd3	0.718	1	579	0.823212
B	MA0911.1	Hoxa11	0.048	1	579	0.241084
B	MA0910.1	Hoxd8	0.44	1	579	0.61835
B	MA0909.1	HOXD13	0.237	1	579	0.452881
B	MA0908.1	HOXD11	0.168	1	579	0.393814
B	MA0907.1	HOXC13	0.129	1	579	0.3474
B	MA0906.1	HOXC12	0.0759	1	579	0.289119
B	MA0905.1	HOXC10	0.0906	1	579	0.316094
B	MA0904.1	Hoxb5	0.885	1	579	0.939549
B	MA0903.1	HOXB3	0.341	1	579	0.533619
B	MA0902.1	HOXB2	0.566	1	579	0.708904
B	MA0901.1	HOXB13	0.0705	1	579	0.277684
B	MA0900.1	HOXA2	0.572	1	579	0.708904
B	MA0899.1	HOXA10	0.479	1	579	0.651543
B	MA0898.1	Hmx3	0.335	1	579	0.52565
B	MA0897.1	Hmx2	0.279	1	579	0.477932
B	MA0896.1	Hmx1	0.165	1	579	0.388354
B	MA0895.1	HMBOX1	0.285	1	579	0.483915
B	MA0894.1	HESX1	0.509	1	579	0.668279
B	MA0893.1	GSX2	0.675	1	579	0.787954
B	MA0892.1	GSX1	0.515	1	579	0.672892
B	MA0891.1	GSC2	0.503	1	579	0.66341
B	MA0890.1	GBX2	0.195	1	579	0.40969
B	MA0889.1	GBX1	0.299	1	579	0.496049
B	MA0888.1	EVX2	0.499	1	579	0.661146
B	MA0887.1	EVX1	0.468	1	579	0.639085
B	MA0886.1	EMX2	0.57	1	579	0.708904
B	MA0885.1	Dlx2	0.256	1	579	0.453668
B	MA0884.1	DUXA	0.0456	1	579	0.241084
B	MA0883.1	Dmbx1	0.924	1	579	0.969196
B	MA0882.1	DLX6	0.299	1	579	0.496049
B	MA0881.1	Dlx4	0.263	1	579	0.461445
B	MA0880.1	Dlx3	0.277	1	579	0.475914
B	MA0879.1	Dlx1	0.315	1	579	0.503826
B	MA0878.1	CDX1	0.345	1	579	0.535536
B	MA0877.1	Barhl1	0.0337	1	579	0.210041
B	MA0876.1	BSX	0.546	1	579	0.693276
B	MA0875.1	BARX1	0.39	1	579	0.57458
B	MA0874.1	Arx	0.196	1	579	0.40969
B	MA0873.1	HOXD12	0.0474	1	579	0.241084
B	MA0028.2	ELK1	0.315	1	579	0.503826
B	MA0872.1	TFAP2A(var.3)	0.226	1	579	0.440586
B	MA0871.1	TFEC	0.537	1	579	0.687403
B	MA0869.1	Sox11	1	1	579	1
B	MA0868.1	SOX8	1	1	579	1
B	MA0867.1	SOX4	1	1	579	1
B	MA0866.1	SOX21	0.528	1	579	0.683919
B	MA0024.3	E2F1	0.204	1	579	0.415901
B	MA0862.1	GMEB2	0.12	1	579	0.3474
B	MA0106.3	TP53	0.605	1	579	0.737463
B	MA0525.2	TP63	1	1	579	1
B	MA0860.1	Rarg(var.2)	1	1	579	1
B	MA0859.1	Rarg	0.913	1	579	0.96114
B	MA0857.1	Rarb	1	1	579	1
B	MA0856.1	RXRG	0.195	1	579	0.40969
B	MA0855.1	RXRB	0.195	1	579	0.40969
B	MA0854.1	Alx1	0.834	1	579	0.903283
B	MA0853.1	Alx4	0.866	1	579	0.923414
B	MA0851.1	Foxj3	0.122	1	579	0.3474
B	MA0850.1	FOXP3	0.148	1	579	0.366205
B	MA0849.1	FOXO6	0.0848	1	579	0.310754
B	MA0848.1	FOXO4	0.268	1	579	0.465982
B	MA0847.1	FOXD2	0.314	1	579	0.503826
B	MA0846.1	FOXC2	0.328	1	579	0.520307
B	MA0032.2	FOXC1	0.485	1	579	0.651543
B	MA0845.1	FOXB1	0.687	1	579	0.79714
B	MA0844.1	XBP1	0.534	1	579	0.687403
B	MA0842.1	NRL	0.0222	1	579	0.171384
B	MA0117.2	Mafb	0.0939	1	579	0.316094
B	MA0840.1	Creb5	0.17	1	579	0.396895
B	MA0839.1	CREB3L1	0.932	1	579	0.975819
B	MA0838.1	CEBPG	0.825	1	579	0.90115
B	MA0837.1	CEBPE	0.153	1	579	0.372553
B	MA0836.1	CEBPD	0.187	1	579	0.40969
B	MA0466.2	CEBPB	0.23	1	579	0.445385
B	MA0835.1	BATF3	1	1	579	1
B	MA0834.1	ATF7	0.379	1	579	0.5685
B	MA0833.1	ATF4	0.964	1	579	1
B	MA0830.1	TCF4	0.313	1	579	0.503826
B	MA0522.2	TCF3	0.412	1	579	0.588983
B	MA0829.1	Srebf1(var.2)	0.622	1	579	0.751854
B	MA0828.1	SREBF2(var.2)	0.664	1	579	0.781004
B	MA0827.1	OLIG3	0.241	1	579	0.453668
B	MA0826.1	OLIG1	0.448	1	579	0.625041
B	MA0825.1	MNT	0.389	1	579	0.574569
B	MA0058.3	MAX	0.391	1	579	0.574591
B	MA0824.1	ID4	0.367	1	579	0.556264
B	MA0823.1	HEY1	0.944	1	579	0.986599
B	MA0822.1	HES7	1	1	579	1
B	MA0821.1	HES5	1	1	579	1
B	MA0820.1	FIGLA	0.126	1	579	0.3474
B	MA0819.1	CLOCK	0.633	1	579	0.757246
B	MA0818.1	BHLHE22	0.346	1	579	0.535652
B	MA0817.1	BHLHE23	0.208	1	579	0.421091
B	MA0464.2	BHLHE40	0.788	1	579	0.873482
B	MA0461.2	Atoh1	0.532	1	579	0.687403
B	MA0816.1	Ascl2	0.097	1	579	0.320931
B	MA0815.1	TFAP2C(var.3)	0.256	1	579	0.453668
B	MA0814.1	TFAP2C(var.2)	0.195	1	579	0.40969
B	MA0813.1	TFAP2B(var.3)	0.271	1	579	0.468385
B	MA0812.1	TFAP2B(var.2)	0.233	1	579	0.44969
B	MA0003.3	TFAP2A	0.228	1	579	0.442993
B	MA0809.1	TEAD4	0.349	1	579	0.537423
B	MA0808.1	TEAD3	0.156	1	579	0.372553
B	MA0807.1	TBX5	0.153	1	579	0.372553
B	MA0806.1	TBX4	0.343	1	579	0.535302
B	MA0805.1	TBX1	0.293	1	579	0.49316
B	MA0804.1	TBX19	0.335	1	579	0.52565
B	MA0803.1	TBX15	0.142	1	579	0.362807
B	MA0802.1	TBR1	0.365	1	579	0.554685
B	MA0801.1	MGA	0.387	1	579	0.574558
B	MA0800.1	EOMES	0.619	1	579	0.751004
B	MA0511.2	RUNX2	0.308	1	579	0.503826
B	MA0510.2	RFX5	0.299	1	579	0.496049
B	MA0799.1	RFX4	0.485	1	579	0.651543
B	MA0798.1	RFX3	0.557	1	579	0.702621
B	MA0797.1	TGIF2	0.692	1	579	0.801336
B	MA0796.1	TGIF1	1	1	579	1
B	MA0795.1	SMAD3	0.204	1	579	0.415901
B	MA0600.2	RFX2	0.585	1	579	0.71914
B	MA0793.1	POU6F2	0.146	1	579	0.362807
B	MA0792.1	POU5F1B	0.132	1	579	0.353833
B	MA0791.1	POU4F3	0.299	1	579	0.496049
B	MA0790.1	POU4F1	0.195	1	579	0.40969
B	MA0789.1	POU3F4	0.129	1	579	0.3474
B	MA0788.1	POU3F3	0.0792	1	579	0.293954
B	MA0787.1	POU3F2	0.0195	1	579	0.166037
B	MA0786.1	POU3F1	0.00985	1	579	0.1351
B	MA0785.1	POU2F1	0.129	1	579	0.3474
B	MA0784.1	POU1F1	0.143	1	579	0.362807
B	MA0783.1	PKNOX2	0.627	1	579	0.75282
B	MA0782.1	PKNOX1	0.539	1	579	0.687403
B	MA0781.1	PAX9	1	1	579	1
B	MA0780.1	PAX3	0.635	1	579	0.758072
B	MA0779.1	PAX1	0.682	1	579	0.792928
B	MA0778.1	NFKB2	0.107	1	579	0.337492
B	MA0105.4	NFKB1	0.249	1	579	0.453668
B	MA0777.1	MYBL2	0.527	1	579	0.683919
B	MA0775.1	MEIS3	0.256	1	579	0.453668
B	MA0774.1	MEIS2	0.116	1	579	0.346206
B	MA0498.2	MEIS1	0.208	1	579	0.421091
B	MA0773.1	MEF2D	0.219	1	579	0.43425
B	MA0052.3	MEF2A	0.142	1	579	0.362807
B	MA0772.1	IRF7	0.509	1	579	0.668279
B	MA0771.1	HSF4	0.19	1	579	0.40969
B	MA0770.1	HSF2	0.314	1	579	0.503826
B	MA0769.1	Tcf7	0.129	1	579	0.3474
B	MA0768.1	LEF1	0.0575	1	579	0.252216
B	MA0766.1	GATA5	0.121	1	579	0.3474
B	MA0156.2	FEV	0.0728	1	579	0.282894
B	MA0765.1	ETV5	0.141	1	579	0.362807
B	MA0764.1	ETV4	0.128	1	579	0.3474
B	MA0763.1	ETV3	0.109	1	579	0.337492
B	MA0762.1	ETV2	0.193	1	579	0.40969
B	MA0761.1	ETV1	0.125	1	579	0.3474
B	MA0098.3	ETS1	0.154	1	579	0.372553
B	MA0474.2	ERG	0.125	1	579	0.3474
B	MA0760.1	ERF	0.103	1	579	0.327676
B	MA0759.1	ELK3	0.154	1	579	0.372553
B	MA0473.2	ELF1	0.886	1	579	0.939549
B	MA0469.2	E2F3	1	1	579	1
B	MA0757.1	ONECUT3	0.503	1	579	0.66341
B	MA0756.1	ONECUT2	0.729	1	579	0.829255
B	MA0755.1	CUX2	0.243	1	579	0.453668
B	MA0754.1	CUX1	0.248	1	579	0.453668
B	MA0752.1	ZNF410	1	1	579	1
B	MA0088.2	ZNF143	0.718	1	579	0.823212
B	MA0748.1	YY2	0.496	1	579	0.661146
B	MA0747.1	SP8	0.0182	1	579	0.166037
B	MA0745.1	SNAI2	0.198	1	579	0.410903
B	MA0744.1	SCRT2	0.484	1	579	0.651543
B	MA0743.1	SCRT1	0.654	1	579	0.775955
B	MA0742.1	Klf12	0.0339	1	579	0.210041
B	MA0740.1	KLF14	0.313	1	579	0.503826
B	MA0739.1	Hic1	0.025	1	579	0.185852
B	MA0738.1	HIC2	0.0368	1	579	0.213403
B	MA0737.1	GLIS3	0.413	1	579	0.588983
B	MA0735.1	GLIS1	1	1	579	1
B	MA0734.1	GLI2	0.663	1	579	0.781004
B	MA0733.1	EGR4	0.109	1	579	0.337492
B	MA0732.1	EGR3	0.345	1	579	0.535536
B	MA0472.2	EGR2	0.216	1	579	0.431763
B	MA0729.1	RARA	1	1	579	1
B	MA0728.1	Nr2f6(var.2)	0.585	1	579	0.71914
B	MA0727.1	NR3C2	1	1	579	1
B	MA0113.3	NR3C1	0.81	1	579	0.888239
B	MA0017.2	NR2F1	0.0195	1	579	0.166037
B	MA0592.2	Esrra	0.188	1	579	0.40969
B	MA0141.3	ESRRB	0.282	1	579	0.481646
B	MA0112.3	ESR1	1	1	579	1
B	MA0726.1	VSX2	0.746	1	579	0.841977
B	MA0725.1	VSX1	0.767	1	579	0.857322
B	MA0724.1	VENTX	0.0589	1	579	0.254501
B	MA0723.1	VAX2	0.827	1	579	0.90115
B	MA0722.1	VAX1	0.844	1	579	0.903283
B	MA0721.1	UNCX	0.754	1	579	0.846058
B	MA0720.1	Shox2	0.841	1	579	0.903283
B	MA0719.1	RHOXF1	0.134	1	579	0.354274
B	MA0718.1	RAX	0.626	1	579	0.75282
B	MA0717.1	RAX2	0.725	1	579	0.827469
B	MA0716.1	PRRX1	0.795	1	579	0.875105
B	MA0715.1	PROP1	0.248	1	579	0.453668
B	MA0714.1	PITX3	0.19	1	579	0.40969
B	MA0713.1	PHOX2A	0.349	1	579	0.537423
B	MA0132.2	PDX1	0.552	1	579	0.699361
B	MA0712.1	OTX2	0.726	1	579	0.827469
B	MA0711.1	OTX1	0.665	1	579	0.781004
B	MA0124.2	Nkx3-1	0.241	1	579	0.453668
B	MA0710.1	NOTO	0.573	1	579	0.708904
B	MA0122.2	NKX3-2	0.234	1	579	0.45012
B	MA0709.1	Msx3	0.313	1	579	0.503826
B	MA0708.1	MSX2	0.468	1	579	0.639085
B	MA0707.1	MNX1	0.896	1	579	0.948417
B	MA0706.1	MEOX2	0.332	1	579	0.523782
B	MA0705.1	Lhx8	0.595	1	579	0.729883
B	MA0704.1	Lhx4	0.716	1	579	0.823212
B	MA0703.1	LMX1B	0.788	1	579	0.873482
B	MA0702.1	LMX1A	0.467	1	579	0.639085
B	MA0701.1	LHX9	0.748	1	579	0.842591
B	MA0700.1	LHX2	0.254	1	579	0.453668
B	MA0699.1	LBX2	0.737	1	579	0.835074
B	MA0698.1	ZBTB18	0.0353	1	579	0.213403
B	MA0697.1	ZIC3	0.136	1	579	0.354703
B	MA0695.1	ZBTB7C	0.0923	1	579	0.316094
B	MA0694.1	ZBTB7B	0.0607	1	579	0.258421
B	MA0692.1	TFEB	0.766	1	579	0.857322
B	MA0145.3	TFCP2	0.0575	1	579	0.252216
B	MA0691.1	TFAP4	0.237	1	579	0.452881
B	MA0090.2	TEAD1	0.256	1	579	0.453668
B	MA0690.1	TBX21	0.626	1	579	0.75282
B	MA0689.1	TBX20	0.468	1	579	0.639085
B	MA0688.1	TBX2	0.576	1	579	0.711096
B	MA0009.2	T	0.497	1	579	0.661146
B	MA0083.3	SRF	0.723	1	579	0.827306
B	MA0687.1	SPIC	0.412	1	579	0.588983
B	MA0080.4	SPI1	0.628	1	579	0.75282
B	MA0686.1	SPDEF	0.112	1	579	0.33775
B	MA0685.1	SP4	0.0509	1	579	0.249755
B	MA0512.2	Rxra	0.211	1	579	0.424198
B	MA0684.1	RUNX3	0.377	1	579	0.566969
B	MA0075.2	Prrx2	0.661	1	579	0.781004
B	MA0683.1	POU4F2	0.196	1	579	0.40969
B	MA0682.1	Pitx1	0.178	1	579	0.408706
B	MA0681.1	Phox2b	0.328	1	579	0.520307
B	MA0680.1	PAX7	0.793	1	579	0.875105
B	MA0068.2	PAX4	0.329	1	579	0.520467
B	MA0679.1	ONECUT1	0.744	1	579	0.841359
B	MA0678.1	OLIG2	0.249	1	579	0.453668
B	MA0677.1	Nr2f6	0.365	1	579	0.554685
B	MA0676.1	Nr2e1	0.0305	1	579	0.202983
B	MA0675.1	NKX6-2	0.466	1	579	0.639085
B	MA0674.1	NKX6-1	0.716	1	579	0.823212
B	MA0673.1	NKX2-8	0.217	1	579	0.431763
B	MA0672.1	NKX2-3	0.126	1	579	0.3474
B	MA0048.2	NHLH1	0.267	1	579	0.465642
B	MA0671.1	NFIX	0.157	1	579	0.372553
B	MA0670.1	NFIA	0.0665	1	579	0.275025
B	MA0669.1	NEUROG2	0.157	1	579	0.372553
B	MA0668.1	NEUROD2	0.446	1	579	0.625041
B	MA0667.1	MYF6	0.308	1	579	0.503826
B	MA0666.1	MSX1	0.499	1	579	0.661146
B	MA0665.1	MSC	0.0952	1	579	0.31845
B	MA0664.1	MLXIPL	0.733	1	579	0.832171
B	MA0663.1	MLX	0.844	1	579	0.903283
B	MA0662.1	MIXL1	0.83	1	579	0.901632
B	MA0661.1	MEOX1	0.177	1	579	0.408299
B	MA0660.1	MEF2B	0.252	1	579	0.453668
B	MA0659.1	MAFG	0.903	1	579	0.952344
B	MA0658.1	LHX6	0.276	1	579	0.475607
B	MA0657.1	KLF13	0.256	1	579	0.453668
B	MA0656.1	JDP2(var.2)	0.193	1	579	0.40969
B	MA0654.1	ISX	0.838	1	579	0.903283
B	MA0653.1	IRF9	1	1	579	1
B	MA0652.1	IRF8	0.786	1	579	0.873482
B	MA0486.2	HSF1	0.192	1	579	0.40969
B	MA0651.1	HOXC11	0.0195	1	579	0.166037
B	MA0650.1	HOXA13	0.0638	1	579	0.265757
B	MA0153.2	HNF1B	0.22	1	579	0.434744
B	MA0046.2	HNF1A	0.188	1	579	0.40969
B	MA0043.2	HLF	0.0848	1	579	0.310754
B	MA0131.2	HINFP	0.257	1	579	0.453668
B	MA0649.1	HEY2	0.821	1	579	0.898599
B	MA0648.1	GSC	0.077	1	579	0.289876
B	MA0647.1	GRHL1	0.134	1	579	0.354274
B	MA0646.1	GCM1	0.0523	1	579	0.249959
B	MA0157.2	FOXO3	0.0296	1	579	0.202983
B	MA0033.2	FOXL1	0.487	1	579	0.652715
B	MA0042.2	FOXI1	0.117	1	579	0.3474
B	MA0475.2	FLI1	0.119	1	579	0.3474
B	MA0645.1	ETV6	0.388	1	579	0.574558
B	MA0644.1	ESX1	0.642	1	579	0.764852
B	MA0643.1	Esrrg	0.309	1	579	0.503826
B	MA0642.1	EN2	0.256	1	579	0.453668
B	MA0027.2	EN1	0.644	1	579	0.765659
B	MA0136.2	ELF5	0.146	1	579	0.362807
B	MA0641.1	ELF4	0.84	1	579	0.903283
B	MA0640.1	ELF3	0.903	1	579	0.952344
B	MA0598.2	EHF	0.828	1	579	0.90115
B	MA0154.3	EBF1	0.129	1	579	0.3474
B	MA0639.1	DBP	0.0456	1	579	0.241084
B	MA0638.1	CREB3	0.516	1	579	0.672892
B	MA0637.1	CENPB	0.535	1	579	0.687403
B	MA0636.1	BHLHE41	0.412	1	579	0.588983
B	MA0635.1	BARHL2	0.0257	1	579	0.185852
B	MA0007.3	Ar	0.844	1	579	0.903283
B	MA0634.1	ALX3	0.838	1	579	0.903283
B	MA0633.1	Twist2	0.794	1	579	0.875105
B	MA0632.1	Tcfl5	0.211	1	579	0.424198
B	MA0631.1	Six3	0.091	1	579	0.316094
B	MA0630.1	SHOX	0.789	1	579	0.873482
B	MA0629.1	Rhox11	0.0878	1	579	0.313655
B	MA0628.1	POU6F1	0.538	1	579	0.687403
B	MA0627.1	Pou2f3	0.195	1	579	0.40969
B	MA0626.1	Npas2	0.432	1	579	0.61156
B	MA0625.1	NFATC3	0.144	1	579	0.362807
B	MA0624.1	NFATC1	0.133	1	579	0.354274
B	MA0623.1	Neurog1	0.413	1	579	0.588983
B	MA0622.1	Mlxip	0.924	1	579	0.969196
B	MA0621.1	mix-a	0.527	1	579	0.683919
B	MA0619.1	LIN54	0.0771	1	579	0.289876
B	MA0618.1	LBX1	0.196	1	579	0.40969
B	MA0617.1	Id2	0.862	1	579	0.920845
B	MA0616.1	Hes2	0.674	1	579	0.787954
B	MA1099.1	Hes1	0.753	1	579	0.846058
B	MA0615.1	Gmeb1	0.223	1	579	0.439173
B	MA0614.1	Foxj2	0.163	1	579	0.385212
B	MA0613.1	FOXG1	0.0198	1	579	0.166148
B	MA0612.1	EMX1	0.376	1	579	0.566937
B	MA0611.1	Dux	0.116	1	579	0.346206
B	MA0610.1	DMRT3	0.385	1	579	0.574523
B	MA0609.1	Crem	0.0939	1	579	0.316094
B	MA0608.1	Creb3l2	0.405	1	579	0.588983
B	MA0607.1	Bhlha15	0.1	1	579	0.325281
B	MA0606.1	NFAT5	0.0981	1	579	0.322727
B	MA0605.1	Atf3	0.175	1	579	0.4053
B	MA0604.1	Atf1	0.174	1	579	0.404602
B	MA0603.1	Arntl	0.413	1	579	0.588983
B	MA0602.1	Arid5a	0.78	1	579	0.870173
B	MA0601.1	Arid3b	0.564	1	579	0.708364
B	MA0597.1	THAP1	0.0473	1	579	0.241084
B	MA0594.1	Hoxa9	0.0632	1	579	0.265165
B	MA0593.1	FOXP2	0.136	1	579	0.354703
B	MA0095.2	YY1	0.701	1	579	0.810138
B	MA0093.2	USF1	0.484	1	579	0.651543
B	MA0140.2	GATA1::TAL1	0.18	1	579	0.408706
B	MA0144.2	STAT3	0.00834	1	579	0.1351
B	MA0143.3	Sox2	0.0186	1	579	0.166037
B	MA0150.2	Nfe2l2	0.0936	1	579	0.316094
B	MA0050.2	IRF1	0.458	1	579	0.635656
B	MA0035.3	Gata1	0.0384	1	579	0.213403
B	MA0148.3	FOXA1	0.399	1	579	0.584863
B	MA0258.2	ESR2	0.136	1	579	0.354703
B	MA0076.2	ELK4	0.0125	1	579	0.147704
B	MA0527.1	ZBTB33	0.572	1	579	0.708904
B	MA0523.1	TCF7L2	0.0195	1	579	0.166037
B	MA0521.1	Tcf12	0.026	1	579	0.185852
B	MA0462.1	BATF::JUN	0.0474	1	579	0.241084
B	MA0463.1	Bcl6	0.0221	1	579	0.171384
B	MA0465.1	CDX2	0.204	1	579	0.415901
B	MA0467.1	Crx	0.411	1	579	0.588983
B	MA0470.1	E2F4	0.0705	1	579	0.277684
B	MA0479.1	FOXH1	0.109	1	579	0.337492
B	MA0480.1	Foxo1	0.0697	1	579	0.277684
B	MA0482.1	Gata4	0.0218	1	579	0.171384
B	MA0483.1	Gfi1b	0.041	1	579	0.223953
B	MA0485.1	Hoxc9	0.411	1	579	0.588983
B	MA0493.1	Klf1	0.0275	1	579	0.194177
B	MA0494.1	Nr1h3::Rxra	0.568	1	579	0.708904
B	MA0497.1	MEF2C	0.0626	1	579	0.264565
B	MA0499.1	Myod1	0.1	1	579	0.325281
B	MA0500.1	Myog	0.0528	1	579	0.249959
B	MA0502.1	NFYB	0.119	1	579	0.3474
B	MA0503.1	Nkx2-5(var.2)	0.57	1	579	0.708904
B	MA0504.1	NR2C2	0.283	1	579	0.481932
B	MA0505.1	Nr5a2	0.202	1	579	0.415901
B	MA0506.1	NRF1	0.675	1	579	0.787954
B	MA0509.1	Rfx1	0.483	1	579	0.651543
B	MA0513.1	SMAD2::SMAD3::SMAD4	0.36	1	579	0.551429
B	MA0514.1	Sox3	0.155	1	579	0.372553
B	MA0515.1	Sox6	0.0341	1	579	0.210041
B	MA0517.1	STAT1::STAT2	0.541	1	579	0.688437
B	MA0518.1	Stat4	0.032	1	579	0.209331
B	MA0519.1	Stat5a::Stat5b	0.0508	1	579	0.249755
B	MA0259.1	ARNT::HIF1A	0.617	1	579	0.750511
B	MA0164.1	Nr2e3	0.157	1	579	0.372553
B	MA0160.1	NR4A2	0.129	1	579	0.3474
B	MA0158.1	HOXA5	0.0523	1	579	0.249959
B	MA0152.1	NFATC2	0.185	1	579	0.40969
B	MA0151.1	Arid3a	0.0864	1	579	0.31266
B	MA0065.2	Pparg::Rxra	0.248	1	579	0.453668
B	MA0047.2	Foxa2	0.181	1	579	0.409371
B	MA0002.2	RUNX1	0.407	1	579	0.588983
B	MA0138.2	REST	1	1	579	1
B	MA0062.2	Gabpa	0.0934	1	579	0.316094
B	MA0149.1	EWSR1-FLI1	1	1	579	1
B	MA0142.1	Pou5f1::Sox2	0.112	1	579	0.33775
B	MA0139.1	CTCF	0.0877	1	579	0.313655
B	MA0135.1	Lhx3	0.0883	1	579	0.313655
B	MA0130.1	ZNF354C	0.157	1	579	0.372553
B	MA0125.1	Nobox	0.0387	1	579	0.213403
B	MA0116.1	Znf423	0.254	1	579	0.453668
B	MA0111.1	Spz1	0.352	1	579	0.540605
B	MA0109.1	HLTF	0.599	1	579	0.733237
B	MA0108.2	TBP	0.0562	1	579	0.252216
B	MA0101.1	REL	0.0179	1	579	0.166037
B	MA0092.1	Hand1::Tcf3	0.261	1	579	0.459328
B	MA0089.1	MAFG::NFE2L1	0.254	1	579	0.453668
B	MA0087.1	Sox5	0.313	1	579	0.503826
B	MA0084.1	SRY	0.365	1	579	0.554685
B	MA0081.1	SPIB	0.127	1	579	0.3474
B	MA0078.1	Sox17	0.129	1	579	0.3474
B	MA0077.1	SOX9	0.0161	1	579	0.166037
B	MA0073.1	RREB1	0.112	1	579	0.33775
B	MA0070.1	PBX1	0.239	1	579	0.453668
B	MA0069.1	Pax6	0.315	1	579	0.503826
B	MA0067.1	Pax2	0.557	1	579	0.702621
B	MA0063.1	Nkx2-5	0.226	1	579	0.440586
B	MA0059.1	MAX::MYC	0.287	1	579	0.485886
B	MA0057.1	MZF1(var.2)	0.00662	1	579	0.1351
B	MA0051.1	IRF2	0.46	1	579	0.635656
B	MA0041.1	Foxd3	0.0298	1	579	0.202983
B	MA0040.1	Foxq1	0.41	1	579	0.588983
B	MA0038.1	Gfi1	0.0329	1	579	0.209331
B	MA0031.1	FOXD1	0.0426	1	579	0.230518
B	MA0030.1	FOXF2	0.0567	1	579	0.252216
B	MA0025.1	NFIL3	0.0531	1	579	0.249959
B	MA0019.1	Ddit3::Cebpa	0.957	1	579	0.996588
B	MA0006.1	Ahr::Arnt	0.291	1	579	0.491222
B	MA0004.1	Arnt	0.957	1	579	0.996588
C	MA0810.1	TFAP2A(var.2)	1.46e-07	0.00086	0.498	8.395e-05
C	MA0477.1	FOSL1	6.48e-07	0.00101	0.586	0.000103212
C	MA0099.3	FOS::JUN	6.76e-07	0.00167	0.964	0.000103212
C	MA0524.2	TFAP2C	7.18e-07	0.00355	2.06	0.000103212
C	MA0491.1	JUND	3.04e-06	0.00372	2.15	0.000194925
C	MA1135.1	FOSB::JUNB	1.87e-06	0.00385	2.23	0.000163464
C	MA1144.1	FOSL2::JUND	3.11e-06	0.00606	3.51	0.000194925
C	MA0811.1	TFAP2B	1.29e-06	0.00613	3.55	0.00014835
C	MA1138.1	FOSL2::JUNB	3.39e-06	0.00697	4.04	0.000194925
C	MA0478.1	FOSL2	1.07e-05	0.0153	8.86	0.000473269
C	MA0490.1	JUNB	9.54e-06	0.0175	10.1	0.000457125
C	MA0489.1	JUN(var.2)	1.25e-05	0.0218	12.6	0.000513393
C	MA0056.1	MZF1	1.99e-06	0.0221	12.8	0.000163464
C	MA1134.1	FOS::JUNB	2.58e-05	0.0434	25.1	0.000872647
C	MA0003.3	TFAP2A	9.51e-06	0.0539	31.2	0.000457125
C	MA1141.1	FOS::JUND	3.4e-05	0.0617	35.8	0.00108611
C	MA0734.1	GLI2	7.36e-05	0.0719	41.6	0.00201524
C	MA0039.3	KLF4	2.16e-05	0.0901	52.2	0.00077625
C	MA0655.1	JDP2	0.000116	0.0942	54.6	0.002806
C	MA0812.1	TFAP2B(var.2)	3.61e-05	0.128	74.4	0.0010925
C	MA0858.1	Rarb(var.2)	0.0143	0.134	77.8	0.124583
C	MA1130.1	FOSL2::JUN	6.34e-05	0.143	83	0.00182275
C	MA1128.1	FOSL1::JUN	8.54e-05	0.175	102	0.00223205
C	MA0599.1	KLF5	1.71e-05	0.179	103	0.0006555
C	MA0751.1	ZIC4	0.00015	0.183	106	0.00331731
C	MA0476.1	FOS	0.000122	0.211	122	0.002806
C	MA0841.1	NFE2	0.000963	0.242	140	0.0158207
C	MA0868.1	SOX8	0.0938	0.326	189	0.27005
C	MA0163.1	PLAG1	0.000403	0.337	195	0.00808966
C	MA1107.1	KLF9	0.000119	0.436	253	0.002806
C	MA0695.1	ZBTB7C	0.00027	0.516	299	0.00575
C	MA0138.2	REST	0.0136	0.579	335	0.124583
C	MA0073.1	RREB1	0.0015	0.713	413	0.0233108
C	MA0861.1	TP73	0.0129	0.818	474	0.124583
C	MA0074.1	RXRA::VDR	0.0143	0.838	485	0.124583
C	MA0730.1	RARA(var.2)	0.0455	0.865	501	0.20125
C	MA0694.1	ZBTB7B	0.00162	0.873	505	0.0245132
C	MA0814.1	TFAP2C(var.2)	0.000453	0.878	508	0.0086825
C	MA1137.1	FOSL1::JUNB	0.000508	0.882	511	0.00942258
C	MA1132.1	JUN::JUNB	0.000719	0.893	517	0.0121596
C	MA1142.1	FOSL1::JUND	0.000408	0.898	520	0.00808966
C	MA0737.1	GLIS3	0.0341	0.931	539	0.183248
C	MA0646.1	GCM1	0.00387	0.964	558	0.0505739
C	MA0739.1	Hic1	0.00111	0.965	559	0.0177292
C	MA0697.1	ZIC3	0.00489	0.97	561	0.0598245
C	MA0014.3	PAX5	0.00277	0.981	568	0.0370407
C	MA0106.3	TP53	0.073	0.984	570	0.238121
C	MA0083.3	SRF	0.0645	0.986	571	0.220759
C	MA0863.1	MTF1	0.0496	0.99	573	0.208175
C	MA0741.1	KLF16	0.000565	0.991	574	0.0098447
C	MA0525.2	TP63	0.303	0.991	574	0.473438
C	MA0779.1	PAX1	0.0819	0.993	575	0.255937
C	MA0835.1	BATF3	0.0605	0.994	576	0.220759
C	MA0746.1	SP3	0.000532	0.996	576	0.00955938
C	MA0462.1	BATF::JUN	0.00252	0.997	577	0.0347738
C	MA0469.2	E2F3	0.28	0.997	577	0.457386
C	MA0149.1	EWSR1-FLI1	0.0636	0.999	578	0.220759
C	MA0162.3	EGR1	0.0289	0.999	579	0.177976
C	MA0696.1	ZIC1	0.0179	0.999	579	0.144965
C	MA0488.1	JUN	0.0056	1	579	0.0670833
C	MA0752.1	ZNF410	0.409	1	579	0.548193
C	MA0493.1	Klf1	0.00183	1	579	0.0269808
C	MA0738.1	HIC2	0.00243	1	579	0.0347738
C	MA0728.1	Nr2f6(var.2)	0.0687	1	579	0.229666
C	MA0896.1	Hmx1	0.00684	1	579	0.0802653
C	MA0840.1	Creb5	0.0147	1	579	0.126157
C	MA0783.1	PKNOX2	0.103	1	579	0.284762
C	MA1100.1	ASCL1	0.00254	1	579	0.0347738
C	MA1109.1	NEUROD1	0.00473	1	579	0.059125
C	MA0844.1	XBP1	0.0388	1	579	0.184654
C	MA0771.1	HSF4	0.00911	1	579	0.100736
C	MA0782.1	PKNOX1	0.124	1	579	0.31
C	MA0839.1	CREB3L1	0.0524	1	579	0.211906
C	MA1102.1	CTCFL	0.00453	1	579	0.0578833
C	MA0866.1	SOX21	0.28	1	579	0.457386
C	MA0870.1	Sox1	0.231	1	579	0.415078
C	MA0139.1	CTCF	0.017	1	579	0.141667
C	MA0492.1	JUND(var.2)	0.0133	1	579	0.124583
C	MA0154.3	EBF1	0.0188	1	579	0.148082
C	MA0834.1	ATF7	0.0322	1	579	0.177976
C	MA0591.1	Bach1::Mafk	0.0399	1	579	0.18502
C	MA0796.1	TGIF1	0.231	1	579	0.415078
C	MA1155.1	ZSCAN4	0.171	1	579	0.366884
C	MA0832.1	Tcf21	0.0636	1	579	0.220759
C	MA0736.1	GLIS2	0.0412	1	579	0.188016
C	MA0486.2	HSF1	0.0636	1	579	0.220759
C	MA0638.1	CREB3	0.0493	1	579	0.208175
C	MA0080.4	SPI1	0.0896	1	579	0.27005
C	MA0784.1	POU1F1	0.0105	1	579	0.113915
C	MA0018.3	CREB1	0.0109	1	579	0.116065
C	MA1145.1	FOSL2::JUND(var.2)	0.0178	1	579	0.144965
C	MA0733.1	EGR4	0.0308	1	579	0.177976
C	MA1110.1	NR1H4	0.0123	1	579	0.124583
C	MA1139.1	FOSL2::JUNB(var.2)	0.0195	1	579	0.149046
C	MA0116.1	Znf423	0.0938	1	579	0.27005
C	MA0164.1	Nr2e3	0.0136	1	579	0.124583
C	MA0860.1	Rarg(var.2)	0.614	1	579	0.700496
C	MA1421.1	TCF7L1	0.411	1	579	0.549593
C	MA1420.1	IRF5	0.648	1	579	0.734911
C	MA1419.1	IRF4	1	1	579	1
C	MA1418.1	IRF3	0.838	1	579	0.892315
C	MA1153.1	Smad4	0.108	1	579	0.2875
C	MA0693.2	VDR	0.195	1	579	0.392045
C	MA0831.2	TFE3	0.915	1	579	0.954855
C	MA1152.1	SOX15	0.151	1	579	0.345455
C	MA1151.1	RORC	0.683	1	579	0.762573
C	MA1150.1	RORB	0.151	1	579	0.345455
C	MA1149.1	RARA::RXRG	0.145	1	579	0.344057
C	MA1148.1	PPARA::RXRA	0.384	1	579	0.530769
C	MA1147.1	NR4A2::RXRA	0.513	1	579	0.630171
C	MA1146.1	NR1A4::RXRA	0.608	1	579	0.697804
C	MA1143.1	FOSL1::JUND(var.2)	0.0553	1	579	0.218579
C	MA1140.1	JUNB(var.2)	0.0685	1	579	0.229666
C	MA1136.1	FOSB::JUNB(var.2)	0.08	1	579	0.252747
C	MA1133.1	JUN::JUNB(var.2)	0.0224	1	579	0.161
C	MA1131.1	FOSL2::JUN(var.2)	0.0355	1	579	0.183803
C	MA1129.1	FOSL1::JUN(var.2)	0.0527	1	579	0.211906
C	MA1127.1	FOSB::JUN	0.0299	1	579	0.177976
C	MA1126.1	FOS::JUN(var.2)	0.123	1	579	0.308843
C	MA0037.3	GATA3	0.353	1	579	0.51272
C	MA1154.1	ZNF282	0.723	1	579	0.794885
C	MA1125.1	ZNF384	0.165	1	579	0.359375
C	MA1124.1	ZNF24	0.0508	1	579	0.210144
C	MA0103.3	ZEB1	0.0131	1	579	0.124583
C	MA0750.2	ZBTB7A	0.0322	1	579	0.177976
C	MA0526.2	USF2	0.976	1	579	1
C	MA1123.1	TWIST1	0.222	1	579	0.415078
C	MA1122.1	TFDP1	0.231	1	579	0.415078
C	MA1121.1	TEAD2	0.485	1	579	0.607571
C	MA1120.1	SOX13	0.096	1	579	0.273267
C	MA0442.2	SOX10	0.112	1	579	0.294064
C	MA1119.1	SIX2	0.44	1	579	0.573696
C	MA1118.1	SIX1	0.205	1	579	0.403475
C	MA1117.1	RELB	0.0366	1	579	0.183803
C	MA1116.1	RBPJ	0.147	1	579	0.345
C	MA0508.2	PRDM1	0.104	1	579	0.284762
C	MA1115.1	POU5F1	0.0627	1	579	0.220759
C	MA1114.1	PBX3	0.488	1	579	0.608604
C	MA1113.1	PBX2	0.152	1	579	0.345455
C	MA1112.1	NR4A1	0.198	1	579	0.39669
C	MA1111.1	NR2F2	0.265	1	579	0.450814
C	MA0060.3	NFYA	0.123	1	579	0.308843
C	MA0161.2	NFIC	0.447	1	579	0.580192
C	MA0104.4	MYCN	0.164	1	579	0.359375
C	MA0100.3	MYB	0.489	1	579	0.608604
C	MA0147.3	MYC	0.0204	1	579	0.150385
C	MA1108.1	MXI1	0.0493	1	579	0.208175
C	MA0620.2	MITF	0.98	1	579	1
C	MA0496.2	MAFK	0.205	1	579	0.403475
C	MA0495.2	MAFF	0.765	1	579	0.831522
C	MA1106.1	HIF1A	0.765	1	579	0.831522
C	MA1105.1	GRHL2	0.151	1	579	0.345455
C	MA1104.1	GATA6	0.651	1	579	0.73686
C	MA0036.3	GATA2	0.645	1	579	0.732955
C	MA0481.2	FOXP1	0.376	1	579	0.528606
C	MA1103.1	FOXK2	0.0565	1	579	0.220759
C	MA0852.2	FOXK1	0.13	1	579	0.320815
C	MA1101.1	BACH2	0.0637	1	579	0.220759
C	MA0914.1	ISL2	0.129	1	579	0.31972
C	MA0913.1	Hoxd9	0.38	1	579	0.53034
C	MA0912.1	Hoxd3	0.211	1	579	0.407131
C	MA0911.1	Hoxa11	0.952	1	579	0.984532
C	MA0910.1	Hoxd8	0.0989	1	579	0.280135
C	MA0909.1	HOXD13	0.328	1	579	0.493717
C	MA0908.1	HOXD11	0.772	1	579	0.837547
C	MA0907.1	HOXC13	0.878	1	579	0.924634
C	MA0906.1	HOXC12	0.95	1	579	0.984532
C	MA0905.1	HOXC10	0.722	1	579	0.794885
C	MA0904.1	Hoxb5	0.0368	1	579	0.183803
C	MA0903.1	HOXB3	0.192	1	579	0.389386
C	MA0902.1	HOXB2	0.512	1	579	0.630171
C	MA0901.1	HOXB13	0.388	1	579	0.533732
C	MA0900.1	HOXA2	0.472	1	579	0.601715
C	MA0899.1	HOXA10	0.384	1	579	0.530769
C	MA0898.1	Hmx3	0.0266	1	579	0.171854
C	MA0897.1	Hmx2	0.0317	1	579	0.177976
C	MA0895.1	HMBOX1	0.116	1	579	0.30181
C	MA0894.1	HESX1	0.56	1	579	0.662551
C	MA0893.1	GSX2	0.258	1	579	0.442836
C	MA0892.1	GSX1	0.348	1	579	0.510459
C	MA0891.1	GSC2	0.626	1	579	0.712772
C	MA0890.1	GBX2	0.46	1	579	0.590402
C	MA0889.1	GBX1	0.322	1	579	0.488522
C	MA0888.1	EVX2	0.491	1	579	0.609773
C	MA0887.1	EVX1	0.61	1	579	0.698705
C	MA0886.1	EMX2	0.543	1	579	0.649116
C	MA0885.1	Dlx2	0.353	1	579	0.51272
C	MA0884.1	DUXA	0.525	1	579	0.642287
C	MA0883.1	Dmbx1	0.193	1	579	0.389386
C	MA0882.1	DLX6	0.39	1	579	0.535203
C	MA0881.1	Dlx4	0.436	1	579	0.571071
C	MA0880.1	Dlx3	0.354	1	579	0.51272
C	MA0879.1	Dlx1	0.221	1	579	0.415078
C	MA0878.1	CDX1	0.478	1	579	0.606593
C	MA0877.1	Barhl1	0.0307	1	579	0.177976
C	MA0876.1	BSX	0.226	1	579	0.415078
C	MA0875.1	BARX1	0.182	1	579	0.37509
C	MA0874.1	Arx	0.238	1	579	0.423777
C	MA0873.1	HOXD12	0.969	1	579	0.996735
C	MA0028.2	ELK1	0.27	1	579	0.452624
C	MA0872.1	TFAP2A(var.3)	0.0842	1	579	0.258904
C	MA0871.1	TFEC	0.807	1	579	0.867336
C	MA0867.1	SOX4	1	1	579	1
C	MA0865.1	E2F8	0.529	1	579	0.642932
C	MA0864.1	E2F2	1	1	579	1
C	MA0024.3	E2F1	0.255	1	579	0.442836
C	MA0862.1	GMEB2	0.606	1	579	0.6969
C	MA0859.1	Rarg	0.245	1	579	0.429497
C	MA0856.1	RXRG	0.744	1	579	0.814857
C	MA0855.1	RXRB	0.656	1	579	0.739608
C	MA0854.1	Alx1	0.0921	1	579	0.27005
C	MA0853.1	Alx4	0.299	1	579	0.473438
C	MA0851.1	Foxj3	0.0286	1	579	0.177976
C	MA0850.1	FOXP3	0.141	1	579	0.339226
C	MA0849.1	FOXO6	0.106	1	579	0.2875
C	MA0848.1	FOXO4	0.142	1	579	0.340208
C	MA0847.1	FOXD2	0.303	1	579	0.473438
C	MA0846.1	FOXC2	0.368	1	579	0.521314
C	MA0032.2	FOXC1	0.177	1	579	0.371442
C	MA0845.1	FOXB1	0.0472	1	579	0.205606
C	MA0843.1	TEF	0.123	1	579	0.308843
C	MA0842.1	NRL	0.0502	1	579	0.209167
C	MA0117.2	Mafb	0.0583	1	579	0.220759
C	MA0838.1	CEBPG	0.348	1	579	0.510459
C	MA0837.1	CEBPE	0.24	1	579	0.423777
C	MA0836.1	CEBPD	0.324	1	579	0.490263
C	MA0466.2	CEBPB	0.393	1	579	0.536758
C	MA0833.1	ATF4	0.128	1	579	0.318615
C	MA0830.1	TCF4	0.146	1	579	0.344057
C	MA0522.2	TCF3	0.177	1	579	0.371442
C	MA0829.1	Srebf1(var.2)	0.577	1	579	0.677092
C	MA0828.1	SREBF2(var.2)	0.785	1	579	0.846857
C	MA0827.1	OLIG3	0.802	1	579	0.863577
C	MA0826.1	OLIG1	0.867	1	579	0.918094
C	MA0825.1	MNT	0.385	1	579	0.530875
C	MA0058.3	MAX	0.19	1	579	0.38879
C	MA0824.1	ID4	0.0306	1	579	0.177976
C	MA0823.1	HEY1	0.241	1	579	0.423777
C	MA0822.1	HES7	0.662	1	579	0.743457
C	MA0821.1	HES5	0.48	1	579	0.606593
C	MA0820.1	FIGLA	0.241	1	579	0.423777
C	MA0819.1	CLOCK	0.0944	1	579	0.27005
C	MA0818.1	BHLHE22	0.855	1	579	0.908734
C	MA0817.1	BHLHE23	0.974	1	579	1
C	MA0464.2	BHLHE40	0.877	1	579	0.924634
C	MA0461.2	Atoh1	0.712	1	579	0.785797
C	MA0816.1	Ascl2	0.0167	1	579	0.141213
C	MA0815.1	TFAP2C(var.3)	0.151	1	579	0.345455
C	MA0813.1	TFAP2B(var.3)	0.139	1	579	0.337236
C	MA0809.1	TEAD4	0.205	1	579	0.403475
C	MA0808.1	TEAD3	0.258	1	579	0.442836
C	MA0807.1	TBX5	0.354	1	579	0.51272
C	MA0806.1	TBX4	0.484	1	579	0.607571
C	MA0805.1	TBX1	0.333	1	579	0.498633
C	MA0804.1	TBX19	0.689	1	579	0.766296
C	MA0803.1	TBX15	0.368	1	579	0.521314
C	MA0802.1	TBR1	0.555	1	579	0.65799
C	MA0801.1	MGA	0.535	1	579	0.64477
C	MA0800.1	EOMES	0.346	1	579	0.510459
C	MA0511.2	RUNX2	0.0395	1	579	0.184654
C	MA0510.2	RFX5	0.219	1	579	0.415078
C	MA0799.1	RFX4	0.0938	1	579	0.27005
C	MA0798.1	RFX3	0.231	1	579	0.415078
C	MA0797.1	TGIF2	0.231	1	579	0.415078
C	MA0795.1	SMAD3	0.509	1	579	0.628058
C	MA0600.2	RFX2	0.181	1	579	0.374371
C	MA0794.1	PROX1	0.543	1	579	0.649116
C	MA0793.1	POU6F2	0.216	1	579	0.414
C	MA0792.1	POU5F1B	0.0197	1	579	0.149046
C	MA0791.1	POU4F3	0.231	1	579	0.415078
C	MA0790.1	POU4F1	0.171	1	579	0.366884
C	MA0789.1	POU3F4	0.0243	1	579	0.166339
C	MA0788.1	POU3F3	0.0483	1	579	0.207257
C	MA0787.1	POU3F2	0.0143	1	579	0.124583
C	MA0786.1	POU3F1	0.0137	1	579	0.124583
C	MA0785.1	POU2F1	0.044	1	579	0.196124
C	MA0781.1	PAX9	1	1	579	1
C	MA0780.1	PAX3	0.171	1	579	0.366884
C	MA0778.1	NFKB2	0.044	1	579	0.196124
C	MA0105.4	NFKB1	0.231	1	579	0.415078
C	MA0777.1	MYBL2	0.995	1	579	1
C	MA0776.1	MYBL1	0.146	1	579	0.344057
C	MA0775.1	MEIS3	0.741	1	579	0.81312
C	MA0774.1	MEIS2	0.783	1	579	0.846288
C	MA0498.2	MEIS1	0.484	1	579	0.607571
C	MA0773.1	MEF2D	0.206	1	579	0.403475
C	MA0052.3	MEF2A	0.104	1	579	0.284762
C	MA0772.1	IRF7	0.864	1	579	0.916605
C	MA0770.1	HSF2	0.0636	1	579	0.220759
C	MA0769.1	Tcf7	0.305	1	579	0.475271
C	MA0768.1	LEF1	0.546	1	579	0.65
C	MA0767.1	GCM2	0.0938	1	579	0.27005
C	MA0766.1	GATA5	0.256	1	579	0.442836
C	MA0156.2	FEV	0.407	1	579	0.548193
C	MA0765.1	ETV5	0.314	1	579	0.483488
C	MA0764.1	ETV4	0.399	1	579	0.542376
C	MA0763.1	ETV3	0.107	1	579	0.2875
C	MA0762.1	ETV2	0.287	1	579	0.464859
C	MA0761.1	ETV1	0.38	1	579	0.53034
C	MA0098.3	ETS1	0.315	1	579	0.483488
C	MA0474.2	ERG	0.312	1	579	0.483488
C	MA0760.1	ERF	0.102	1	579	0.284762
C	MA0759.1	ELK3	0.353	1	579	0.51272
C	MA0473.2	ELF1	0.168	1	579	0.364528
C	MA0758.1	E2F7	1	1	579	1
C	MA0757.1	ONECUT3	0.368	1	579	0.521314
C	MA0756.1	ONECUT2	0.418	1	579	0.556366
C	MA0755.1	CUX2	0.464	1	579	0.592889
C	MA0754.1	CUX1	0.42	1	579	0.556452
C	MA0753.1	ZNF740	0.0325	1	579	0.177976
C	MA0088.2	ZNF143	0.313	1	579	0.483488
C	MA0749.1	ZBED1	1	1	579	1
C	MA0748.1	YY2	0.0381	1	579	0.184097
C	MA0747.1	SP8	0.00745	1	579	0.085675
C	MA0745.1	SNAI2	0.289	1	579	0.465476
C	MA0744.1	SCRT2	0.822	1	579	0.880168
C	MA0743.1	SCRT1	0.693	1	579	0.769257
C	MA0742.1	Klf12	0.0524	1	579	0.211906
C	MA0740.1	KLF14	0.0255	1	579	0.169195
C	MA0732.1	EGR3	0.138	1	579	0.336229
C	MA0472.2	EGR2	0.482	1	579	0.607571
C	MA0729.1	RARA	1	1	579	1
C	MA0727.1	NR3C2	0.712	1	579	0.785797
C	MA0113.3	NR3C1	0.897	1	579	0.941576
C	MA0017.2	NR2F1	0.37	1	579	0.521446
C	MA0114.3	Hnf4a	0.289	1	579	0.465476
C	MA0592.2	Esrra	0.231	1	579	0.415078
C	MA0141.3	ESRRB	0.361	1	579	0.518938
C	MA0726.1	VSX2	0.536	1	579	0.64477
C	MA0725.1	VSX1	0.473	1	579	0.601715
C	MA0724.1	VENTX	0.176	1	579	0.371442
C	MA0723.1	VAX2	0.407	1	579	0.548193
C	MA0722.1	VAX1	0.417	1	579	0.556323
C	MA0721.1	UNCX	0.452	1	579	0.584004
C	MA0720.1	Shox2	0.44	1	579	0.573696
C	MA0719.1	RHOXF1	0.341	1	579	0.50814
C	MA0718.1	RAX	0.318	1	579	0.48373
C	MA0717.1	RAX2	0.419	1	579	0.556409
C	MA0716.1	PRRX1	0.435	1	579	0.571062
C	MA0715.1	PROP1	0.0651	1	579	0.221494
C	MA0714.1	PITX3	0.155	1	579	0.34679
C	MA0713.1	PHOX2A	0.108	1	579	0.2875
C	MA0132.2	PDX1	0.342	1	579	0.50814
C	MA0712.1	OTX2	0.53	1	579	0.642932
C	MA0711.1	OTX1	0.602	1	579	0.69484
C	MA0124.2	Nkx3-1	0.0135	1	579	0.124583
C	MA0710.1	NOTO	0.344	1	579	0.509794
C	MA0122.2	NKX3-2	0.0334	1	579	0.181179
C	MA0709.1	Msx3	0.238	1	579	0.423777
C	MA0708.1	MSX2	0.0799	1	579	0.252747
C	MA0707.1	MNX1	0.381	1	579	0.530448
C	MA0706.1	MEOX2	0.423	1	579	0.556579
C	MA0705.1	Lhx8	0.527	1	579	0.642932
C	MA0704.1	Lhx4	0.677	1	579	0.758821
C	MA0703.1	LMX1B	0.575	1	579	0.676125
C	MA0702.1	LMX1A	0.593	1	579	0.688838
C	MA0701.1	LHX9	0.293	1	579	0.46929
C	MA0700.1	LHX2	0.268	1	579	0.451906
C	MA0699.1	LBX2	0.38	1	579	0.53034
C	MA0698.1	ZBTB18	0.393	1	579	0.536758
C	MA0692.1	TFEB	0.821	1	579	0.880168
C	MA0145.3	TFCP2	0.0325	1	579	0.177976
C	MA0691.1	TFAP4	0.0416	1	579	0.188346
C	MA0090.2	TEAD1	0.575	1	579	0.676125
C	MA0690.1	TBX21	0.271	1	579	0.45298
C	MA0689.1	TBX20	0.205	1	579	0.403475
C	MA0688.1	TBX2	0.453	1	579	0.584004
C	MA0009.2	T	0.395	1	579	0.538211
C	MA0687.1	SPIC	0.154	1	579	0.345898
C	MA0686.1	SPDEF	0.259	1	579	0.443229
C	MA0685.1	SP4	0.28	1	579	0.457386
C	MA0512.2	Rxra	0.654	1	579	0.738802
C	MA0684.1	RUNX3	0.0623	1	579	0.220759
C	MA0075.2	Prrx2	0.423	1	579	0.556579
C	MA0683.1	POU4F2	0.681	1	579	0.761819
C	MA0682.1	Pitx1	0.384	1	579	0.530769
C	MA0681.1	Phox2b	0.103	1	579	0.284762
C	MA0680.1	PAX7	0.211	1	579	0.407131
C	MA0068.2	PAX4	0.27	1	579	0.452624
C	MA0679.1	ONECUT1	0.614	1	579	0.700496
C	MA0678.1	OLIG2	0.898	1	579	0.941576
C	MA0677.1	Nr2f6	0.697	1	579	0.772206
C	MA0676.1	Nr2e1	0.223	1	579	0.415078
C	MA0675.1	NKX6-2	0.294	1	579	0.469583
C	MA0674.1	NKX6-1	0.291	1	579	0.467388
C	MA0673.1	NKX2-8	0.0323	1	579	0.177976
C	MA0672.1	NKX2-3	0.0365	1	579	0.183803
C	MA0048.2	NHLH1	0.0367	1	579	0.183803
C	MA0671.1	NFIX	0.0374	1	579	0.183803
C	MA0670.1	NFIA	0.0394	1	579	0.184654
C	MA0669.1	NEUROG2	0.753	1	579	0.823146
C	MA0668.1	NEUROD2	0.91	1	579	0.951364
C	MA0667.1	MYF6	0.0636	1	579	0.220759
C	MA0666.1	MSX1	0.262	1	579	0.447033
C	MA0665.1	MSC	0.0636	1	579	0.220759
C	MA0664.1	MLXIPL	0.836	1	579	0.891837
C	MA0663.1	MLX	0.878	1	579	0.924634
C	MA0662.1	MIXL1	0.534	1	579	0.64477
C	MA0661.1	MEOX1	0.179	1	579	0.37157
C	MA0660.1	MEF2B	0.0796	1	579	0.252747
C	MA0659.1	MAFG	0.241	1	579	0.423777
C	MA0658.1	LHX6	0.317	1	579	0.483488
C	MA0657.1	KLF13	0.582	1	579	0.681136
C	MA0656.1	JDP2(var.2)	0.0692	1	579	0.23
C	MA0654.1	ISX	0.509	1	579	0.628058
C	MA0653.1	IRF9	1	1	579	1
C	MA0652.1	IRF8	1	1	579	1
C	MA0651.1	HOXC11	0.96	1	579	0.989247
C	MA0650.1	HOXA13	0.296	1	579	0.471468
C	MA0153.2	HNF1B	0.123	1	579	0.308843
C	MA0046.2	HNF1A	0.0938	1	579	0.27005
C	MA0043.2	HLF	0.0636	1	579	0.220759
C	MA0131.2	HINFP	0.303	1	579	0.473438
C	MA0649.1	HEY2	0.123	1	579	0.308843
C	MA0648.1	GSC	0.409	1	579	0.548193
C	MA0647.1	GRHL1	0.273	1	579	0.453685
C	MA0157.2	FOXO3	0.08	1	579	0.252747
C	MA0033.2	FOXL1	0.0762	1	579	0.246152
C	MA0042.2	FOXI1	0.064	1	579	0.220759
C	MA0475.2	FLI1	0.284	1	579	0.462606
C	MA0645.1	ETV6	0.274	1	579	0.454035
C	MA0644.1	ESX1	0.357	1	579	0.514474
C	MA0643.1	Esrrg	0.178	1	579	0.37157
C	MA0642.1	EN2	0.48	1	579	0.606593
C	MA0027.2	EN1	0.538	1	579	0.645825
C	MA0136.2	ELF5	0.0555	1	579	0.218579
C	MA0641.1	ELF4	0.141	1	579	0.339226
C	MA0640.1	ELF3	0.218	1	579	0.415066
C	MA0598.2	EHF	0.214	1	579	0.411538
C	MA0639.1	DBP	0.0636	1	579	0.220759
C	MA0637.1	CENPB	0.566	1	579	0.668275
C	MA0636.1	BHLHE41	0.941	1	579	0.980208
C	MA0635.1	BARHL2	0.303	1	579	0.473438
C	MA0007.3	Ar	0.76	1	579	0.829222
C	MA0634.1	ALX3	0.454	1	579	0.584004
C	MA0633.1	Twist2	0.33	1	579	0.495431
C	MA0632.1	Tcfl5	0.443	1	579	0.576301
C	MA0631.1	Six3	0.193	1	579	0.389386
C	MA0630.1	SHOX	0.421	1	579	0.556494
C	MA0629.1	Rhox11	0.514	1	579	0.630171
C	MA0628.1	POU6F1	0.108	1	579	0.2875
C	MA0627.1	Pou2f3	0.0628	1	579	0.220759
C	MA0626.1	Npas2	0.286	1	579	0.464548
C	MA0625.1	NFATC3	0.315	1	579	0.483488
C	MA0624.1	NFATC1	0.222	1	579	0.415078
C	MA0623.1	Neurog1	0.831	1	579	0.888151
C	MA0622.1	Mlxip	0.658	1	579	0.740411
C	MA0621.1	mix-a	0.365	1	579	0.521314
C	MA0619.1	LIN54	0.549	1	579	0.652221
C	MA0618.1	LBX1	0.409	1	579	0.548193
C	MA0617.1	Id2	0.501	1	579	0.620851
C	MA0616.1	Hes2	0.153	1	579	0.345898
C	MA1099.1	Hes1	0.317	1	579	0.483488
C	MA0615.1	Gmeb1	0.369	1	579	0.521314
C	MA0614.1	Foxj2	0.0371	1	579	0.183803
C	MA0613.1	FOXG1	0.12	1	579	0.308843
C	MA0612.1	EMX1	0.453	1	579	0.584004
C	MA0611.1	Dux	0.151	1	579	0.345455
C	MA0610.1	DMRT3	0.267	1	579	0.451544
C	MA0609.1	Crem	0.179	1	579	0.37157
C	MA0608.1	Creb3l2	0.122	1	579	0.308843
C	MA0607.1	Bhlha15	0.249	1	579	0.435182
C	MA0606.1	NFAT5	0.21	1	579	0.407131
C	MA0605.1	Atf3	0.0238	1	579	0.166339
C	MA0604.1	Atf1	0.0351	1	579	0.183803
C	MA0603.1	Arntl	0.95	1	579	0.984532
C	MA0602.1	Arid5a	0.0938	1	579	0.27005
C	MA0601.1	Arid3b	0.227	1	579	0.415078
C	MA0597.1	THAP1	0.0365	1	579	0.183803
C	MA0596.1	SREBF2	0.187	1	579	0.384018
C	MA0595.1	SREBF1	0.0323	1	579	0.177976
C	MA0594.1	Hoxa9	0.0595	1	579	0.220759
C	MA0593.1	FOXP2	0.154	1	579	0.345898
C	MA0095.2	YY1	0.177	1	579	0.371442
C	MA0093.2	USF1	0.956	1	579	0.986894
C	MA0140.2	GATA1::TAL1	0.0517	1	579	0.211906
C	MA0144.2	STAT3	0.28	1	579	0.457386
C	MA0137.3	STAT1	0.0938	1	579	0.27005
C	MA0079.3	SP1	0.0241	1	579	0.166339
C	MA0143.3	Sox2	0.101	1	579	0.284681
C	MA0150.2	Nfe2l2	0.0938	1	579	0.27005
C	MA0050.2	IRF1	0.588	1	579	0.684413
C	MA0035.3	Gata1	0.328	1	579	0.493717
C	MA0148.3	FOXA1	0.0478	1	579	0.206654
C	MA0258.2	ESR2	0.0642	1	579	0.220759
C	MA0076.2	ELK4	0.0182	1	579	0.145347
C	MA0102.3	CEBPA	0.0359	1	579	0.183803
C	MA0528.1	ZNF263	0.117	1	579	0.303041
C	MA0527.1	ZBTB33	0.899	1	579	0.941576
C	MA0523.1	TCF7L2	0.0613	1	579	0.220759
C	MA0521.1	Tcf12	0.0626	1	579	0.220759
C	MA0520.1	Stat6	0.369	1	579	0.521314
C	MA0463.1	Bcl6	0.583	1	579	0.681136
C	MA0465.1	CDX2	0.488	1	579	0.608604
C	MA0467.1	Crx	0.535	1	579	0.64477
C	MA0468.1	DUX4	0.688	1	579	0.766296
C	MA0470.1	E2F4	0.362	1	579	0.519077
C	MA0471.1	E2F6	0.0403	1	579	0.18538
C	MA0479.1	FOXH1	0.0192	1	579	0.149046
C	MA0480.1	Foxo1	0.152	1	579	0.345455
C	MA0482.1	Gata4	0.256	1	579	0.442836
C	MA0483.1	Gfi1b	0.599	1	579	0.694165
C	MA0484.1	HNF4G	0.409	1	579	0.548193
C	MA0485.1	Hoxc9	0.229	1	579	0.415078
C	MA0494.1	Nr1h3::Rxra	0.278	1	579	0.457386
C	MA0497.1	MEF2C	0.6	1	579	0.694165
C	MA0499.1	Myod1	0.046	1	579	0.201908
C	MA0500.1	Myog	0.116	1	579	0.30181
C	MA0501.1	MAF::NFE2	0.0938	1	579	0.27005
C	MA0502.1	NFYB	0.175	1	579	0.371442
C	MA0503.1	Nkx2-5(var.2)	0.0938	1	579	0.27005
C	MA0504.1	NR2C2	0.529	1	579	0.642932
C	MA0505.1	Nr5a2	0.0733	1	579	0.238121
C	MA0506.1	NRF1	0.067	1	579	0.226618
C	MA0507.1	POU2F2	0.0814	1	579	0.255765
C	MA0509.1	Rfx1	0.545	1	579	0.65
C	MA0513.1	SMAD2::SMAD3::SMAD4	0.156	1	579	0.347674
C	MA0514.1	Sox3	0.0942	1	579	0.27005
C	MA0515.1	Sox6	0.199	1	579	0.397309
C	MA0516.1	SP2	0.0234	1	579	0.166111
C	MA0517.1	STAT1::STAT2	0.464	1	579	0.592889
C	MA0518.1	Stat4	0.258	1	579	0.442836
C	MA0519.1	Stat5a::Stat5b	0.228	1	579	0.415078
C	MA0146.2	Zfx	0.0259	1	579	0.169233
C	MA0259.1	ARNT::HIF1A	0.603	1	579	0.69484
C	MA0160.1	NR4A2	0.217	1	579	0.414535
C	MA0159.1	RARA::RXRA	0.132	1	579	0.324359
C	MA0158.1	HOXA5	0.297	1	579	0.471754
C	MA0155.1	INSM1	0.029	1	579	0.177976
C	MA0152.1	NFATC2	0.104	1	579	0.284762
C	MA0151.1	Arid3a	0.0829	1	579	0.257513
C	MA0065.2	Pparg::Rxra	0.162	1	579	0.358269
C	MA0047.2	Foxa2	0.303	1	579	0.473438
C	MA0002.2	RUNX1	0.174	1	579	0.371442
C	MA0062.2	Gabpa	0.0117	1	579	0.122318
C	MA0142.1	Pou5f1::Sox2	0.342	1	579	0.50814
C	MA0135.1	Lhx3	0.348	1	579	0.510459
C	MA0130.1	ZNF354C	0.192	1	579	0.389386
C	MA0125.1	Nobox	0.272	1	579	0.453333
C	MA0119.1	NFIC::TLX1	0.78	1	579	0.844633
C	MA0115.1	NR1H2::RXRA	1	1	579	1
C	MA0111.1	Spz1	0.0699	1	579	0.230991
C	MA0109.1	HLTF	0.0704	1	579	0.231314
C	MA0108.2	TBP	0.0541	1	579	0.216024
C	MA0107.1	RELA	0.0381	1	579	0.184097
C	MA0101.1	REL	0.0085	1	579	0.0958333
C	MA0092.1	Hand1::Tcf3	0.0204	1	579	0.150385
C	MA0091.1	TAL1::TCF3	0.109	1	579	0.2875
C	MA0089.1	MAFG::NFE2L1	0.0395	1	579	0.184654
C	MA0087.1	Sox5	0.0833	1	579	0.257513
C	MA0084.1	SRY	0.0221	1	579	0.160854
C	MA0081.1	SPIB	0.0304	1	579	0.177976
C	MA0078.1	Sox17	0.0256	1	579	0.169195
C	MA0077.1	SOX9	0.15	1	579	0.345455
C	MA0072.1	RORA(var.2)	0.584	1	579	0.681136
C	MA0071.1	RORA	0.207	1	579	0.403475
C	MA0070.1	PBX1	0.266	1	579	0.45118
C	MA0069.1	Pax6	0.108	1	579	0.2875
C	MA0067.1	Pax2	0.158	1	579	0.350772
C	MA0066.1	PPARG	1	1	579	1
C	MA0063.1	Nkx2-5	0.0276	1	579	0.176333
C	MA0059.1	MAX::MYC	0.239	1	579	0.423777
C	MA0057.1	MZF1(var.2)	0.163	1	579	0.3591
C	MA0051.1	IRF2	0.952	1	579	0.984532
C	MA0041.1	Foxd3	0.227	1	579	0.415078
C	MA0040.1	Foxq1	0.109	1	579	0.2875
C	MA0038.1	Gfi1	0.0254	1	579	0.169195
C	MA0031.1	FOXD1	0.165	1	579	0.359375
C	MA0030.1	FOXF2	0.317	1	579	0.483488
C	MA0029.1	Mecom	0.136	1	579	0.332766
C	MA0025.1	NFIL3	0.0636	1	579	0.220759
C	MA0019.1	Ddit3::Cebpa	0.145	1	579	0.344057
C	MA0006.1	Ahr::Arnt	0.356	1	579	0.514322
C	MA0004.1	Arnt	0.207	1	579	0.403475
C	MA0731.1	BCL6B	1	1	579	1
D	MA0004.1	Arnt	3.55e-21	1.07e-17	6.21e-15	2.0448e-18
D	MA0147.3	MYC	4e-19	9.45e-16	5.47e-13	1.152e-16
D	MA1108.1	MXI1	1.44e-18	3.26e-15	1.89e-12	2.7648e-16
D	MA0626.1	Npas2	2.87e-17	6.62e-14	3.83e-11	4.1328e-15
D	MA0825.1	MNT	1.45e-16	3.72e-13	2.15e-10	1.6704e-14
D	MA0058.3	MAX	7.2e-16	1.9e-12	1.1e-09	6.912e-14
D	MA0104.4	MYCN	2.66e-14	5.74e-11	3.32e-08	2.1888e-12
D	MA1099.1	Hes1	3.21e-14	5.95e-11	3.44e-08	2.3112e-12
D	MA0617.1	Id2	1.57e-13	4.44e-10	2.57e-07	1.0048e-11
D	MA0622.1	Mlxip	2.03e-13	5.74e-10	3.32e-07	1.16928e-11
D	MA0259.1	ARNT::HIF1A	3.05e-12	6.78e-09	3.93e-06	1.59709e-10
D	MA0823.1	HEY1	1.16e-11	2.02e-08	1.17e-05	5.568e-10
D	MA0649.1	HEY2	5.64e-11	7.55e-08	4.37e-05	2.32046e-09
D	MA0632.1	Tcfl5	3.85e-11	1.13e-07	6.55e-05	1.70585e-09
D	MA0059.1	MAX::MYC	3.19e-10	3.72e-07	0.000215	1.22496e-08
D	MA0006.1	Ahr::Arnt	9.28e-08	0.000267	0.155	3.3408e-06
D	MA0506.1	NRF1	3.12e-07	0.0014	0.812	1.05713e-05
D	MA0603.1	Arntl	2.21e-06	0.00393	2.28	7.072e-05
D	MA0464.2	BHLHE40	3.38e-06	0.00427	2.47	9.7344e-05
D	MA1106.1	HIF1A	2.61e-06	0.00511	2.96	7.91242e-05
D	MA0608.1	Creb3l2	1.3e-05	0.0259	15	0.000356571
D	MA0821.1	HES5	0.000305	0.0297	17.2	0.00700062
D	MA0752.1	ZNF410	0.00194	0.0306	17.7	0.0309795
D	MA0819.1	CLOCK	5.91e-05	0.0741	42.9	0.00154735
D	MA0162.3	EGR1	0.000398	0.108	62.7	0.00849067
D	MA0868.1	SOX8	0.0598	0.169	97.7	0.182004
D	MA0822.1	HES7	0.00259	0.212	123	0.037296
D	MA0664.1	MLXIPL	0.000199	0.239	139	0.004968
D	MA1119.1	SIX2	0.000207	0.309	179	0.004968
D	MA0024.3	E2F1	0.000882	0.421	244	0.0153949
D	MA0472.2	EGR2	0.000459	0.44	255	0.00944229
D	MA1418.1	IRF3	0.00651	0.652	377	0.0708267
D	MA0758.1	E2F7	0.0453	0.739	428	0.182004
D	MA1155.1	ZSCAN4	0.0118	0.745	432	0.0992
D	MA1122.1	TFDP1	0.000316	0.816	473	0.00700062
D	MA0115.1	NR1H2::RXRA	0.117	0.845	489	0.2496
D	MA0131.2	HINFP	0.000832	0.849	492	0.014976
D	MA0732.1	EGR3	0.00208	0.856	496	0.0315284
D	MA0653.1	IRF9	0.0336	0.905	524	0.1792
D	MA0616.1	Hes2	0.000656	0.909	527	0.0130295
D	MA0692.1	TFEB	0.00135	0.943	546	0.0228706
D	MA0820.1	FIGLA	0.000755	0.976	565	0.014496
D	MA0482.1	Gata4	0.00199	0.992	574	0.0309795
D	MA0470.1	E2F4	0.000813	0.994	575	0.014976
D	MA0647.1	GRHL1	0.00609	0.997	577	0.0708267
D	MA0727.1	NR3C2	0.0598	0.999	578	0.182004
D	MA0864.1	E2F2	0.46	0.999	579	0.561356
D	MA0871.1	TFEC	0.00327	1	579	0.0448457
D	MA0105.4	NFKB1	0.0445	1	579	0.182004
D	MA0840.1	Creb5	0.0121	1	579	0.0992
D	MA0640.1	ELF3	0.0103	1	579	0.0941714
D	MA0782.1	PKNOX1	0.0935	1	579	0.232386
D	MA0119.1	NFIC::TLX1	0.0598	1	579	0.182004
D	MA0796.1	TGIF1	0.156	1	579	0.297536
D	MA1419.1	IRF4	0.18	1	579	0.318037
D	MA0856.1	RXRG	0.0598	1	579	0.182004
D	MA0502.1	NFYB	0.00542	1	579	0.0686191
D	MA0512.2	Rxra	0.0598	1	579	0.182004
D	MA0797.1	TGIF2	0.0455	1	579	0.182004
D	MA0074.1	RXRA::VDR	0.108	1	579	0.248832
D	MA0863.1	MTF1	0.141	1	579	0.275308
D	MA0117.2	Mafb	0.00501	1	579	0.0671107
D	MA1139.1	FOSL2::JUNB(var.2)	0.00978	1	579	0.0941714
D	MA0112.3	ESR1	0.426	1	579	0.532269
D	MA0834.1	ATF7	0.0304	1	579	0.175104
D	MA0769.1	Tcf7	0.0135	1	579	0.105081
D	MA0019.1	Ddit3::Cebpa	0.00635	1	579	0.0708267
D	MA0783.1	PKNOX2	0.137	1	579	0.274955
D	MA0641.1	ELF4	0.0103	1	579	0.0941714
D	MA0014.3	PAX5	0.0114	1	579	0.0992
D	MA1152.1	SOX15	0.00189	1	579	0.0309795
D	MA0473.2	ELF1	0.0103	1	579	0.0941714
D	MA0113.3	NR3C1	0.169	1	579	0.308051
D	MA0777.1	MYBL2	0.113	1	579	0.2496
D	MA0772.1	IRF7	0.0112	1	579	0.0992
D	MA0471.1	E2F6	0.00217	1	579	0.0320492
D	MA0739.1	Hic1	0.00621	1	579	0.0708267
D	MA0523.1	TCF7L2	0.00548	1	579	0.0686191
D	MA0657.1	KLF13	0.105	1	579	0.242892
D	MA0060.3	NFYA	0.00659	1	579	0.0708267
D	MA0749.1	ZBED1	0.466	1	579	0.562717
D	MA0835.1	BATF3	0.218	1	579	0.355717
D	MA0038.1	Gfi1	0.00294	1	579	0.0413034
D	MA0598.2	EHF	0.0103	1	579	0.0941714
D	MA1127.1	FOSB::JUN	0.0121	1	579	0.0992
D	MA0652.1	IRF8	0.201	1	579	0.339219
D	MA1104.1	GATA6	0.00527	1	579	0.0686191
D	MA0611.1	Dux	0.00621	1	579	0.0708267
D	MA0139.1	CTCF	0.0235	1	579	0.156436
D	MA0037.3	GATA3	0.00581	1	579	0.0708267
D	MA1131.1	FOSL2::JUN(var.2)	0.0141	1	579	0.108288
D	MA0609.1	Crem	0.0192	1	579	0.135086
D	MA0737.1	GLIS3	0.288	1	579	0.424266
D	MA0679.1	ONECUT1	0.0577	1	579	0.182004
D	MA0831.2	TFE3	0.0118	1	579	0.0992
D	MA0629.1	Rhox11	0.0124	1	579	0.0992
D	MA0866.1	SOX21	0.494	1	579	0.585481
D	MA0889.1	GBX1	0.0103	1	579	0.0941714
D	MA0778.1	NFKB2	0.0388	1	579	0.182004
D	MA0663.1	MLX	0.0349	1	579	0.182004
D	MA0114.3	Hnf4a	0.282	1	579	0.418639
D	MA0138.2	REST	0.415	1	579	0.523063
D	MA1421.1	TCF7L1	0.165	1	579	0.308051
D	MA1420.1	IRF5	0.366	1	579	0.483523
D	MA1153.1	Smad4	0.0994	1	579	0.23757
D	MA0693.2	VDR	0.169	1	579	0.308051
D	MA1151.1	RORC	0.526	1	579	0.617059
D	MA1150.1	RORB	0.231	1	579	0.367558
D	MA1149.1	RARA::RXRG	0.396	1	579	0.509143
D	MA1148.1	PPARA::RXRA	0.179	1	579	0.318037
D	MA1147.1	NR4A2::RXRA	0.0774	1	579	0.211559
D	MA1146.1	NR1A4::RXRA	0.0605	1	579	0.182004
D	MA1145.1	FOSL2::JUND(var.2)	0.0438	1	579	0.182004
D	MA1144.1	FOSL2::JUND	0.359	1	579	0.478891
D	MA1143.1	FOSL1::JUND(var.2)	0.0389	1	579	0.182004
D	MA1142.1	FOSL1::JUND	0.36	1	579	0.478891
D	MA1141.1	FOS::JUND	0.138	1	579	0.275045
D	MA1140.1	JUNB(var.2)	0.0475	1	579	0.182004
D	MA1138.1	FOSL2::JUNB	0.226	1	579	0.360598
D	MA1137.1	FOSL1::JUNB	0.0786	1	579	0.211559
D	MA1136.1	FOSB::JUNB(var.2)	0.0271	1	579	0.164312
D	MA1135.1	FOSB::JUNB	0.364	1	579	0.483097
D	MA1134.1	FOS::JUNB	0.19	1	579	0.328649
D	MA1133.1	JUN::JUNB(var.2)	0.0426	1	579	0.182004
D	MA1132.1	JUN::JUNB	0.325	1	579	0.455474
D	MA1130.1	FOSL2::JUN	0.184	1	579	0.322909
D	MA1129.1	FOSL1::JUN(var.2)	0.0197	1	579	0.135086
D	MA1128.1	FOSL1::JUN	0.131	1	579	0.271424
D	MA1126.1	FOS::JUN(var.2)	0.334	1	579	0.462462
D	MA0099.3	FOS::JUN	0.415	1	579	0.523063
D	MA1154.1	ZNF282	0.466	1	579	0.562717
D	MA1125.1	ZNF384	0.0342	1	579	0.180727
D	MA1124.1	ZNF24	0.168	1	579	0.308051
D	MA0103.3	ZEB1	0.268	1	579	0.406232
D	MA0750.2	ZBTB7A	0.525	1	579	0.617059
D	MA0526.2	USF2	0.0298	1	579	0.173382
D	MA1123.1	TWIST1	0.774	1	579	0.824074
D	MA1121.1	TEAD2	0.0598	1	579	0.182004
D	MA1120.1	SOX13	0.132	1	579	0.272516
D	MA0442.2	SOX10	0.142	1	579	0.275394
D	MA1118.1	SIX1	0.0183	1	579	0.135086
D	MA1117.1	RELB	0.155	1	579	0.297536
D	MA1116.1	RBPJ	0.342	1	579	0.466806
D	MA0508.2	PRDM1	0.0589	1	579	0.182004
D	MA1115.1	POU5F1	0.137	1	579	0.274955
D	MA1114.1	PBX3	0.131	1	579	0.271424
D	MA1113.1	PBX2	0.225	1	579	0.360598
D	MA1112.1	NR4A1	0.492	1	579	0.585481
D	MA1111.1	NR2F2	0.578	1	579	0.659263
D	MA1110.1	NR1H4	0.0889	1	579	0.226086
D	MA0161.2	NFIC	0.269	1	579	0.406677
D	MA1109.1	NEUROD1	0.0944	1	579	0.233367
D	MA0100.3	MYB	0.075	1	579	0.208523
D	MA0620.2	MITF	0.274	1	579	0.411
D	MA0496.2	MAFK	0.466	1	579	0.562717
D	MA0495.2	MAFF	0.586	1	579	0.667067
D	MA1107.1	KLF9	0.266	1	579	0.404264
D	MA0039.3	KLF4	0.0736	1	579	0.206798
D	MA1105.1	GRHL2	0.0197	1	579	0.135086
D	MA0036.3	GATA2	0.0179	1	579	0.133901
D	MA0481.2	FOXP1	0.0472	1	579	0.182004
D	MA1103.1	FOXK2	0.721	1	579	0.782102
D	MA0852.2	FOXK1	0.45	1	579	0.555032
D	MA1102.1	CTCFL	0.0124	1	579	0.0992
D	MA0018.3	CREB1	0.0889	1	579	0.226086
D	MA1101.1	BACH2	0.649	1	579	0.723064
D	MA1100.1	ASCL1	0.0612	1	579	0.182004
D	MA0914.1	ISL2	0.185	1	579	0.322909
D	MA0913.1	Hoxd9	0.00664	1	579	0.0708267
D	MA0912.1	Hoxd3	0.532	1	579	0.622829
D	MA0911.1	Hoxa11	0.713	1	579	0.777818
D	MA0910.1	Hoxd8	0.0865	1	579	0.225448
D	MA0909.1	HOXD13	0.0583	1	579	0.182004
D	MA0908.1	HOXD11	0.448	1	579	0.553751
D	MA0907.1	HOXC13	0.414	1	579	0.523063
D	MA0906.1	HOXC12	0.627	1	579	0.70263
D	MA0905.1	HOXC10	0.544	1	579	0.633018
D	MA0904.1	Hoxb5	0.475	1	579	0.57119
D	MA0903.1	HOXB3	0.0613	1	579	0.182004
D	MA0902.1	HOXB2	0.043	1	579	0.182004
D	MA0901.1	HOXB13	0.0563	1	579	0.182004
D	MA0900.1	HOXA2	0.141	1	579	0.275308
D	MA0899.1	HOXA10	0.0374	1	579	0.182004
D	MA0898.1	Hmx3	0.0472	1	579	0.182004
D	MA0897.1	Hmx2	0.095	1	579	0.233846
D	MA0896.1	Hmx1	0.178	1	579	0.318037
D	MA0895.1	HMBOX1	0.355	1	579	0.476643
D	MA0894.1	HESX1	0.0665	1	579	0.18869
D	MA0893.1	GSX2	0.0197	1	579	0.135086
D	MA0892.1	GSX1	0.0598	1	579	0.182004
D	MA0891.1	GSC2	0.0985	1	579	0.2364
D	MA0890.1	GBX2	0.117	1	579	0.2496
D	MA0888.1	EVX2	0.225	1	579	0.360598
D	MA0887.1	EVX1	0.315	1	579	0.444706
D	MA0886.1	EMX2	0.0598	1	579	0.182004
D	MA0885.1	Dlx2	0.139	1	579	0.275308
D	MA0884.1	DUXA	0.389	1	579	0.503515
D	MA0883.1	Dmbx1	0.137	1	579	0.274955
D	MA0882.1	DLX6	0.0559	1	579	0.182004
D	MA0881.1	Dlx4	0.0441	1	579	0.182004
D	MA0880.1	Dlx3	0.0287	1	579	0.170425
D	MA0879.1	Dlx1	0.00749	1	579	0.0784407
D	MA0878.1	CDX1	0.0692	1	579	0.195388
D	MA0877.1	Barhl1	0.274	1	579	0.411
D	MA0876.1	BSX	0.141	1	579	0.275308
D	MA0875.1	BARX1	0.256	1	579	0.39853
D	MA0874.1	Arx	0.114	1	579	0.2496
D	MA0873.1	HOXD12	0.824	1	579	0.862953
D	MA0028.2	ELK1	0.772	1	579	0.823467
D	MA0872.1	TFAP2A(var.3)	0.0635	1	579	0.186612
D	MA0870.1	Sox1	0.748	1	579	0.802324
D	MA0867.1	SOX4	1	1	579	1
D	MA0865.1	E2F8	0.173	1	579	0.3114
D	MA0862.1	GMEB2	0.265	1	579	0.404264
D	MA0861.1	TP73	0.93	1	579	0.954866
D	MA0106.3	TP53	1	1	579	1
D	MA0525.2	TP63	1	1	579	1
D	MA0860.1	Rarg(var.2)	1	1	579	1
D	MA0859.1	Rarg	0.941	1	579	0.957625
D	MA0857.1	Rarb	1	1	579	1
D	MA0855.1	RXRB	0.281	1	579	0.418639
D	MA0854.1	Alx1	0.266	1	579	0.404264
D	MA0853.1	Alx4	0.0891	1	579	0.226086
D	MA0851.1	Foxj3	0.0961	1	579	0.234549
D	MA0850.1	FOXP3	0.365	1	579	0.48331
D	MA0849.1	FOXO6	0.218	1	579	0.355717
D	MA0848.1	FOXO4	0.309	1	579	0.442311
D	MA0847.1	FOXD2	0.346	1	579	0.470038
D	MA0846.1	FOXC2	0.126	1	579	0.262957
D	MA0032.2	FOXC1	0.224	1	579	0.360598
D	MA0845.1	FOXB1	0.457	1	579	0.561262
D	MA0844.1	XBP1	0.225	1	579	0.360598
D	MA0843.1	TEF	0.137	1	579	0.274955
D	MA0842.1	NRL	0.0488	1	579	0.182004
D	MA0841.1	NFE2	0.444	1	579	0.551172
D	MA0839.1	CREB3L1	0.696	1	579	0.763611
D	MA0838.1	CEBPG	0.138	1	579	0.275045
D	MA0837.1	CEBPE	0.192	1	579	0.330125
D	MA0836.1	CEBPD	0.236	1	579	0.373451
D	MA0466.2	CEBPB	0.141	1	579	0.275308
D	MA0833.1	ATF4	0.158	1	579	0.300356
D	MA0832.1	Tcf21	0.295	1	579	0.431269
D	MA0830.1	TCF4	0.746	1	579	0.801672
D	MA0522.2	TCF3	0.199	1	579	0.339219
D	MA0829.1	Srebf1(var.2)	0.0864	1	579	0.225448
D	MA0828.1	SREBF2(var.2)	0.0885	1	579	0.226086
D	MA0827.1	OLIG3	0.374	1	579	0.491836
D	MA0826.1	OLIG1	0.499	1	579	0.590193
D	MA0824.1	ID4	0.413	1	579	0.523063
D	MA0818.1	BHLHE22	0.494	1	579	0.585481
D	MA0817.1	BHLHE23	0.116	1	579	0.2496
D	MA0461.2	Atoh1	0.473	1	579	0.569975
D	MA0816.1	Ascl2	0.549	1	579	0.634752
D	MA0815.1	TFAP2C(var.3)	0.0524	1	579	0.182004
D	MA0814.1	TFAP2C(var.2)	0.0591	1	579	0.182004
D	MA0524.2	TFAP2C	0.0665	1	579	0.18869
D	MA0813.1	TFAP2B(var.3)	0.216	1	579	0.355717
D	MA0812.1	TFAP2B(var.2)	0.1	1	579	0.238017
D	MA0811.1	TFAP2B	0.0589	1	579	0.182004
D	MA0003.3	TFAP2A	0.161	1	579	0.304941
D	MA0810.1	TFAP2A(var.2)	0.0456	1	579	0.182004
D	MA0809.1	TEAD4	0.327	1	579	0.457165
D	MA0808.1	TEAD3	0.306	1	579	0.442311
D	MA0807.1	TBX5	0.835	1	579	0.871304
D	MA0806.1	TBX4	0.804	1	579	0.84508
D	MA0805.1	TBX1	0.546	1	579	0.634065
D	MA0804.1	TBX19	0.384	1	579	0.501551
D	MA0803.1	TBX15	0.814	1	579	0.854033
[truncated: 1,464 more rows]
