# Supplementary material for: The cholesterol biosynthesis enzyme FAXDC2 couples Wnt/β-catenin to RTK/MAPK signaling
Source: J Clin Invest. 2024 Jan 23;134(6):e171222. doi: 10.1172/JCI171222 (PMC10940096; doi:10.1172/JCI171222)
Supplement: Supplemental table 3 [file jci-134-171222-s088.xlsx]

## Sheet: Sheet1
Sequence Name	Sequence	Details	Species
AXIN2-F	5'-CTC CCC ACC TTG AAT GAA GA-3'	qPCR Primer	Human & Mouse
AXIN2-R	5'-TGG CTG GTG CAA AGA CAT AG-3'	qPCR Primer	Human & Mouse
CTNNB1-F	5'-ATGGCTTGGAATGAGACTGCT-3'	qPCR Primer	Human
CTNNB1-R	5'-CCCATCAACTGGATAGTCAGC-3'	qPCR Primer	Human
FAXDC2-F	5'-TGTGGATCCTGTGAAACTGC-3'	qPCR Primer	Human
FAXDC2-R	5'-TCTCCACCATTTGAGGAAGG-3'	qPCR Primer	Human
MSMO1-F	5'-AGGCCTGAAGTTCACATTGG-3'	qPCR Primer	Human
MSMO1-R	5'-CCAGCCAAGGAGACAGAGTG-3'	qPCR Primer	Human
EGFR-F	5'-CCAACCAAGCTCTCTTGAGG-3	qPCR Primer	Human
EGFR-R	5'-GCTTTCGGAGATGTTGCTTC-3'	qPCR Primer	Human
EHD1-F	5'-ACAGCATCAGCATCATCGAC-3'	qPCR Primer	Human
EHD1-R	5'-AGCCTTGATCACTTCCGAGA-3'	qPCR Primer	Human
EPHA2-F	5'-AGAAGGATGGCGAGTTCAGC-3'	qPCR Primer	Human
EPHA2-R	5'-GTCAGACACCTTGCAGACCA-3'	qPCR Primer	Human
EPHA4-F	5'-TTCGAGGCTCCTGTGTCAAC-3'	qPCR Primer	Human
EPHA4-R	5'-TCCGTGGAGAGAGCCTTGTA-3'	qPCR Primer	Human
EPHB2-F	5'-CTGCGGGGACAATGTACAGT-3'	qPCR Primer	Human
EPHB2-R	5'-CTCTGGTCAGTAACGCCGTT-3'	qPCR Primer	Human
EPHB4-F	5'-TATGAGAGCGATGCGGACAC-3'	qPCR Primer	Human
EPHB4-R	5'-GCAGCGTCTTGACATTCACC-3'	qPCR Primer	Human
ERBB2-F	5'-CCCATATGTCTCCCGCCTTC-3'	qPCR Primer	Human
ERBB2-R	5'-CTCCAGGTAGCTCATCCCCT-3'	qPCR Primer	Human
RAB11A-F	5'-ACTTCGGCCCTAGACTCTACA-3'	qPCR Primer	Human
RAB11A-R	5'-CACTGCACCTTTGGCTTGTT-3'	qPCR Primer	Human
RAB11B-F	5'-GCACCTGACCTATGAGAACGT-3'	qPCR Primer	Human
RAB11B-R	5'-CTGAGGTCTCGATGAAGGACA-3'	qPCR Primer	Human
EPN1-F	5'-CTC TGA CTT TGA CCG ACT CC-3'	qPCR primer	Human
EPN1-R	5'-TGA CCC CAC TCA TGT CAA AC-3'	qPCR primer	Human
TCF7L2-F	5'-CGCTAACGACGAGCTGATCT-3'	qPCR primer	Mouse
TCF7L2-R	5'-TTGACCAGCGAGGACTTGAC-3'	qPCR primer	Mouse
Gm12248-F	5'-GTG CTT CTG GGG CTT AAG TG-3'	qPCR primer	Mouse
Gm12248-R	5'-AGG GTC TAC CGG CTC ATT CT-3'	qPCR primer	Mouse
EPN1-F	5'-TTGTGAGTCGCGTCATTTCTC-3'	qPCR primer	Mouse
EPN1-R	5'-CCTCTGAGTAGTTGTGGACGATA-3'	qPCR primer	Mouse
Actin-F	5'-ATAGCACAGCCTGGATAGCAACGTAC-3'	qPCR Primer	Human
Actin-R	5'-CACCTTCTACAATGAGCTGCGTGTG-3'	qPCR Primer	Human
Actin-F	5'-ATGGATGACGATATCGCTG-3'	qPCR primer	Mouse
Actin-R	5'-CACGATGGAGGGGAATACAG-3'	qPCR primer	Mouse
