# Supplementary material for: The cholesterol biosynthesis enzyme FAXDC2 couples Wnt/β-catenin to RTK/MAPK signaling
Source: J Clin Invest. 2024 Jan 23;134(6):e171222. doi: 10.1172/JCI171222 (PMC10940096; doi:10.1172/JCI171222)
Supplement: Supporting data values [file jci-134-171222-s090.xlsx]

## Sheet: Figure 1C
Figure 1C
	HPAF-II orthotopic tumors			AsPC-1 orthotopic tumors			Colorectal Cancer			Pancreatic Cancer
	Vehicle	ETC-159		Vehicle	ETC-159		Vehicle	ETC-159
	39.2679	130.025		76.0004	97.6009		3.32013	21.9485		0.698	1.928
	7.78039	43.1196		86.1381	82.2527		3.06487	16.717		0.931	1.83
	23.9273	50.4418		65.2938	121.322		4.03186	26.1134		0.726	1.533
	6.64985	75.6377		82.8282	78.9868		3.39258	10.1592		0.775	1.14
	6.35344	116.528		71.0291	113.449					0.588
	8.24133	85.2653		75.02	110.655					0.526
	22.8232									1.05

## Sheet: Figure 1D
Figure 1D
	FAXDC2		Vehicle					ETC-159
		HPAF-II	0.921	0.95	1.015	1.114		8.602	7.101	12.481
		Stab β-cat	0.412	0.945	0.292	0.428		1.18	0.424	2.237	0.771
	Axin2		Vehicle					ETC-159
		HPAF-II	0.832	1.277	1.04	0.85		0.028	0.028	0.06
		Stab β-cat	21.575	38.521	32.744	32.223		41.78	25.24	33.076	21.118

## Sheet: Figure 1E
Figure 1E
		HCT116			HT29
		Vehicle	TCF7L2 KO		WT	TCF7L2KO
		1.19619	1.52013		0.946595	7.74363
		0.517206	1.36854		0.694061	9.83488
		0.889283	1.1591		0.986709	5.6363
		1.45957	1.69074		0.81193	10.285
		0.937748	1.51218
			1.54638

## Sheet: Figure 2 F and G
Figure 2F
Cell line	Control						DOX Treated
HPAFII	107.21	103.24	103.4	102.83	104.95	101.48	97.85	97.91	96.72	95.31	98.12	94.81
FAXDC2 KO	81.08	91.97	88.26	90.78	80.95	74.37	82.59	85.95	90.92	96.86	90.1	87.49
MSMO KO	109.13	106.45	105.22	103.12	103.79	107.54	59.75	70.59	73.15	64.41	65.59	51.4
MSMO isg AND FAXDC2 KO	80.46	81	83.82	78.87	81.35	75.86	10.46	11.71	11.67	11.76	12.34	8.74
Figure 2G
Cell line	Untreated						Dox-Treated
HPAFII	99.64	100.36	91.71	108.29	101.64	98.36	99.64	110.8	98.34	91.71	108.41	105.85
FAXDC2 KO	100.54	99.46	100	100			78.33	78.69	79.49	83.33
MSMO KO	100.53	99.47	101.23	98.77			52.71	52.97	60.49	55.56
MSMO isg AND FAXDC2 KO	100.09	99.91	104.17	95.83	101.33	98.67	28.09	28.01	58.33	56.94	27.11	26.68

## Sheet: Figure 2H and I
		Vehicle									ETC-159 (7 days)
Fig 2H	4a-Methylcholest-7-enol	6.02	9.97	7.59	4.61	4.58	12.97	7.57	9.58	10.58	2.84	2.96	2.9	3.44	2.67	6.15	6.45	5.38	3.38
	Lathosterol	5.16	6.24	7.69	6.92	8.59	10.97	5.26	7.64	6.05	4.61	7.9	5.96	5.44	4.02	9.13	8.92	5.22	5.54
Fig 2I	4,4-Dimethylcholest-8-enol	1.03	1.15	0.68	0.58	0.34	2.41	1.59	2.56	2.77	0.62	0.81	0.23	0.36	0.21	0.87	1.07	1.14	0.78
	4,4-Dimethylcholesta-8,24-dienol	0.62	0.23	0.16	0.24	0.27	1.14	0.78	1.25	1.19	0.04	0.18	0.04	0.05	0.06	0.4	0.64	0.52	0.59

## Sheet: Figure 2J-L
	Sterol	HPAF-II (Vehicle)					HPAF-II (ETC-159)					Mut b-cat (Vehicle)					"Mut B-cat (ETC-159)"
Figure 2J	4a-Methylcholest-7-enol	11	9.98	7.79	9.7	9.08	2.99	5.18	5.75	5.85	6.68	16.99	13.3	16.24	10.43	12.68	11.58	23.93	16.31	8.82	13.44
Figure 2K	4,4-Dimethylcholest-8-enol	2.45	2.27	1.65	2.13	2.13	0.41	0.84	0.93	1.06	1.05	4.03	2.34	3.11	2.09	2.5	2.11	4.44	2.93	1.61	2.47
Figure 2L	4,4-Dimethylcholesta-8,24-dienol	1.2	1.16	0.86	1.43	1.2	0.36	0.59	0.44	0.25	0.47	1.72	1.26	1.49	1	1.08	1.07	1.86	1.12	0.81	1.13

## Sheet: Fig 2M
	Sterol	WT						KO
	Lophenol	7.87	20.569	10.096	21.6	7.124	9.538	2.3	2.172	4.28	2.357	3.281	2.862
	DihydroTMAS	2.38	5.698	4.202	5.171	4.551	3.581	2.631	3.009	2.485	1.519	3.255	1.947

## Sheet: Figure 3C
	Lophenol
	Normal	Tumor
	0.552	24.72
	0.799	5.739
	1.052	10.197
	0	1.19
	0	1.685
	0.048	12.335
	0	0.102
	0	3.138
	0.076	4.393
	0	0.067
	0.067	18.926
	0	0.406

## Sheet: Figure 3D
		HPAF-II							HPAF-II (ETC-159)								FAXDC KO (Veh)					FAXDC KO (ETC-159)					WT rescue						WT (ETC)
		0.29478	0.2503	0.32248	0.57537	0.35163	0.25367	0.57162	2.3064	2.89097	3.57923	1.22709	2.18484	2.33616	1.84151	2.04037	0.0577	0.08463	0.08062	0.08063	0.03271	0.26323	0.2619	0.26834	0.18705	0.25453	7.77122	13.2492	5.92602	3.33886	9.63001	9.93575	13.7744	10.0126	16.324	11.6635

## Sheet: Figure 3E-F
Fi
		HPAF-II (Vehicle)					HPAF-II (ETC-159)					FAXDC (Vehicle)					FAXDC (ETC-159)
	Lophenol	3.7	3.4	4.31	7.24	4.92	2.44	3.28	2.33	2.59	2.06	2.93	4.43	3.14	4.63	4.82	3.18	2.34	6.5	6.84	9.02
	DihydroTMAS	0.99	0.82	0.99	1.75	1.28	0.62	0.61	0.47	0.55	0.4	0.53	1.05	0.74	0.76	1.28	0.5	0.47	1.49	1.29	1.61
	TMAS	1.12	0.97	1.11	1.53	1.08	0.37	0.41	0.14	0.37	0.31	0.33	0.62	0.49	0.58	0.74	0.31	0.28	0.58	0.45	0.51

[truncated: 7 more sheets: Figure 3G-H, Figure 4B, Figure 7D, Figure 7E, Figure 7G, Figure 7I, Figure 7J-K]
